# Supplementary material for: Adult Stem Cell-Derived Intestinal Organoids as In Vitro Models of High-Fat Diet-Related Intestinal Diseases
Source: Biomolecules. 2026 May 6;16(5):688. doi: 10.3390/biom16050688 (PMC13204989; doi:10.3390/biom16050688)
Supplement: Supplementary file 1 [file biomolecules-16-00688-s001.zip]

Archive with 2 entries (2 files):
- Supplementary Table S1 - Complete raw data.xlsx
- Supplementary Table S2 - Screened genes data.xlsx
