# Supplementary material for: Adult Stem Cell-Derived Intestinal Organoids as In Vitro Models of High-Fat Diet-Related Intestinal Diseases
Source: Biomolecules. 2026 May 6;16(5):688. doi: 10.3390/biom16050688 (PMC13204989; doi:10.3390/biom16050688)
Supplement: Supplementary file 1 [file biomolecules-16-00688-s001.zip › Supplementary Table S1 - Complete raw data.xlsx]

## Sheet: NCD-vs-HFD.all.annot
id	NCD_1_count	NCD_2_count	NCD_3_count	NCD_4_count	HFD_1_count	HFD_2_count	HFD_3_count	HFD_4_count	NCD_1_tpm	NCD_2_tpm	NCD_3_tpm	NCD_4_tpm	HFD_1_tpm	HFD_2_tpm	HFD_3_tpm	HFD_4_tpm	NCD_mean	HFD_mean	log2(fc)	PValue	FDR	Symbol	Description	KEGG_A_class	KEGG_B_class	Pathway	K_ID	GO Component	GO Function	GO Process	TF_family
ENSMUSG00000032418	222	282	357	316	3182	1877	2373	3272	7.302	8.251	11.723	10.86	95.981	57.635	83.489	125.764	9.534	90.7173	3.25022	3.00E-48	5.10E-44	Me1	malic enzyme 1, NADP(+)-dependent, cytosolic [Source:MGI Symbol;Acc:MGI:97043]	Metabolism;Metabolism;Organismal Systems;Metabolism	Global and overview maps;Global and overview maps;Endocrine system;Carbohydrate metabolism	ko01100//Metabolic pathways;ko01200//Carbon metabolism;ko03320//PPAR signaling pathway;ko00620//Pyruvate metabolism	K00029;K00029;K00029;K00029	GO:0005737//cytoplasm;GO:0005739//mitochondrion;GO:0005829//cytosol	GO:0000287//magnesium ion binding;GO:0004470//malic enzyme activity;GO:0004471//malate dehydrogenase (decarboxylating) (NAD+) activity;GO:0004473//malate dehydrogenase (decarboxylating) (NADP+) activity;GO:0005515//protein binding;GO:0008948//oxaloacetate decarboxylase activity;GO:0016491//oxidoreductase activity;GO:0016616//oxidoreductase activity, acting on the CH-OH group of donors, NAD or NAD…	GO:0006090//pyruvate metabolic process;GO:0006108//malate metabolic process;GO:0006734//NADH metabolic process;GO:0006739//NADP metabolic process;GO:0009725//response to hormone;GO:0051289//protein homotetramerization;GO:1902031//regulation of NADP metabolic process	--
ENSMUSG00000072949	7	16	8	22	345	396	333	900	0.767	1.76	0.719	2.055	22.211	26.604	22.452	69.499	1.32525	35.1915	4.73089	5.04E-37	4.29E-33	Acot1	acyl-CoA thioesterase 1 [Source:MGI Symbol;Acc:MGI:1349396]	Metabolism;Organismal Systems;Metabolism;Metabolism	Global and overview maps;Endocrine system;Lipid metabolism;Lipid metabolism	ko01100//Metabolic pathways;ko04913//Ovarian steroidogenesis;ko01040//Biosynthesis of unsaturated fatty acids;ko00062//Fatty acid elongation	K01068;K01068;K01068;K01068	GO:0005737//cytoplasm;GO:0005739//mitochondrion;GO:0005829//cytosol	GO:0016290//palmitoyl-CoA hydrolase activity;GO:0016787//hydrolase activity;GO:0016790//thiolester hydrolase activity;GO:0047617//acyl-CoA hydrolase activity;GO:0052689//carboxylic ester hydrolase activity;GO:0102991//myristoyl-CoA hydrolase activity	GO:0001676//long-chain fatty acid metabolic process;GO:0006629//lipid metabolic process;GO:0006631//fatty acid metabolic process;GO:0006637//acyl-CoA metabolic process;GO:0010667//negative regulation of cardiac muscle cell apoptotic process	--
ENSMUSG00000067235	41	66	47	52	336	293	431	499	3.016	4.31	3.373	3.997	22.59	20.059	33.824	42.635	3.674	29.777	3.01877	3.63E-33	2.06E-29	H2-Q10	histocompatibility 2, Q region locus 10 [Source:MGI Symbol;Acc:MGI:95929]	Human Diseases;Human Diseases;Cellular Processes;Human Diseases;Human Diseases;Human Diseases;Human Diseases;Human Diseases;Human Diseases;Cellular Processes;Cellular Processes;Environmental Information Processing;Organismal Systems;Human Diseases;Human Diseases;Human Diseases;Human Diseases;Human Diseases	Infectious disease: viral;Infectious disease: viral;Transport and catabolism;Infectious disease: viral;Infectious disease: viral;Infectious disease: viral;Infectious disease: viral;Cancer: overview;Infectious disease: viral;Cell growth and death;Transport and catabolism;Signaling molecules and interaction;Immune system;Cardiovascular disease;Immune disease;Endocrine and metabolic disease;Immune d…	ko05168//Herpes simplex virus 1 infection;ko05165//Human papillomavirus infection;ko04144//Endocytosis;ko05163//Human cytomegalovirus infection;ko05166//Human T-cell leukemia virus 1 infection;ko05170//Human immunodeficiency virus 1 infection;ko05169//Epstein-Barr virus infection;ko05203//Viral carcinogenesis;ko05167//Kaposi sarcoma-associated herpesvirus infection;ko04218//Cellular senescence;ko…	K06751;K06751;K06751;K06751;K06751;K06751;K06751;K06751;K06751;K06751;K06751;K06751;K06751;K06751;K06751;K06751;K06751;K06751	GO:0000139//Golgi membrane;GO:0005615//extracellular space;GO:0005765//lysosomal membrane;GO:0005769//early endosome;GO:0005783//endoplasmic reticulum;GO:0005794//Golgi apparatus;GO:0005797//Golgi medial cisterna;GO:0005886//plasma membrane;GO:0009897//external side of plasma membrane;GO:0009986//cell surface;GO:0016020//membrane;GO:0030670//phagocytic vesicle membrane;GO:0031901//early endosome …	GO:0005102//signaling receptor binding;GO:0030881//beta-2-microglobulin binding;GO:0042277//peptide binding;GO:0042288//MHC class I protein binding;GO:0042605//peptide antigen binding;GO:0042608//T cell receptor binding;GO:0042610//CD8 receptor binding;GO:0042802//identical protein binding;GO:0042803//protein homodimerization activity;GO:0044877//protein-containing complex binding;GO:0046703//nat…	GO:0001815//positive regulation of antibody-dependent cellular cytotoxicity;GO:0001916//positive regulation of T cell mediated cytotoxicity;GO:0002250//adaptive immune response;GO:0002376//immune system process;GO:0002474//antigen processing and presentation of peptide antigen via MHC class I;GO:0002476//antigen processing and presentation of endogenous peptide antigen via MHC class Ib;GO:0002477…	--
ENSMUSG00000066072	35	37	42	21	846	205	755	864	1.795	1.674	2.15	1.125	39.782	9.814	41.428	51.793	1.686	35.7043	4.40442	9.01E-29	3.83E-25	Cyp4a10	cytochrome P450, family 4, subfamily a, polypeptide 10 [Source:MGI Symbol;Acc:MGI:88611]	Metabolism;Organismal Systems;Organismal Systems;Metabolism;Organismal Systems;Metabolism;Metabolism	Global and overview maps;Circulatory system;Sensory system;Metabolism of cofactors and vitamins;Endocrine system;Lipid metabolism;Lipid metabolism	ko01100//Metabolic pathways;ko04270//Vascular smooth muscle contraction;ko04750//Inflammatory mediator regulation of TRP channels;ko00830//Retinol metabolism;ko03320//PPAR signaling pathway;ko00590//Arachidonic acid metabolism;ko00071//Fatty acid degradation	K07425;K07425;K07425;K07425;K07425;K07425;K07425	GO:0005737//cytoplasm;GO:0005783//endoplasmic reticulum;GO:0005789//endoplasmic reticulum membrane;GO:0016020//membrane;GO:0016324//apical plasma membrane;GO:0043231//intracellular membrane-bounded organelle	GO:0004497//monooxygenase activity;GO:0005506//iron ion binding;GO:0008391//arachidonic acid monooxygenase activity;GO:0008392//arachidonic acid epoxygenase activity;GO:0016491//oxidoreductase activity;GO:0016705//oxidoreductase activity, acting on paired donors, with incorporation or reduction of molecular oxygen;GO:0018685//alkane 1-monooxygenase activity;GO:0020037//heme binding;GO:0046872//me…	GO:0001822//kidney development;GO:0006629//lipid metabolic process;GO:0006631//fatty acid metabolic process;GO:0019369//arachidonic acid metabolic process;GO:0036101//leukotriene B4 catabolic process;GO:0043651//linoleic acid metabolic process;GO:0046456//icosanoid biosynthetic process;GO:0048252//lauric acid metabolic process	--
ENSMUSG00000020538	1125	1256	1003	1364	3967	3266	3583	4882	29.195	28.957	25.308	38.196	99.934	81.909	105.377	159.412	30.414	111.658	1.87628	1.66E-24	5.66E-21	Srebf1	sterol regulatory element binding transcription factor 1 [Source:MGI Symbol;Acc:MGI:107606]	Human Diseases;Human Diseases;Organismal Systems;Environmental Information Processing;Human Diseases	Endocrine and metabolic disease;Endocrine and metabolic disease;Endocrine system;Signal transduction;Endocrine and metabolic disease	ko04932//Non-alcoholic fatty liver disease;ko04936//Alcoholic liver disease;ko04910//Insulin signaling pathway;ko04152//AMPK signaling pathway;ko04931//Insulin resistance	K07197;K07197;K07197;K07197;K07197	GO:0000139//Golgi membrane;GO:0005634//nucleus;GO:0005654//nucleoplasm;GO:0005737//cytoplasm;GO:0005783//endoplasmic reticulum;GO:0005789//endoplasmic reticulum membrane;GO:0005794//Golgi apparatus;GO:0012507//ER to Golgi transport vesicle membrane;GO:0016020//membrane;GO:0031410//cytoplasmic vesicle;GO:0032991//protein-containing complex	GO:0000977//RNA polymerase II transcription regulatory region sequence-specific DNA binding;GO:0000978//RNA polymerase II cis-regulatory region sequence-specific DNA binding;GO:0000981//DNA-binding transcription factor activity, RNA polymerase II-specific;GO:0001221//transcription coregulator binding;GO:0001228//DNA-binding transcription activator activity, RNA polymerase II-specific;GO:0003677//…	GO:0000122//negative regulation of transcription by RNA polymerase II;GO:0003062//regulation of heart rate by chemical signal;GO:0006355//regulation of transcription, DNA-templated;GO:0006357//regulation of transcription by RNA polymerase II;GO:0006366//transcription by RNA polymerase II;GO:0006629//lipid metabolic process;GO:0006695//cholesterol biosynthetic process;GO:0007584//response to nutri…	bHLH
ENSMUSG00000027801	1439	1517	1705	1644	6329	4224	4907	7095	104.026	97.551	123.05	124.174	419.587	285.066	379.443	599.369	112.2	420.866	1.90729	2.19E-24	6.20E-21	Tm4sf4	transmembrane 4 superfamily member 4 [Source:MGI Symbol;Acc:MGI:2385173]	-	-	-	-	GO:0016020//membrane	-	GO:0042246//tissue regeneration	--
ENSMUSG00000002870	117	101	110	149	591	537	405	731	3.754	2.882	3.523	4.994	17.388	16.083	13.898	27.405	3.78825	18.6935	2.30293	2.65E-24	6.45E-21	Mcm2	minichromosome maintenance complex component 2 [Source:MGI Symbol;Acc:MGI:105380]	Cellular Processes;Genetic Information Processing	Cell growth and death;Replication and repair	ko04110//Cell cycle;ko03030//DNA replication	K02540;K02540	GO:0000785//chromatin;GO:0005634//nucleus;GO:0005654//nucleoplasm;GO:0005664//nuclear origin of replication recognition complex;GO:0005694//chromosome;GO:0005737//cytoplasm;GO:0042555//MCM complex;GO:0071162//CMG complex	GO:0000166//nucleotide binding;GO:0003677//DNA binding;GO:0003688//DNA replication origin binding;GO:0003697//single-stranded DNA binding;GO:0004386//helicase activity;GO:0005524//ATP binding;GO:0016787//hydrolase activity;GO:0016887//ATP hydrolysis activity;GO:0017116//single-stranded DNA helicase activity;GO:0019899//enzyme binding;GO:0042393//histone binding;GO:0043138//3'-5' DNA helicase acti…	GO:0000727//double-strand break repair via break-induced replication;GO:0006260//DNA replication;GO:0006268//DNA unwinding involved in DNA replication;GO:0006270//DNA replication initiation;GO:0006279//premeiotic DNA replication;GO:0006334//nucleosome assembly;GO:0006915//apoptotic process;GO:0007049//cell cycle;GO:0032508//DNA duplex unwinding;GO:0071353//cellular response to interleukin-4;GO:00…	--
ENSMUSG00000010830	139	132	100	167	636	1209	614	693	10.654	9	7.652	13.374	44.704	86.507	50.339	62.07	10.17	60.905	2.58224	2.15E-23	4.58E-20	Kdelr3	KDEL (Lys-Asp-Glu-Leu) endoplasmic reticulum protein retention receptor 3 [Source:MGI Symbol;Acc:MGI:2145953]	-	-	-	-	GO:0000139//Golgi membrane;GO:0005783//endoplasmic reticulum;GO:0005789//endoplasmic reticulum membrane;GO:0005794//Golgi apparatus;GO:0005801//cis-Golgi network;GO:0016020//membrane;GO:0030663//COPI-coated vesicle membrane;GO:0031410//cytoplasmic vesicle	GO:0005046//KDEL sequence binding;GO:0046923//ER retention sequence binding	GO:0006621//protein retention in ER lumen;GO:0006888//endoplasmic reticulum to Golgi vesicle-mediated transport;GO:0006890//retrograde vesicle-mediated transport, Golgi to endoplasmic reticulum;GO:0015031//protein transport;GO:0016192//vesicle-mediated transport	--
ENSMUSG00000030472	2149	2117	1962	1664	4593	4685	4680	4417	117.973	103.379	107.528	95.444	231.232	240.103	274.816	283.358	106.081	257.377	1.27872	4.29E-23	8.11E-20	Ceacam18	CEA cell adhesion molecule 18 [Source:MGI Symbol;Acc:MGI:1919681]	-	-	-	-	GO:0005575//cellular_component;GO:0016020//membrane	GO:0003674//molecular_function	GO:0008150//biological_process	--
ENSMUSG00000058672	502	532	499	632	2430	2476	1389	2079	33.718	31.768	33.431	44.34	149.706	155.284	99.783	163.181	35.8143	141.988	1.98717	1.20E-22	2.04E-19	Tubb2a	tubulin, beta 2A class IIA [Source:MGI Symbol;Acc:MGI:107861]	Human Diseases;Human Diseases;Human Diseases;Human Diseases;Human Diseases;Human Diseases;Human Diseases;Cellular Processes;Cellular Processes	Neurodegenerative disease;Neurodegenerative disease;Neurodegenerative disease;Neurodegenerative disease;Neurodegenerative disease;Neurodegenerative disease;Infectious disease: bacterial;Transport and catabolism;Cellular community - eukaryotes	ko05022//Pathways of neurodegeneration - multiple diseases;ko05010//Alzheimer disease;ko05014//Amyotrophic lateral sclerosis;ko05016//Huntington disease;ko05020//Prion disease;ko05012//Parkinson disease;ko05132//Salmonella infection;ko04145//Phagosome;ko04540//Gap junction	K07375;K07375;K07375;K07375;K07375;K07375;K07375;K07375;K07375	GO:0005737//cytoplasm;GO:0005856//cytoskeleton;GO:0005874//microtubule;GO:0015630//microtubule cytoskeleton;GO:0045171//intercellular bridge;GO:0072686//mitotic spindle	GO:0000166//nucleotide binding;GO:0003924//GTPase activity;GO:0005200//structural constituent of cytoskeleton;GO:0005525//GTP binding;GO:0046872//metal ion binding	GO:0000226//microtubule cytoskeleton organization;GO:0000278//mitotic cell cycle;GO:0007017//microtubule-based process;GO:0021987//cerebral cortex development	--
ENSMUSG00000010651	403	587	299	355	1776	1422	1827	1875	25.775	33.423	19.143	23.758	104.27	84.994	125.101	140.261	25.5248	113.656	2.15471	1.85E-22	2.87E-19	Acaa1b	acetyl-Coenzyme A acyltransferase 1B [Source:MGI Symbol;Acc:MGI:3605455]	Metabolism;Organismal Systems;Cellular Processes;Metabolism;Metabolism;Metabolism;Metabolism;Metabolism	Global and overview maps;Endocrine system;Transport and catabolism;Global and overview maps;Amino acid metabolism;Lipid metabolism;Lipid metabolism;Lipid metabolism	ko01100//Metabolic pathways;ko03320//PPAR signaling pathway;ko04146//Peroxisome;ko01212//Fatty acid metabolism;ko00280//Valine, leucine and isoleucine degradation;ko00071//Fatty acid degradation;ko01040//Biosynthesis of unsaturated fatty acids;ko00592//alpha-Linolenic acid metabolism	K07513;K07513;K07513;K07513;K07513;K07513;K07513;K07513	GO:0005739//mitochondrion;GO:0005777//peroxisome	GO:0003985//acetyl-CoA C-acetyltransferase activity;GO:0003988//acetyl-CoA C-acyltransferase activity;GO:0008775//acetate CoA-transferase activity;GO:0016401//palmitoyl-CoA oxidase activity;GO:0016740//transferase activity;GO:0016746//acyltransferase activity;GO:0016747//acyltransferase activity, transferring groups other than amino-acyl groups;GO:0050633//acetyl-CoA C-myristoyltransferase activi…	GO:0000038//very long-chain fatty acid metabolic process;GO:0006629//lipid metabolic process;GO:0006631//fatty acid metabolic process;GO:0006635//fatty acid beta-oxidation;GO:0008206//bile acid metabolic process;GO:0010124//phenylacetate catabolic process;GO:0033540//fatty acid beta-oxidation using acyl-CoA oxidase	--
ENSMUSG00000017167	70	42	29	34	466	425	221	339	1.392	0.743	0.576	0.706	8.496	7.888	4.7	7.875	0.85425	7.23975	3.08321	2.07E-22	2.93E-19	Cntnap1	contactin associated protein-like 1 [Source:MGI Symbol;Acc:MGI:1858201]	Environmental Information Processing	Signaling molecules and interaction	ko04514//Cell adhesion molecules	K07379	GO:0005886//plasma membrane;GO:0005918//septate junction;GO:0016020//membrane;GO:0030424//axon;GO:0033010//paranodal junction;GO:0033270//paranode region of axon;GO:0043005//neuron projection;GO:0043209//myelin sheath;GO:0048786//presynaptic active zone;GO:0070161//anchoring junction;GO:0098978//glutamatergic synapse	GO:0005515//protein binding;GO:0017124//SH3 domain binding	GO:0002175//protein localization to paranode region of axon;GO:0007005//mitochondrion organization;GO:0007010//cytoskeleton organization;GO:0007155//cell adhesion;GO:0007409//axonogenesis;GO:0008283//cell population proliferation;GO:0019227//neuronal action potential propagation;GO:0022010//central nervous system myelination;GO:0022011//myelination in peripheral nervous system;GO:0030182//neuron …	--
ENSMUSG00000058135	2863	3686	3223	1794	774	608	558	474	241.109	276.532	272.497	157.656	59.828	47.92	50.792	46.935	236.948	51.3687	-2.20561	2.55E-22	3.34E-19	Gstm1	glutathione S-transferase, mu 1 [Source:MGI Symbol;Acc:MGI:95860]	Metabolism;Human Diseases;Human Diseases;Human Diseases;Human Diseases;Human Diseases;Metabolism;Human Diseases;Human Diseases;Metabolism;Metabolism;Metabolism	Global and overview maps;Cancer: overview;Cancer: overview;Cancer: overview;Cancer: specific types;Cardiovascular disease;Xenobiotics biodegradation and metabolism;Cancer: overview;Drug resistance: antineoplastic;Xenobiotics biodegradation and metabolism;Metabolism of other amino acids;Xenobiotics biodegradation and metabolism	ko01100//Metabolic pathways;ko05200//Pathways in cancer;ko05208//Chemical carcinogenesis - reactive oxygen species;ko05207//Chemical carcinogenesis - receptor activation;ko05225//Hepatocellular carcinoma;ko05418//Fluid shear stress and atherosclerosis;ko00983//Drug metabolism - other enzymes;ko05204//Chemical carcinogenesis - DNA adducts;ko01524//Platinum drug resistance;ko00980//Metabolism of xe…	K00799;K00799;K00799;K00799;K00799;K00799;K00799;K00799;K00799;K00799;K00799;K00799	GO:0005576//extracellular region;GO:0005737//cytoplasm;GO:0005829//cytosol;GO:0032991//protein-containing complex;GO:0043209//myelin sheath;GO:0045171//intercellular bridge	GO:0004364//glutathione transferase activity;GO:0005496//steroid binding;GO:0005515//protein binding;GO:0016151//nickel cation binding;GO:0016740//transferase activity;GO:0019899//enzyme binding;GO:0019901//protein kinase binding;GO:0042802//identical protein binding;GO:0042803//protein homodimerization activity;GO:0043295//glutathione binding	GO:0006629//lipid metabolic process;GO:0006693//prostaglandin metabolic process;GO:0006749//glutathione metabolic process;GO:0018916//nitrobenzene metabolic process;GO:0042178//xenobiotic catabolic process;GO:0051122//hepoxilin biosynthetic process;GO:0070458//cellular detoxification of nitrogen compound;GO:0071466//cellular response to xenobiotic stimulus;GO:1901687//glutathione derivative biosy…	--
ENSMUSG00000022346	140	170	189	248	36	22	24	32	7.261	8.461	10.517	13.788	1.766	1.112	1.463	2.264	10.0068	1.65125	-2.59934	3.03E-22	3.68E-19	Myc	myelocytomatosis oncogene [Source:MGI Symbol;Acc:MGI:97250]	Human Diseases;Environmental Information Processing;Environmental Information Processing;Human Diseases;Human Diseases;Human Diseases;Human Diseases;Human Diseases;Human Diseases;Human Diseases;Human Diseases;Cellular Processes;Human Diseases;Environmental Information Processing;Environmental Information Processing;Human Diseases;Human Diseases;Human Diseases;Environmental Information Processing;…	Cancer: overview;Signal transduction;Signal transduction;Infectious disease: bacterial;Infectious disease: viral;Infectious disease: viral;Infectious disease: viral;Infectious disease: viral;Cancer: overview;Cancer: overview;Cancer: overview;Cell growth and death;Cancer: specific types;Signal transduction;Signal transduction;Infectious disease: viral;Cancer: overview;Infectious disease: viral;Sig…	ko05200//Pathways in cancer;ko04151//PI3K-Akt signaling pathway;ko04010//MAPK signaling pathway;ko05132//Salmonella infection;ko05163//Human cytomegalovirus infection;ko05166//Human T-cell leukemia virus 1 infection;ko05169//Epstein-Barr virus infection;ko05167//Kaposi sarcoma-associated herpesvirus infection;ko05202//Transcriptional misregulation in cancer;ko05207//Chemical carcinogenesis - rece…	K04377;K04377;K04377;K04377;K04377;K04377;K04377;K04377;K04377;K04377;K04377;K04377;K04377;K04377;K04377;K04377;K04377;K04377;K04377;K04377;K04377;K04377;K04377;K04377;K04377;K04377;K04377;K04377;K04377;K04377;K04377;K04377;K04377;K04377	GO:0000785//chromatin;GO:0000791//euchromatin;GO:0005634//nucleus;GO:0005654//nucleoplasm;GO:0005730//nucleolus;GO:0005739//mitochondrion;GO:0005819//spindle;GO:0016604//nuclear body;GO:0030424//axon;GO:0032991//protein-containing complex;GO:0048471//perinuclear region of cytoplasm;GO:0071943//Myc-Max complex;GO:0090571//RNA polymerase II transcription repressor complex	GO:0000978//RNA polymerase II cis-regulatory region sequence-specific DNA binding;GO:0000981//DNA-binding transcription factor activity, RNA polymerase II-specific;GO:0000987//cis-regulatory region sequence-specific DNA binding;GO:0001046//core promoter sequence-specific DNA binding;GO:0001221//transcription coregulator binding;GO:0001227//DNA-binding transcription repressor activity, RNA polymer…	GO:0000082//G1/S transition of mitotic cell cycle;GO:0000122//negative regulation of transcription by RNA polymerase II;GO:0000165//MAPK cascade;GO:0000320//re-entry into mitotic cell cycle;GO:0001658//branching involved in ureteric bud morphogenesis;GO:0001783//B cell apoptotic process;GO:0001866//NK T cell proliferation;GO:0002053//positive regulation of mesenchymal cell proliferation;GO:000208…	bHLH
ENSMUSG00000026003	1520	2351	1701	1758	6796	5057	5216	5826	85.795	118.041	95.852	103.677	351.784	266.472	314.923	384.281	100.841	329.365	1.7076	2.45E-21	2.78E-18	Acadl	acyl-Coenzyme A dehydrogenase, long-chain [Source:MGI Symbol;Acc:MGI:87866]	Metabolism;Organismal Systems;Metabolism;Metabolism	Global and overview maps;Endocrine system;Global and overview maps;Lipid metabolism	ko01100//Metabolic pathways;ko03320//PPAR signaling pathway;ko01212//Fatty acid metabolism;ko00071//Fatty acid degradation	K00255;K00255;K00255;K00255	GO:0005759//mitochondrial matrix;GO:0031966//mitochondrial membrane	GO:0000062//fatty-acyl-CoA binding;GO:0003995//acyl-CoA dehydrogenase activity;GO:0004466//long-chain-acyl-CoA dehydrogenase activity;GO:0016491//oxidoreductase activity;GO:0016627//oxidoreductase activity, acting on the CH-CH group of donors;GO:0042802//identical protein binding;GO:0050660//flavin adenine dinucleotide binding	GO:0006635//fatty acid beta-oxidation;GO:0033539//fatty acid beta-oxidation using acyl-CoA dehydrogenase;GO:0042758//long-chain fatty acid catabolic process	--
ENSMUSG00000032315	706	1724	852	552	16	3	14	28	29.131	63.277	35.033	23.798	0.605	0.116	0.618	1.35	37.8098	0.67225	-5.81362	6.76E-21	7.02E-18	Cyp1a1	cytochrome P450, family 1, subfamily a, polypeptide 1 [Source:MGI Symbol;Acc:MGI:88588]	Metabolism;Human Diseases;Human Diseases;Human Diseases;Metabolism;Metabolism;Human Diseases;Metabolism;Organismal Systems;Metabolism	Global and overview maps;Cancer: overview;Cardiovascular disease;Cancer: overview;Metabolism of cofactors and vitamins;Lipid metabolism;Cancer: overview;Xenobiotics biodegradation and metabolism;Endocrine system;Amino acid metabolism	ko01100//Metabolic pathways;ko05208//Chemical carcinogenesis - reactive oxygen species;ko05417//Lipid and atherosclerosis;ko05207//Chemical carcinogenesis - receptor activation;ko00830//Retinol metabolism;ko00140//Steroid hormone biosynthesis;ko05204//Chemical carcinogenesis - DNA adducts;ko00980//Metabolism of xenobiotics by cytochrome P450;ko04913//Ovarian steroidogenesis;ko00380//Tryptophan me…	K07408;K07408;K07408;K07408;K07408;K07408;K07408;K07408;K07408;K07408	GO:0005737//cytoplasm;GO:0005739//mitochondrion;GO:0005743//mitochondrial inner membrane;GO:0005783//endoplasmic reticulum;GO:0005789//endoplasmic reticulum membrane;GO:0016020//membrane;GO:0043231//intracellular membrane-bounded organelle	GO:0003824//catalytic activity;GO:0004497//monooxygenase activity;GO:0005506//iron ion binding;GO:0008391//arachidonic acid monooxygenase activity;GO:0008395//steroid hydroxylase activity;GO:0016491//oxidoreductase activity;GO:0016679//oxidoreductase activity, acting on diphenols and related substances as donors;GO:0016705//oxidoreductase activity, acting on paired donors, with incorporation or r…	GO:0001666//response to hypoxia;GO:0001676//long-chain fatty acid metabolic process;GO:0001889//liver development;GO:0002933//lipid hydroxylation;GO:0006629//lipid metabolic process;GO:0006631//fatty acid metabolic process;GO:0006694//steroid biosynthetic process;GO:0006778//porphyrin-containing compound metabolic process;GO:0006805//xenobiotic metabolic process;GO:0008202//steroid metabolic proc…	--
ENSMUSG00000047604	386	560	387	396	108	83	44	54	19.317	24.929	19.335	20.706	4.957	3.878	2.355	3.158	21.0718	3.587	-2.55446	7.01E-21	7.02E-18	Frat2	frequently rearranged in advanced T cell lymphomas 2 [Source:MGI Symbol;Acc:MGI:2673967]	Human Diseases;Human Diseases;Human Diseases;Human Diseases;Environmental Information Processing;Human Diseases;Human Diseases	Cancer: overview;Neurodegenerative disease;Neurodegenerative disease;Cancer: specific types;Signal transduction;Cancer: specific types;Cancer: specific types	ko05200//Pathways in cancer;ko05022//Pathways of neurodegeneration - multiple diseases;ko05010//Alzheimer disease;ko05225//Hepatocellular carcinoma;ko04310//Wnt signaling pathway;ko05226//Gastric cancer;ko05224//Breast cancer	K03096;K03096;K03096;K03096;K03096;K03096;K03096	GO:0005634//nucleus;GO:0005737//cytoplasm	GO:0003674//molecular_function	GO:0016055//Wnt signaling pathway;GO:0046825//regulation of protein export from nucleus;GO:1904886//beta-catenin destruction complex disassembly	--
ENSMUSG00000038415	644	677	673	548	150	46	52	52	14.381	13.448	15.003	12.786	3.072	0.959	1.242	1.357	13.9045	1.6575	-3.06847	9.46E-21	8.95E-18	Foxq1	forkhead box Q1 [Source:MGI Symbol;Acc:MGI:1298228]	-	-	-	-	GO:0005634//nucleus	GO:0000978//RNA polymerase II cis-regulatory region sequence-specific DNA binding;GO:0000981//DNA-binding transcription factor activity, RNA polymerase II-specific;GO:0001227//DNA-binding transcription repressor activity, RNA polymerase II-specific;GO:0003677//DNA binding;GO:0003700//DNA-binding transcription factor activity;GO:0043565//sequence-specific DNA binding;GO:1990837//sequence-specific …	GO:0000122//negative regulation of transcription by RNA polymerase II;GO:0006355//regulation of transcription, DNA-templated;GO:0006357//regulation of transcription by RNA polymerase II;GO:0009653//anatomical structure morphogenesis;GO:0030154//cell differentiation;GO:0031069//hair follicle morphogenesis;GO:0043524//negative regulation of neuron apoptotic process	Fork_head
ENSMUSG00000056035	72504	56030	57669	44397	18689	10620	16285	11500	3345.16	2299.53	2656.29	2140.21	790.763	457.426	803.698	620.032	2610.3	667.98	-1.96634	1.78E-20	1.59E-17	Cyp3a11	cytochrome P450, family 3, subfamily a, polypeptide 11 [Source:MGI Symbol;Acc:MGI:88609]	Metabolism;Human Diseases;Metabolism;Metabolism;Human Diseases;Metabolism	Global and overview maps;Cancer: overview;Metabolism of cofactors and vitamins;Lipid metabolism;Cancer: overview;Lipid metabolism	ko01100//Metabolic pathways;ko05207//Chemical carcinogenesis - receptor activation;ko00830//Retinol metabolism;ko00140//Steroid hormone biosynthesis;ko05204//Chemical carcinogenesis - DNA adducts;ko00591//Linoleic acid metabolism	K07424;K07424;K07424;K07424;K07424;K07424	GO:0005783//endoplasmic reticulum;GO:0005789//endoplasmic reticulum membrane;GO:0016020//membrane;GO:0043231//intracellular membrane-bounded organelle	GO:0004497//monooxygenase activity;GO:0005506//iron ion binding;GO:0008401//retinoic acid 4-hydroxylase activity;GO:0016491//oxidoreductase activity;GO:0016705//oxidoreductase activity, acting on paired donors, with incorporation or reduction of molecular oxygen;GO:0016712//oxidoreductase activity, acting on paired donors, with incorporation or reduction of molecular oxygen, reduced flavin or fla…	GO:0002933//lipid hydroxylation;GO:0006805//xenobiotic metabolic process;GO:0008202//steroid metabolic process;GO:0008210//estrogen metabolic process;GO:0009617//response to bacterium;GO:0009822//alkaloid catabolic process;GO:0042178//xenobiotic catabolic process;GO:0042573//retinoic acid metabolic process;GO:0070989//oxidative demethylation	--
ENSMUSG00000021609	44	63	16	62	321	332	337	473	1.377	1.754	0.5	2.027	9.212	9.699	11.28	17.297	1.4145	11.872	3.0692	7.75E-20	6.60E-17	Slc6a3	solute carrier family 6 (neurotransmitter transporter, dopamine), member 3 [Source:MGI Symbol;Acc:MGI:94862]	Human Diseases;Human Diseases;Human Diseases;Organismal Systems;Organismal Systems;Human Diseases;Human Diseases	Neurodegenerative disease;Neurodegenerative disease;Substance dependence;Nervous system;Nervous system;Substance dependence;Substance dependence	ko05022//Pathways of neurodegeneration - multiple diseases;ko05012//Parkinson disease;ko05034//Alcoholism;ko04728//Dopaminergic synapse;ko04721//Synaptic vesicle cycle;ko05031//Amphetamine addiction;ko05030//Cocaine addiction	K05036;K05036;K05036;K05036;K05036;K05036;K05036	GO:0005886//plasma membrane;GO:0009986//cell surface;GO:0016020//membrane;GO:0016600//flotillin complex;GO:0030424//axon;GO:0032809//neuronal cell body membrane;GO:0042734//presynaptic membrane;GO:0042995//cell projection;GO:0043005//neuron projection;GO:0043025//neuronal cell body;GO:0043679//axon terminus;GO:0045121//membrane raft;GO:0045211//postsynaptic membrane;GO:0098691//dopaminergic synap…	GO:0002020//protease binding;GO:0005102//signaling receptor binding;GO:0005326//neurotransmitter transmembrane transporter activity;GO:0005330//dopamine:sodium symporter activity;GO:0005334//norepinephrine:sodium symporter activity;GO:0005515//protein binding;GO:0008504//monoamine transmembrane transporter activity;GO:0015293//symporter activity;GO:0035240//dopamine binding;GO:0043176//amine bind…	GO:0001504//neurotransmitter uptake;GO:0006836//neurotransmitter transport;GO:0007595//lactation;GO:0007608//sensory perception of smell;GO:0007626//locomotory behavior;GO:0009410//response to xenobiotic stimulus;GO:0010039//response to iron ion;GO:0014070//response to organic cyclic compound;GO:0015844//monoamine transport;GO:0015872//dopamine transport;GO:0015874//norepinephrine transport;GO:00…	--
ENSMUSG00000042684	755	450	815	575	76	151	94	48	47.061	24.951	50.716	37.448	4.344	8.787	6.267	3.496	40.044	5.7235	-2.80662	1.20E-19	9.77E-17	Npl	N-acetylneuraminate pyruvate lyase [Source:MGI Symbol;Acc:MGI:1921341]	Metabolism;Metabolism	Global and overview maps;Carbohydrate metabolism	ko01100//Metabolic pathways;ko00520//Amino sugar and nucleotide sugar metabolism	K01639;K01639	GO:0005575//cellular_component;GO:0005737//cytoplasm	GO:0008747//N-acetylneuraminate lyase activity;GO:0016829//lyase activity;GO:0016833//oxo-acid-lyase activity;GO:0042802//identical protein binding	GO:0005975//carbohydrate metabolic process;GO:0019262//N-acetylneuraminate catabolic process	--
ENSMUSG00000060586	3547	2634	5690	2494	550	828	703	444	263.124	184.486	441.092	192.814	39.364	62.119	55.051	39.513	270.379	49.0117	-2.46378	1.49E-19	1.15E-16	H2-Eb1	histocompatibility 2, class II antigen E beta [Source:MGI Symbol;Acc:MGI:95901]	Human Diseases;Human Diseases;Human Diseases;Human Diseases;Cellular Processes;Human Diseases;Environmental Information Processing;Human Diseases;Human Diseases;Human Diseases;Organismal Systems;Organismal Systems;Organismal Systems;Human Diseases;Organismal Systems;Human Diseases;Human Diseases;Human Diseases;Human Diseases;Human Diseases;Human Diseases;Human Diseases;Organismal Systems;Human Di…	Infectious disease: viral;Infectious disease: viral;Infectious disease: viral;Infectious disease: bacterial;Transport and catabolism;Infectious disease: viral;Signaling molecules and interaction;Immune disease;Infectious disease: bacterial;Infectious disease: parasitic;Immune system;Immune system;Immune system;Immune disease;Immune system;Cardiovascular disease;Immune disease;Infectious disease: …	ko05168//Herpes simplex virus 1 infection;ko05166//Human T-cell leukemia virus 1 infection;ko05169//Epstein-Barr virus infection;ko05152//Tuberculosis;ko04145//Phagosome;ko05164//Influenza A;ko04514//Cell adhesion molecules;ko05322//Systemic lupus erythematosus;ko05150//Staphylococcus aureus infection;ko05145//Toxoplasmosis;ko04659//Th17 cell differentiation;ko04640//Hematopoietic cell lineage;ko…	K06752;K06752;K06752;K06752;K06752;K06752;K06752;K06752;K06752;K06752;K06752;K06752;K06752;K06752;K06752;K06752;K06752;K06752;K06752;K06752;K06752;K06752;K06752;K06752	GO:0016020//membrane;GO:0042613//MHC class II protein complex	-	GO:0002250//adaptive immune response;GO:0002376//immune system process;GO:0002504//antigen processing and presentation of peptide or polysaccharide antigen via MHC class II;GO:0006955//immune response;GO:0019882//antigen processing and presentation;GO:0019886//antigen processing and presentation of exogenous peptide antigen via MHC class II	--
ENSMUSG00000037583	23	48	46	21	189	212	213	181	2.197	4.079	4.387	2.096	16.559	18.908	21.767	20.207	3.18975	19.3603	2.60158	5.00E-19	3.70E-16	Nr0b2	nuclear receptor subfamily 0, group B, member 2 [Source:MGI Symbol;Acc:MGI:1346344]	Organismal Systems	Digestive system	ko04976//Bile secretion	K08563	GO:0000785//chromatin;GO:0005634//nucleus;GO:0005654//nucleoplasm;GO:0005737//cytoplasm;GO:0032991//protein-containing complex;GO:0043231//intracellular membrane-bounded organelle	GO:0003714//transcription corepressor activity;GO:0005515//protein binding;GO:0019904//protein domain specific binding;GO:0042803//protein homodimerization activity;GO:0042974//retinoic acid receptor binding;GO:0042975//peroxisome proliferator activated receptor binding;GO:0044877//protein-containing complex binding;GO:0046965//retinoid X receptor binding;GO:0046966//thyroid hormone receptor bind…	GO:0000122//negative regulation of transcription by RNA polymerase II;GO:0007219//Notch signaling pathway;GO:0007623//circadian rhythm;GO:0009749//response to glucose;GO:0010628//positive regulation of gene expression;GO:0010629//negative regulation of gene expression;GO:0014070//response to organic cyclic compound;GO:0015721//bile acid and bile salt transport;GO:0031100//animal organ regeneratio…	Miscellaneous
ENSMUSG00000033453	115	145	110	141	27	13	22	27	2.098	2.353	2.003	2.688	0.452	0.221	0.429	0.576	2.2855	0.4195	-2.44577	2.04E-18	1.45E-15	Adamts15	a disintegrin-like and metallopeptidase (reprolysin type) with thrombospondin type 1 motif, 15 [Source:MGI Symbol;Acc:MGI:2449569]	-	-	-	-	GO:0005576//extracellular region;GO:0005615//extracellular space;GO:0009986//cell surface;GO:0031012//extracellular matrix;GO:0062023//collagen-containing extracellular matrix	GO:0004175//endopeptidase activity;GO:0004222//metalloendopeptidase activity;GO:0008201//heparin binding;GO:0008233//peptidase activity;GO:0008237//metallopeptidase activity;GO:0008270//zinc ion binding;GO:0016787//hydrolase activity;GO:0046872//metal ion binding;GO:0050840//extracellular matrix binding	GO:0006508//proteolysis;GO:0007520//myoblast fusion;GO:0022617//extracellular matrix disassembly;GO:0030198//extracellular matrix organization	--
ENSMUSG00000001467	866	1229	850	901	273	363	292	361	23.825	30.066	23.346	25.9	6.888	9.323	8.593	11.606	25.7843	9.1025	-1.50216	3.41E-18	2.32E-15	Cyp51	cytochrome P450, family 51 [Source:MGI Symbol;Acc:MGI:106040]	Metabolism;Metabolism	Global and overview maps;Lipid metabolism	ko01100//Metabolic pathways;ko00100//Steroid biosynthesis	K05917;K05917	GO:0001669//acrosomal vesicle;GO:0005783//endoplasmic reticulum;GO:0005789//endoplasmic reticulum membrane;GO:0016020//membrane;GO:0043231//intracellular membrane-bounded organelle	GO:0004497//monooxygenase activity;GO:0005506//iron ion binding;GO:0008398//sterol 14-demethylase activity;GO:0016491//oxidoreductase activity;GO:0016705//oxidoreductase activity, acting on paired donors, with incorporation or reduction of molecular oxygen;GO:0020037//heme binding;GO:0046872//metal ion binding	GO:0006629//lipid metabolic process;GO:0006694//steroid biosynthetic process;GO:0006695//cholesterol biosynthetic process;GO:0008202//steroid metabolic process;GO:0008203//cholesterol metabolic process;GO:0016125//sterol metabolic process;GO:0016126//sterol biosynthetic process;GO:0033488//cholesterol biosynthetic process via 24,25-dihydrolanosterol;GO:0042177//negative regulation of protein cata…	--
ENSMUSG00000024610	19403	15557	35133	17020	2688	5583	3194	2145	1675.45	1195.89	3039.74	1537	211.744	449.723	293.254	214.981	1862.02	292.425	-2.67073	1.04E-17	6.79E-15	Cd74	CD74 antigen (invariant polypeptide of major histocompatibility complex, class II antigen-associated) [Source:MGI Symbol;Acc:MGI:96534]	Human Diseases;Human Diseases;Organismal Systems	Infectious disease: viral;Infectious disease: bacterial;Immune system	ko05168//Herpes simplex virus 1 infection;ko05152//Tuberculosis;ko04612//Antigen processing and presentation	K06505;K06505;K06505	GO:0005576//extracellular region;GO:0005634//nucleus;GO:0005737//cytoplasm;GO:0005764//lysosome;GO:0005768//endosome;GO:0005770//late endosome;GO:0005771//multivesicular body;GO:0005773//vacuole;GO:0005783//endoplasmic reticulum;GO:0005789//endoplasmic reticulum membrane;GO:0005794//Golgi apparatus;GO:0005886//plasma membrane;GO:0009897//external side of plasma membrane;GO:0009986//cell surface;G…	GO:0001540//amyloid-beta binding;GO:0004896//cytokine receptor activity;GO:0005515//protein binding;GO:0019955//cytokine binding;GO:0023026//MHC class II protein complex binding;GO:0035718//macrophage migration inhibitory factor binding;GO:0042289//MHC class II protein binding;GO:0042609//CD4 receptor binding;GO:0042658//MHC class II protein binding, via antigen binding groove;GO:0044183//protein…	GO:0001516//prostaglandin biosynthetic process;GO:0001934//positive regulation of protein phosphorylation;GO:0001961//positive regulation of cytokine-mediated signaling pathway;GO:0002250//adaptive immune response;GO:0002286//T cell activation involved in immune response;GO:0002376//immune system process;GO:0002606//positive regulation of dendritic cell antigen processing and presentation;GO:0002…	--
ENSMUSG00000073421	7474	5143	12957	6281	1084	2005	1312	852	667.476	408.851	1156.64	586.603	89.338	167.019	125.226	88.967	704.894	117.638	-2.58306	1.89E-17	1.19E-14	H2-Ab1	histocompatibility 2, class II antigen A, beta 1 [Source:MGI Symbol;Acc:MGI:103070]	Human Diseases;Human Diseases;Human Diseases;Human Diseases;Cellular Processes;Human Diseases;Environmental Information Processing;Human Diseases;Human Diseases;Human Diseases;Organismal Systems;Organismal Systems;Organismal Systems;Human Diseases;Organismal Systems;Human Diseases;Human Diseases;Human Diseases;Human Diseases;Human Diseases;Human Diseases;Human Diseases;Organismal Systems;Human Di…	Infectious disease: viral;Infectious disease: viral;Infectious disease: viral;Infectious disease: bacterial;Transport and catabolism;Infectious disease: viral;Signaling molecules and interaction;Immune disease;Infectious disease: bacterial;Infectious disease: parasitic;Immune system;Immune system;Immune system;Immune disease;Immune system;Cardiovascular disease;Immune disease;Infectious disease: …	ko05168//Herpes simplex virus 1 infection;ko05166//Human T-cell leukemia virus 1 infection;ko05169//Epstein-Barr virus infection;ko05152//Tuberculosis;ko04145//Phagosome;ko05164//Influenza A;ko04514//Cell adhesion molecules;ko05322//Systemic lupus erythematosus;ko05150//Staphylococcus aureus infection;ko05145//Toxoplasmosis;ko04659//Th17 cell differentiation;ko04640//Hematopoietic cell lineage;ko…	K06752;K06752;K06752;K06752;K06752;K06752;K06752;K06752;K06752;K06752;K06752;K06752;K06752;K06752;K06752;K06752;K06752;K06752;K06752;K06752;K06752;K06752;K06752;K06752	GO:0005765//lysosomal membrane;GO:0005769//early endosome;GO:0005771//multivesicular body;GO:0005794//Golgi apparatus;GO:0005886//plasma membrane;GO:0009897//external side of plasma membrane;GO:0009986//cell surface;GO:0016020//membrane;GO:0031902//late endosome membrane;GO:0042613//MHC class II protein complex	GO:0005515//protein binding;GO:0015643//toxic substance binding;GO:0023026//MHC class II protein complex binding;GO:0031625//ubiquitin protein ligase binding;GO:0042605//peptide antigen binding;GO:0044877//protein-containing complex binding;GO:1990405//protein antigen binding	GO:0002250//adaptive immune response;GO:0002344//B cell affinity maturation;GO:0002376//immune system process;GO:0002503//peptide antigen assembly with MHC class II protein complex;GO:0002504//antigen processing and presentation of peptide or polysaccharide antigen via MHC class II;GO:0002579//positive regulation of antigen processing and presentation;GO:0002827//positive regulation of T-helper 1…	--
ENSMUSG00000003053	679	759	986	513	142	27	100	71	41.184	40.921	59.646	32.333	7.899	1.529	6.488	5.032	43.521	5.237	-3.0549	3.07E-17	1.87E-14	Cyp2c29	cytochrome P450, family 2, subfamily c, polypeptide 29 [Source:MGI Symbol;Acc:MGI:103238]	Metabolism;Organismal Systems;Organismal Systems;Metabolism;Metabolism;Metabolism;Human Diseases;Metabolism	Global and overview maps;Nervous system;Sensory system;Metabolism of cofactors and vitamins;Lipid metabolism;Lipid metabolism;Cancer: overview;Lipid metabolism	ko01100//Metabolic pathways;ko04726//Serotonergic synapse;ko04750//Inflammatory mediator regulation of TRP channels;ko00830//Retinol metabolism;ko00140//Steroid hormone biosynthesis;ko00590//Arachidonic acid metabolism;ko05204//Chemical carcinogenesis - DNA adducts;ko00591//Linoleic acid metabolism	K07413;K07413;K07413;K07413;K07413;K07413;K07413;K07413	GO:0005737//cytoplasm;GO:0005783//endoplasmic reticulum;GO:0005789//endoplasmic reticulum membrane;GO:0005886//plasma membrane;GO:0016020//membrane;GO:0043231//intracellular membrane-bounded organelle	GO:0004497//monooxygenase activity;GO:0005506//iron ion binding;GO:0008392//arachidonic acid epoxygenase activity;GO:0008395//steroid hydroxylase activity;GO:0008401//retinoic acid 4-hydroxylase activity;GO:0008404//arachidonic acid 14,15-epoxygenase activity;GO:0016491//oxidoreductase activity;GO:0016705//oxidoreductase activity, acting on paired donors, with incorporation or reduction of molecu…	GO:0006629//lipid metabolic process;GO:0006805//xenobiotic metabolic process;GO:0019369//arachidonic acid metabolic process;GO:0019373//epoxygenase P450 pathway	--
ENSMUSG00000022351	354	489	358	323	117	139	113	131	13.881	17.057	14.015	13.233	4.207	5.088	4.74	6.003	14.5465	5.0095	-1.53793	6.41E-17	3.76E-14	Sqle	squalene epoxidase [Source:MGI Symbol;Acc:MGI:109296]	Metabolism;Metabolism	Global and overview maps;Lipid metabolism	ko01100//Metabolic pathways;ko00100//Steroid biosynthesis	K00511;K00511	GO:0005783//endoplasmic reticulum;GO:0005789//endoplasmic reticulum membrane;GO:0016020//membrane;GO:0043231//intracellular membrane-bounded organelle	GO:0004497//monooxygenase activity;GO:0004506//squalene monooxygenase activity;GO:0016491//oxidoreductase activity;GO:0050660//flavin adenine dinucleotide binding;GO:0071949//FAD binding	GO:0006629//lipid metabolic process;GO:0008203//cholesterol metabolic process;GO:0010033//response to organic substance;GO:0016126//sterol biosynthetic process;GO:0042127//regulation of cell population proliferation;GO:0140042//lipid droplet formation	--
ENSMUSG00000079547	826	675	1626	702	123	233	108	80	63.589	46.22	125.051	56.49	8.677	16.751	8.876	7.199	72.8375	10.3758	-2.81147	5.18E-16	2.94E-13	H2-DMb1	histocompatibility 2, class II, locus Mb1 [Source:MGI Symbol;Acc:MGI:95922]	Human Diseases;Human Diseases;Human Diseases;Human Diseases;Cellular Processes;Human Diseases;Environmental Information Processing;Human Diseases;Human Diseases;Human Diseases;Organismal Systems;Organismal Systems;Organismal Systems;Human Diseases;Organismal Systems;Human Diseases;Human Diseases;Human Diseases;Human Diseases;Human Diseases;Human Diseases;Human Diseases;Organismal Systems;Human Di…	Infectious disease: viral;Infectious disease: viral;Infectious disease: viral;Infectious disease: bacterial;Transport and catabolism;Infectious disease: viral;Signaling molecules and interaction;Immune disease;Infectious disease: bacterial;Infectious disease: parasitic;Immune system;Immune system;Immune system;Immune disease;Immune system;Cardiovascular disease;Immune disease;Infectious disease: …	ko05168//Herpes simplex virus 1 infection;ko05166//Human T-cell leukemia virus 1 infection;ko05169//Epstein-Barr virus infection;ko05152//Tuberculosis;ko04145//Phagosome;ko05164//Influenza A;ko04514//Cell adhesion molecules;ko05322//Systemic lupus erythematosus;ko05150//Staphylococcus aureus infection;ko05145//Toxoplasmosis;ko04659//Th17 cell differentiation;ko04640//Hematopoietic cell lineage;ko…	K06752;K06752;K06752;K06752;K06752;K06752;K06752;K06752;K06752;K06752;K06752;K06752;K06752;K06752;K06752;K06752;K06752;K06752;K06752;K06752;K06752;K06752;K06752;K06752	GO:0016020//membrane;GO:0042613//MHC class II protein complex	-	GO:0002250//adaptive immune response;GO:0002376//immune system process;GO:0002504//antigen processing and presentation of peptide or polysaccharide antigen via MHC class II;GO:0006955//immune response;GO:0019882//antigen processing and presentation;GO:0019886//antigen processing and presentation of exogenous peptide antigen via MHC class II	--
ENSMUSG00000002992	11660	18386	11774	13777	46361	69865	42705	36493	1998.04	2802.93	2014.45	2467.1	7286.59	11178.1	7828.76	7308.48	2320.63	8400.47	1.85595	9.78E-16	5.37E-13	Apoc2	apolipoprotein C2 [Source:MGI Symbol;Acc:MGI:88054]	Organismal Systems	Digestive system	ko04979//Cholesterol metabolism	K22287	GO:0005576//extracellular region;GO:0005615//extracellular space;GO:0005829//cytosol;GO:0034361//very-low-density lipoprotein particle;GO:0034362//low-density lipoprotein particle;GO:0034363//intermediate-density lipoprotein particle;GO:0034364//high-density lipoprotein particle;GO:0034366//spherical high-density lipoprotein particle;GO:0042627//chylomicron	GO:0008047//enzyme activator activity;GO:0008289//lipid binding;GO:0016004//phospholipase activator activity;GO:0042802//identical protein binding;GO:0043274//phospholipase binding;GO:0055102//lipase inhibitor activity;GO:0060230//lipoprotein lipase activator activity;GO:0140677//molecular function activator activity	GO:0006629//lipid metabolic process;GO:0006869//lipid transport;GO:0010898//positive regulation of triglyceride catabolic process;GO:0010916//negative regulation of very-low-density lipoprotein particle clearance;GO:0016042//lipid catabolic process;GO:0032375//negative regulation of cholesterol transport;GO:0033344//cholesterol efflux;GO:0033700//phospholipid efflux;GO:0034382//chylomicron remnan…	--
ENSMUSG00000045294	899	890	708	608	3181	1685	2635	2971	36.049	31.746	28.343	25.473	116.977	63.077	113.022	139.218	30.4028	108.073	1.82974	1.07E-15	5.67E-13	Insig1	insulin induced gene 1 [Source:MGI Symbol;Acc:MGI:1916289]	-	-	-	-	GO:0005783//endoplasmic reticulum;GO:0005789//endoplasmic reticulum membrane;GO:0016020//membrane;GO:0032937//SREBP-SCAP-Insig complex	GO:0005515//protein binding;GO:0008142//oxysterol binding;GO:0008289//lipid binding;GO:0140311//protein sequestering activity	GO:0006629//lipid metabolic process;GO:0006641//triglyceride metabolic process;GO:0006695//cholesterol biosynthetic process;GO:0006991//response to sterol depletion;GO:0008202//steroid metabolic process;GO:0008203//cholesterol metabolic process;GO:0010894//negative regulation of steroid biosynthetic process;GO:0016126//sterol biosynthetic process;GO:0032869//cellular response to insulin stimulus;…	--
ENSMUSG00000037348	479	542	414	575	1374	1151	1412	1957	20.011	20.931	17.019	26.762	51.212	44.553	61.523	91.501	21.1807	62.1972	1.5541	1.17E-15	6.02E-13	Paqr7	progestin and adipoQ receptor family member VII [Source:MGI Symbol;Acc:MGI:1919154]	Human Diseases	Cancer: overview	ko05207//Chemical carcinogenesis - receptor activation	K25039	GO:0005886//plasma membrane;GO:0016020//membrane	GO:0003707//steroid hormone receptor activity;GO:0005496//steroid binding;GO:0008289//lipid binding;GO:0046872//metal ion binding	GO:0030154//cell differentiation;GO:0043401//steroid hormone mediated signaling pathway;GO:0048477//oogenesis;GO:0048545//response to steroid hormone	--
ENSMUSG00000094433	111	144	145	110	6	6	25	3	31.673	36.551	41.307	32.796	1.57	1.598	7.631	1	35.5817	2.94975	-3.59247	2.13E-15	1.07E-12	Igkv5-43	immunoglobulin kappa chain variable 5-43 [Source:MGI Symbol;Acc:MGI:4943320]	-	-	-	-	GO:0005615//extracellular space	-	GO:0006955//immune response	--
ENSMUSG00000030643	636	1078	595	1063	2923	4007	2432	3076	38.247	63.001	38.758	72.183	173.799	264.798	164.837	227.15	53.0472	207.646	1.96878	2.26E-15	1.10E-12	Rab30	RAB30, member RAS oncogene family [Source:MGI Symbol;Acc:MGI:1923235]	-	-	-	-	GO:0005737//cytoplasm;GO:0005794//Golgi apparatus;GO:0005801//cis-Golgi network;GO:0005802//trans-Golgi network;GO:0016020//membrane;GO:0031985//Golgi cisterna;GO:0043231//intracellular membrane-bounded organelle	GO:0000166//nucleotide binding;GO:0003924//GTPase activity;GO:0005525//GTP binding	GO:0007030//Golgi organization;GO:0016192//vesicle-mediated transport;GO:0032482//Rab protein signal transduction	--
ENSMUSG00000095630	81	68	211	70	9	4	7	9	23.739	17.728	61.702	21.405	2.419	1.094	2.194	3.082	31.1435	2.19725	-3.82516	2.86E-15	1.35E-12	Igkv6-23	immunoglobulin kappa variable 6-23 [Source:MGI Symbol;Acc:MGI:3711980]	-	-	-	-	GO:0005615//extracellular space	-	GO:0006955//immune response	--
ENSMUSG00000026639	438	378	410	730	2072	1416	1475	2023	11.637	8.945	10.914	20.337	50.598	35.186	41.952	62.851	12.9582	47.6467	1.87851	5.12E-15	2.36E-12	Lamb3	laminin, beta 3 [Source:MGI Symbol;Acc:MGI:99915]	Human Diseases;Environmental Information Processing;Human Diseases;Cellular Processes;Human Diseases;Human Diseases;Human Diseases;Environmental Information Processing	Cancer: overview;Signal transduction;Infectious disease: viral;Cellular community - eukaryotes;Infectious disease: parasitic;Infectious disease: parasitic;Cancer: specific types;Signaling molecules and interaction	ko05200//Pathways in cancer;ko04151//PI3K-Akt signaling pathway;ko05165//Human papillomavirus infection;ko04510//Focal adhesion;ko05145//Toxoplasmosis;ko05146//Amoebiasis;ko05222//Small cell lung cancer;ko04512//ECM-receptor interaction	K06244;K06244;K06244;K06244;K06244;K06244;K06244;K06244	GO:0005576//extracellular region;GO:0005604//basement membrane;GO:0005610//laminin-5 complex;GO:0043256//laminin complex;GO:0062023//collagen-containing extracellular matrix	GO:0005201//extracellular matrix structural constituent;GO:0044877//protein-containing complex binding	GO:0007155//cell adhesion;GO:0009887//animal organ morphogenesis;GO:0009888//tissue development;GO:0016477//cell migration;GO:0034446//substrate adhesion-dependent cell spreading;GO:0035987//endodermal cell differentiation;GO:0050873//brown fat cell differentiation;GO:0070831//basement membrane assembly	--
ENSMUSG00000036216	1363	1980	1154	1447	5674	4734	3885	3679	277.596	358.714	234.64	307.918	1059.77	900.093	846.368	875.606	294.717	920.46	1.64303	6.20E-15	2.78E-12	Leap2	liver-expressed antimicrobial peptide 2 [Source:MGI Symbol;Acc:MGI:2672795]	-	-	-	-	GO:0005576//extracellular region	-	GO:0042742//defense response to bacterium;GO:0050832//defense response to fungus;GO:0061844//antimicrobial humoral immune response mediated by antimicrobial peptide	--
ENSMUSG00000056529	61	76	50	47	188	219	275	423	1.814	2.01	1.484	1.46	5.113	6.079	8.747	14.698	1.692	8.65925	2.35551	1.62E-14	7.06E-12	Ptafr	platelet-activating factor receptor [Source:MGI Symbol;Acc:MGI:106066]	Environmental Information Processing;Environmental Information Processing;Human Diseases	Signaling molecules and interaction;Signal transduction;Infectious disease: bacterial	ko04080//Neuroactive ligand-receptor interaction;ko04020//Calcium signaling pathway;ko05150//Staphylococcus aureus infection	K04279;K04279;K04279	GO:0005886//plasma membrane;GO:0016020//membrane	GO:0001530//lipopolysaccharide binding;GO:0001875//lipopolysaccharide immune receptor activity;GO:0004930//G protein-coupled receptor activity;GO:0004992//platelet activating factor receptor activity;GO:0005543//phospholipid binding;GO:0045028//G protein-coupled purinergic nucleotide receptor activity;GO:0051019//mitogen-activated protein kinase binding	GO:0002693//positive regulation of cellular extravasation;GO:0006357//regulation of transcription by RNA polymerase II;GO:0006935//chemotaxis;GO:0006954//inflammatory response;GO:0007165//signal transduction;GO:0007186//G protein-coupled receptor signaling pathway;GO:0007200//phospholipase C-activating G protein-coupled receptor signaling pathway;GO:0007567//parturition;GO:0009609//response to sy…	--
ENSMUSG00000026655	498	539	528	466	246	164	181	224	17.065	27.545	18.063	16.92	7.931	5.246	6.634	10.983	19.8983	7.6985	-1.36999	2.32E-14	9.89E-12	Fam107b	family with sequence similarity 107, member B [Source:MGI Symbol;Acc:MGI:1913790]	-	-	-	-	GO:0005575//cellular_component	GO:0003674//molecular_function	GO:0007605//sensory perception of sound	--
ENSMUSG00000037033	1132	665	620	1229	164	181	73	237	36.424	19.034	19.917	41.318	4.839	5.437	2.513	8.912	29.1732	5.42525	-2.42688	3.78E-14	1.57E-11	Clca3b	chloride channel accessory 3B [Source:MGI Symbol;Acc:MGI:2181989]	Organismal Systems;Organismal Systems	Digestive system;Endocrine system	ko04972//Pancreatic secretion;ko04924//Renin secretion	K05030;K05030	GO:0005886//plasma membrane	GO:0005229//intracellular calcium activated chloride channel activity;GO:0008233//peptidase activity;GO:0008237//metallopeptidase activity;GO:0016787//hydrolase activity	GO:0006508//proteolysis;GO:0006821//chloride transport;GO:1902476//chloride transmembrane transport	--
ENSMUSG00000028307	93059	106711	79739	84244	225375	200144	206606	164816	4992.06	5092.09	4270.42	4721.82	11087.5	10023.2	11855.4	10332	4769.1	10824.5	1.18251	4.34E-14	1.76E-11	Aldob	aldolase B, fructose-bisphosphate [Source:MGI Symbol;Acc:MGI:87995]	Metabolism;Metabolism;Environmental Information Processing;Metabolism;Metabolism;Metabolism;Metabolism	Global and overview maps;Global and overview maps;Signal transduction;Global and overview maps;Carbohydrate metabolism;Carbohydrate metabolism;Carbohydrate metabolism	ko01100//Metabolic pathways;ko01200//Carbon metabolism;ko04066//HIF-1 signaling pathway;ko01230//Biosynthesis of amino acids;ko00010//Glycolysis / Gluconeogenesis;ko00051//Fructose and mannose metabolism;ko00030//Pentose phosphate pathway	K01623;K01623;K01623;K01623;K01623;K01623;K01623	GO:0005737//cytoplasm;GO:0005815//microtubule organizing center;GO:0005829//cytosol;GO:0005856//cytoskeleton;GO:0030867//rough endoplasmic reticulum membrane;GO:0030868//smooth endoplasmic reticulum membrane;GO:0034451//centriolar satellite;GO:0048471//perinuclear region of cytoplasm	GO:0004332//fructose-bisphosphate aldolase activity;GO:0008092//cytoskeletal protein binding;GO:0016829//lyase activity;GO:0031210//phosphatidylcholine binding;GO:0042802//identical protein binding;GO:0051117//ATPase binding;GO:0060090//molecular adaptor activity;GO:0061609//fructose-1-phosphate aldolase activity;GO:0070061//fructose binding	GO:0006000//fructose metabolic process;GO:0006001//fructose catabolic process;GO:0006094//gluconeogenesis;GO:0006096//glycolytic process;GO:0006116//NADH oxidation;GO:0010043//response to zinc ion;GO:0030388//fructose 1,6-bisphosphate metabolic process;GO:0043434//response to peptide hormone;GO:0061615//glycolytic process through fructose-6-phosphate;GO:0061624//fructose catabolic process to hydr…	--
ENSMUSG00000096422	37	180	121	114	6	2	4	13	9.979	43.091	32.533	32.123	1.484	0.504	1.154	4.097	29.4315	1.80975	-4.0235	4.63E-14	1.83E-11	Igkv12-44	immunoglobulin kappa variable 12-44 [Source:MGI Symbol;Acc:MGI:4439775]	-	-	-	-	GO:0005615//extracellular space	-	GO:0006955//immune response	--
ENSMUSG00000054422	32346	46514	30182	34158	98135	93958	76400	80261	6325.69	8091.62	5892.69	6979.57	17600.2	17153.9	15982	18342.3	6822.39	17269.6	1.33988	5.05E-14	1.94E-11	Fabp1	fatty acid binding protein 1, liver [Source:MGI Symbol;Acc:MGI:95479]	Human Diseases;Organismal Systems;Organismal Systems	Endocrine and metabolic disease;Endocrine system;Digestive system	ko04936//Alcoholic liver disease;ko03320//PPAR signaling pathway;ko04975//Fat digestion and absorption	K08750;K08750;K08750	GO:0005634//nucleus;GO:0005654//nucleoplasm;GO:0005737//cytoplasm;GO:0005782//peroxisomal matrix;GO:0005829//cytosol;GO:0032991//protein-containing complex;GO:0045179//apical cortex	GO:0003682//chromatin binding;GO:0005324//long-chain fatty acid transporter activity;GO:0005504//fatty acid binding;GO:0005543//phospholipid binding;GO:0008289//lipid binding;GO:0016209//antioxidant activity;GO:0032052//bile acid binding;GO:0070538//oleic acid binding;GO:1901363//heterocyclic compound binding	GO:0015908//fatty acid transport;GO:0015909//long-chain fatty acid transport;GO:0032000//positive regulation of fatty acid beta-oxidation;GO:0043066//negative regulation of apoptotic process;GO:0050892//intestinal absorption;GO:0070301//cellular response to hydrogen peroxide;GO:0071456//cellular response to hypoxia;GO:0098869//cellular oxidant detoxification	--
ENSMUSG00000040204	122	144	140	195	42	39	26	44	6.03	6.331	6.908	10.07	1.904	1.8	1.375	2.541	7.33475	1.905	-1.94496	5.12E-14	1.94E-11	Pclaf	PCNA clamp associated factor [Source:MGI Symbol;Acc:MGI:1915276]	-	-	-	-	GO:0005634//nucleus;GO:0005737//cytoplasm;GO:0005813//centrosome;GO:0048471//perinuclear region of cytoplasm	GO:0003682//chromatin binding;GO:0060090//molecular adaptor activity	GO:0006260//DNA replication;GO:0006281//DNA repair;GO:0006974//cellular response to DNA damage stimulus;GO:0007098//centrosome cycle;GO:0009411//response to UV;GO:0019985//translesion synthesis;GO:0051726//regulation of cell cycle	--
ENSMUSG00000032080	251357	283734	198652	291790	575130	674314	546324	534416	14977.1	15038.8	11817	18165.8	31427.3	37509.3	34820.6	37211.4	14999.7	35242.2	1.23237	6.99E-14	2.55E-11	Apoa4	apolipoprotein A-IV [Source:MGI Symbol;Acc:MGI:88051]	Human Diseases;Organismal Systems;Organismal Systems;Organismal Systems	Cardiovascular disease;Digestive system;Digestive system;Digestive system	ko05417//Lipid and atherosclerosis;ko04979//Cholesterol metabolism;ko04975//Fat digestion and absorption;ko04977//Vitamin digestion and absorption	K08760;K08760;K08760;K08760	GO:0005576//extracellular region;GO:0005615//extracellular space;GO:0005829//cytosol;GO:0009986//cell surface;GO:0034361//very-low-density lipoprotein particle;GO:0034364//high-density lipoprotein particle;GO:0042627//chylomicron;GO:0045202//synapse	GO:0005507//copper ion binding;GO:0008289//lipid binding;GO:0016209//antioxidant activity;GO:0031210//phosphatidylcholine binding;GO:0042802//identical protein binding;GO:0042803//protein homodimerization activity;GO:0060228//phosphatidylcholine-sterol O-acyltransferase activator activity;GO:0120020//cholesterol transfer activity	GO:0002227//innate immune response in mucosa;GO:0006869//lipid transport;GO:0006982//response to lipid hydroperoxide;GO:0007159//leukocyte cell-cell adhesion;GO:0008203//cholesterol metabolic process;GO:0010898//positive regulation of triglyceride catabolic process;GO:0014012//peripheral nervous system axon regeneration;GO:0016042//lipid catabolic process;GO:0019430//removal of superoxide radical…	--
ENSMUSG00000049608	256	251	216	237	106	83	98	75	7.438	6.487	6.266	7.195	2.825	2.251	3.046	2.547	6.8465	2.66725	-1.36001	7.03E-14	2.55E-11	Gpr55	G protein-coupled receptor 55 [Source:MGI Symbol;Acc:MGI:2685064]	-	-	-	-	GO:0005886//plasma membrane;GO:0016020//membrane	GO:0004930//G protein-coupled receptor activity;GO:0004949//cannabinoid receptor activity	GO:0007165//signal transduction;GO:0007186//G protein-coupled receptor signaling pathway;GO:0007200//phospholipase C-activating G protein-coupled receptor signaling pathway;GO:0007202//activation of phospholipase C activity;GO:0035025//positive regulation of Rho protein signal transduction;GO:0038171//cannabinoid signaling pathway;GO:0045453//bone resorption;GO:0045671//negative regulation of ost…	--
ENSMUSG00000048534	217	292	250	216	97	93	95	82	9.536	11.414	11.546	10.391	3.909	3.815	4.466	4.211	10.7218	4.10025	-1.38676	1.15E-13	4.09E-11	Jaml	junction adhesion molecule like [Source:MGI Symbol;Acc:MGI:2685484]	-	-	-	-	GO:0005654//nucleoplasm;GO:0005886//plasma membrane;GO:0005923//bicellular tight junction;GO:0016020//membrane;GO:0070161//anchoring junction	GO:0005178//integrin binding;GO:0042803//protein homodimerization activity;GO:0050839//cell adhesion molecule binding	GO:0002376//immune system process;GO:0007155//cell adhesion;GO:0007157//heterophilic cell-cell adhesion via plasma membrane cell adhesion molecules;GO:0030593//neutrophil chemotaxis;GO:0035696//monocyte extravasation;GO:0046629//gamma-delta T cell activation;GO:0060054//positive regulation of epithelial cell proliferation involved in wound healing;GO:0072672//neutrophil extravasation	--
ENSMUSG00000035930	383	427	496	358	187	178	180	170	22.648	22.172	30.613	22.995	10.775	9.68	10.846	11.838	24.607	10.7848	-1.19008	1.27E-13	4.40E-11	Chst4	carbohydrate sulfotransferase 4 [Source:MGI Symbol;Acc:MGI:1349479]	Metabolism	Glycan biosynthesis and metabolism	ko00533//Glycosaminoglycan biosynthesis - keratan sulfate	K04746	GO:0000139//Golgi membrane;GO:0005802//trans-Golgi network;GO:0016020//membrane	GO:0001517//N-acetylglucosamine 6-O-sulfotransferase activity;GO:0008146//sulfotransferase activity;GO:0016740//transferase activity	GO:0005975//carbohydrate metabolic process;GO:0006044//N-acetylglucosamine metabolic process;GO:0006790//sulfur compound metabolic process	--
ENSMUSG00000022474	114	235	147	152	688	468	474	539	9.484	17.39	12.209	13.212	52.933	36.508	43.702	52.399	13.0738	46.3855	1.827	2.50E-13	8.51E-11	Pmm1	phosphomannomutase 1 [Source:MGI Symbol;Acc:MGI:1353418]	Metabolism;Metabolism;Metabolism	Global and overview maps;Carbohydrate metabolism;Carbohydrate metabolism	ko01100//Metabolic pathways;ko00520//Amino sugar and nucleotide sugar metabolism;ko00051//Fructose and mannose metabolism	K17497;K17497;K17497	GO:0005737//cytoplasm;GO:0005829//cytosol;GO:0043025//neuronal cell body	GO:0004615//phosphomannomutase activity;GO:0016853//isomerase activity;GO:0046872//metal ion binding	GO:0006013//mannose metabolic process;GO:0006487//protein N-linked glycosylation;GO:0009298//GDP-mannose biosynthetic process;GO:1990830//cellular response to leukemia inhibitory factor	--
ENSMUSG00000093805	1150	1371	1093	1242	3383	2563	2736	2225	47.922	49.586	44.022	52.758	127.975	97.532	121.811	107.422	48.572	113.685	1.22685	5.43E-13	1.81E-10	Gal3st2b	galactose-3-O-sulfotransferase 2B [Source:MGI Symbol;Acc:MGI:3711964]	-	-	-	-	GO:0005575//cellular_component;GO:0005794//Golgi apparatus;GO:0016020//membrane;GO:0032580//Golgi cisterna membrane	GO:0001733//galactosylceramide sulfotransferase activity;GO:0003674//molecular_function;GO:0003824//catalytic activity;GO:0008146//sulfotransferase activity;GO:0016740//transferase activity;GO:0050694//galactose 3-O-sulfotransferase activity	GO:0008150//biological_process;GO:0009101//glycoprotein biosynthetic process;GO:0009247//glycolipid biosynthetic process;GO:0051923//sulfation	--
ENSMUSG00000020592	826	776	886	713	386	377	393	454	28.296	23.646	30.3	25.52	12.126	12.056	14.401	18.174	26.9405	14.1892	-0.924978	9.22E-13	3.02E-10	Sdc1	syndecan 1 [Source:MGI Symbol;Acc:MGI:1349162]	Human Diseases;Environmental Information Processing;Human Diseases;Environmental Information Processing;Human Diseases	Cancer: overview;Signaling molecules and interaction;Cardiovascular disease;Signaling molecules and interaction;Infectious disease: parasitic	ko05205//Proteoglycans in cancer;ko04514//Cell adhesion molecules;ko05418//Fluid shear stress and atherosclerosis;ko04512//ECM-receptor interaction;ko05144//Malaria	K06257;K06257;K06257;K06257;K06257	GO:0005576//extracellular region;GO:0005796//Golgi lumen;GO:0005886//plasma membrane;GO:0009897//external side of plasma membrane;GO:0009986//cell surface;GO:0016020//membrane;GO:0032991//protein-containing complex	GO:0005515//protein binding;GO:0038024//cargo receptor activity;GO:0042802//identical protein binding	GO:0001657//ureteric bud development;GO:0006898//receptor-mediated endocytosis;GO:0009636//response to toxic substance;GO:0010033//response to organic substance;GO:0016477//cell migration;GO:0042542//response to hydrogen peroxide;GO:0048627//myoblast development;GO:0051384//response to glucocorticoid;GO:0051591//response to cAMP;GO:0051592//response to calcium ion;GO:0055002//striated muscle cell…	--
ENSMUSG00000067149	4251	5894	7414	2892	1695	584	600	718	330.029	407.039	574.635	234.589	120.68	42.327	49.827	65.14	386.573	69.4935	-2.47579	1.15E-12	3.69E-10	Jchain	immunoglobulin joining chain [Source:MGI Symbol;Acc:MGI:96493]	-	-	-	-	GO:0005576//extracellular region;GO:0005615//extracellular space;GO:0071748//monomeric IgA immunoglobulin complex;GO:0071750//dimeric IgA immunoglobulin complex;GO:0071751//secretory IgA immunoglobulin complex;GO:0071752//secretory dimeric IgA immunoglobulin complex;GO:0071756//pentameric IgM immunoglobulin complex	GO:0003697//single-stranded DNA binding;GO:0003823//antigen binding;GO:0019862//IgA binding;GO:0030674//protein-macromolecule adaptor activity;GO:0031210//phosphatidylcholine binding;GO:0034987//immunoglobulin receptor binding;GO:0042803//protein homodimerization activity;GO:0042834//peptidoglycan binding	GO:0002250//adaptive immune response;GO:0003094//glomerular filtration;GO:0006959//humoral immune response;GO:0019731//antibacterial humoral response;GO:0045087//innate immune response;GO:0060267//positive regulation of respiratory burst;GO:0065003//protein-containing complex assembly	--
ENSMUSG00000027875	32	42	128	90	1298	520	1965	2466	1.101	1.228	4.201	3.091	39.516	16.446	69.868	94.726	2.40525	55.139	4.51881	1.27E-12	4.00E-10	Hmgcs2	3-hydroxy-3-methylglutaryl-Coenzyme A synthase 2 [Source:MGI Symbol;Acc:MGI:101939]	Metabolism;Organismal Systems;Metabolism;Metabolism;Metabolism	Global and overview maps;Endocrine system;Amino acid metabolism;Carbohydrate metabolism;Metabolism of terpenoids and polyketides	ko01100//Metabolic pathways;ko03320//PPAR signaling pathway;ko00280//Valine, leucine and isoleucine degradation;ko00650//Butanoate metabolism;ko00900//Terpenoid backbone biosynthesis	K01641;K01641;K01641;K01641;K01641	GO:0005739//mitochondrion;GO:0005743//mitochondrial inner membrane;GO:0005759//mitochondrial matrix	GO:0004421//hydroxymethylglutaryl-CoA synthase activity;GO:0016740//transferase activity;GO:0016746//acyltransferase activity;GO:0042802//identical protein binding	GO:0001822//kidney development;GO:0001889//liver development;GO:0006084//acetyl-CoA metabolic process;GO:0006629//lipid metabolic process;GO:0006694//steroid biosynthetic process;GO:0006695//cholesterol biosynthetic process;GO:0007494//midgut development;GO:0007584//response to nutrient;GO:0008202//steroid metabolic process;GO:0008203//cholesterol metabolic process;GO:0008299//isoprenoid biosynth…	--
ENSMUSG00000020377	65	134	70	90	278	417	312	278	10.814	19.786	12.05	15.752	42.558	65.168	55.551	54.289	14.6005	54.3915	1.89736	1.58E-12	4.89E-10	Ltc4s	leukotriene C4 synthase [Source:MGI Symbol;Acc:MGI:107498]	Metabolism;Metabolism	Global and overview maps;Lipid metabolism	ko01100//Metabolic pathways;ko00590//Arachidonic acid metabolism	K00807;K00807	GO:0005634//nucleus;GO:0005635//nuclear envelope;GO:0005640//nuclear outer membrane;GO:0005783//endoplasmic reticulum;GO:0005789//endoplasmic reticulum membrane;GO:0016020//membrane;GO:0031965//nuclear membrane	GO:0004364//glutathione transferase activity;GO:0004464//leukotriene-C4 synthase activity;GO:0004602//glutathione peroxidase activity;GO:0008047//enzyme activator activity;GO:0008289//lipid binding;GO:0016740//transferase activity;GO:0016829//lyase activity;GO:0042802//identical protein binding;GO:0043295//glutathione binding;GO:0044877//protein-containing complex binding	GO:0006629//lipid metabolic process;GO:0006691//leukotriene metabolic process;GO:0019370//leukotriene biosynthetic process;GO:0042759//long-chain fatty acid biosynthetic process;GO:0098869//cellular oxidant detoxification	--
ENSMUSG00000019850	845	758	788	714	319	325	373	443	22.758	16.644	20.841	20.095	7.278	8.362	10.433	12.661	20.0845	9.6835	-1.05248	2.34E-12	7.00E-10	Tnfaip3	tumor necrosis factor, alpha-induced protein 3 [Source:MGI Symbol;Acc:MGI:1196377]	Human Diseases;Organismal Systems;Cellular Processes;Human Diseases;Environmental Information Processing;Environmental Information Processing;Organismal Systems	Infectious disease: viral;Immune system;Cell growth and death;Infectious disease: viral;Signal transduction;Signal transduction;Immune system	ko05169//Epstein-Barr virus infection;ko04621//NOD-like receptor signaling pathway;ko04217//Necroptosis;ko05162//Measles;ko04668//TNF signaling pathway;ko04064//NF-kappa B signaling pathway;ko04657//IL-17 signaling pathway	K11859;K11859;K11859;K11859;K11859;K11859;K11859	GO:0005634//nucleus;GO:0005737//cytoplasm;GO:0005764//lysosome	GO:0002020//protease binding;GO:0003677//DNA binding;GO:0003824//catalytic activity;GO:0004842//ubiquitin-protein transferase activity;GO:0004843//thiol-dependent deubiquitinase;GO:0005515//protein binding;GO:0008233//peptidase activity;GO:0008234//cysteine-type peptidase activity;GO:0008270//zinc ion binding;GO:0016740//transferase activity;GO:0016787//hydrolase activity;GO:0019900//kinase bindi…	GO:0001922//B-1 B cell homeostasis;GO:0002237//response to molecule of bacterial origin;GO:0002315//marginal zone B cell differentiation;GO:0002632//negative regulation of granuloma formation;GO:0002634//regulation of germinal center formation;GO:0002637//regulation of immunoglobulin production;GO:0002677//negative regulation of chronic inflammatory response;GO:0006508//proteolysis;GO:0006915//ap…	--
ENSMUSG00000024521	3985	3168	3080	4834	1578	1311	855	754	160.267	112.178	123.107	201.895	57.462	48.605	37.033	35.363	149.362	44.6157	-1.74319	2.34E-12	7.00E-10	Pmaip1	phorbol-12-myristate-13-acetate-induced protein 1 [Source:MGI Symbol;Acc:MGI:1930146]	Human Diseases;Human Diseases;Cellular Processes;Human Diseases;Human Diseases;Cellular Processes;Cellular Processes	Cancer: overview;Cancer: overview;Cell growth and death;Cancer: specific types;Drug resistance: antineoplastic;Cell growth and death;Cell growth and death	ko05200//Pathways in cancer;ko05203//Viral carcinogenesis;ko04210//Apoptosis;ko05210//Colorectal cancer;ko01524//Platinum drug resistance;ko04115//p53 signaling pathway;ko04215//Apoptosis - multiple species	K10131;K10131;K10131;K10131;K10131;K10131;K10131	GO:0005634//nucleus;GO:0005739//mitochondrion;GO:0005829//cytosol;GO:0097136//Bcl-2 family protein complex	GO:0005515//protein binding	GO:0001836//release of cytochrome c from mitochondria;GO:0006915//apoptotic process;GO:0006919//activation of cysteine-type endopeptidase activity involved in apoptotic process;GO:0006974//cellular response to DNA damage stimulus;GO:0008630//intrinsic apoptotic signaling pathway in response to DNA damage;GO:0009411//response to UV;GO:0010165//response to X-ray;GO:0010498//proteasomal protein cata…	--
ENSMUSG00000058163	548	329	529	374	144	171	142	94	19.648	10.522	19.047	14.056	4.737	5.77	5.438	3.94	15.8183	4.97125	-1.66991	2.53E-12	7.44E-10	Gm5431	predicted gene 5431 [Source:MGI Symbol;Acc:MGI:3645205]	Environmental Information Processing	Signal transduction	ko04668//TNF signaling pathway	K17072	GO:0005789//endoplasmic reticulum membrane;GO:0016020//membrane	GO:0003924//GTPase activity;GO:0005525//GTP binding	GO:0006952//defense response;GO:0035458//cellular response to interferon-beta;GO:0098542//defense response to other organism	--
ENSMUSG00000042195	1417	1522	1361	1317	741	835	836	781	59.908	57.239	57.444	58.176	28.73	32.956	37.807	38.586	58.1917	34.5198	-0.753393	2.63E-12	7.56E-10	Slc35f2	solute carrier family 35, member F2 [Source:MGI Symbol;Acc:MGI:1919272]	-	-	-	-	GO:0005575//cellular_component;GO:0016020//membrane	GO:0003674//molecular_function;GO:0022857//transmembrane transporter activity	GO:0008150//biological_process;GO:0055085//transmembrane transport	--
ENSMUSG00000037649	705	561	1171	511	166	223	166	84	66.099	46.882	111.201	49.949	14.725	19.55	16.637	8.842	68.5327	14.9385	-2.19776	2.67E-12	7.56E-10	H2-DMa	histocompatibility 2, class II, locus DMa [Source:MGI Symbol;Acc:MGI:95921]	Human Diseases;Human Diseases;Human Diseases;Human Diseases;Cellular Processes;Human Diseases;Environmental Information Processing;Human Diseases;Human Diseases;Human Diseases;Organismal Systems;Organismal Systems;Organismal Systems;Human Diseases;Organismal Systems;Human Diseases;Human Diseases;Human Diseases;Human Diseases;Human Diseases;Human Diseases;Human Diseases;Organismal Systems;Human Di…	Infectious disease: viral;Infectious disease: viral;Infectious disease: viral;Infectious disease: bacterial;Transport and catabolism;Infectious disease: viral;Signaling molecules and interaction;Immune disease;Infectious disease: bacterial;Infectious disease: parasitic;Immune system;Immune system;Immune system;Immune disease;Immune system;Cardiovascular disease;Immune disease;Infectious disease: …	ko05168//Herpes simplex virus 1 infection;ko05166//Human T-cell leukemia virus 1 infection;ko05169//Epstein-Barr virus infection;ko05152//Tuberculosis;ko04145//Phagosome;ko05164//Influenza A;ko04514//Cell adhesion molecules;ko05322//Systemic lupus erythematosus;ko05150//Staphylococcus aureus infection;ko05145//Toxoplasmosis;ko04659//Th17 cell differentiation;ko04640//Hematopoietic cell lineage;ko…	K06752;K06752;K06752;K06752;K06752;K06752;K06752;K06752;K06752;K06752;K06752;K06752;K06752;K06752;K06752;K06752;K06752;K06752;K06752;K06752;K06752;K06752;K06752;K06752	GO:0005765//lysosomal membrane;GO:0009986//cell surface;GO:0016020//membrane;GO:0031902//late endosome membrane;GO:0042613//MHC class II protein complex;GO:0043231//intracellular membrane-bounded organelle	GO:0023026//MHC class II protein complex binding	GO:0002250//adaptive immune response;GO:0002376//immune system process;GO:0002503//peptide antigen assembly with MHC class II protein complex;GO:0002504//antigen processing and presentation of peptide or polysaccharide antigen via MHC class II;GO:0002684//positive regulation of immune system process;GO:0006955//immune response;GO:0019882//antigen processing and presentation;GO:0019886//antigen pr…	--
ENSMUSG00000058258	800	1096	716	821	376	210	239	340	33.564	41.548	29.773	35.663	14.649	8.186	10.555	16.417	35.137	12.4518	-1.49664	2.99E-12	8.32E-10	Idi1	isopentenyl-diphosphate delta isomerase [Source:MGI Symbol;Acc:MGI:2442264]	Metabolism;Metabolism	Global and overview maps;Metabolism of terpenoids and polyketides	ko01100//Metabolic pathways;ko00900//Terpenoid backbone biosynthesis	K01823;K01823	GO:0005737//cytoplasm;GO:0005739//mitochondrion;GO:0005777//peroxisome	GO:0000287//magnesium ion binding;GO:0004452//isopentenyl-diphosphate delta-isomerase activity;GO:0016853//isomerase activity;GO:0030145//manganese ion binding;GO:0046872//metal ion binding	GO:0006629//lipid metabolic process;GO:0006694//steroid biosynthetic process;GO:0006695//cholesterol biosynthetic process;GO:0008202//steroid metabolic process;GO:0008203//cholesterol metabolic process;GO:0008299//isoprenoid biosynthetic process;GO:0009240//isopentenyl diphosphate biosynthetic process;GO:0016126//sterol biosynthetic process;GO:0035634//response to stilbenoid;GO:0050992//dimethyla…	--
ENSMUSG00000027358	283	189	253	285	76	50	104	65	8.609	5.114	7.684	9.059	2.12	1.42	3.384	2.311	7.6165	2.30875	-1.72202	3.03E-12	8.32E-10	Bmp2	bone morphogenetic protein 2 [Source:MGI Symbol;Acc:MGI:88177]	Human Diseases;Environmental Information Processing;Environmental Information Processing;Environmental Information Processing;Human Diseases	Cancer: overview;Signaling molecules and interaction;Signal transduction;Signal transduction;Cancer: specific types	ko05200//Pathways in cancer;ko04060//Cytokine-cytokine receptor interaction;ko04390//Hippo signaling pathway;ko04350//TGF-beta signaling pathway;ko05217//Basal cell carcinoma	K21283;K21283;K21283;K21283;K21283	GO:0005576//extracellular region;GO:0005615//extracellular space;GO:0005886//plasma membrane;GO:0009986//cell surface;GO:0031982//vesicle;GO:0032991//protein-containing complex;GO:0043231//intracellular membrane-bounded organelle;GO:0070724//BMP receptor complex	GO:0005125//cytokine activity;GO:0005515//protein binding;GO:0008083//growth factor activity;GO:0019211//phosphatase activator activity;GO:0019904//protein domain specific binding;GO:0039706//co-receptor binding;GO:0042802//identical protein binding;GO:0043539//protein serine/threonine kinase activator activity;GO:0046332//SMAD binding;GO:0048018//receptor ligand activity;GO:0070700//BMP receptor…	GO:0000122//negative regulation of transcription by RNA polymerase II;GO:0001503//ossification;GO:0001649//osteoblast differentiation;GO:0001658//branching involved in ureteric bud morphogenesis;GO:0001666//response to hypoxia;GO:0001701//in utero embryonic development;GO:0001837//epithelial to mesenchymal transition;GO:0001934//positive regulation of protein phosphorylation;GO:0002062//chondrocy…	--
ENSMUSG00000076580	34	57	48	53	3	0	1	6	10.214	15.232	14.396	16.635	0.826	0	0.321	2.106	14.1192	0.81325	-4.11782	3.08E-12	8.33E-10	Igkv8-27	immunoglobulin kappa chain variable 8-27 [Source:MGI Symbol;Acc:MGI:4439868]	-	-	-	-	GO:0005615//extracellular space	-	GO:0006955//immune response	--
ENSMUSG00000105906	181	172	138	184	45	28	24	6	43.116	36.446	32.818	45.796	9.83	6.227	6.115	1.67	39.544	5.9605	-2.72995	3.86E-12	1.03E-09	Iglc1	immunoglobulin lambda constant 1 [Source:MGI Symbol;Acc:MGI:99546]	-	-	-	-	GO:0005886//plasma membrane;GO:0009897//external side of plasma membrane;GO:0019815//B cell receptor complex;GO:0071735//IgG immunoglobulin complex	GO:0003823//antigen binding;GO:0005515//protein binding	GO:0016064//immunoglobulin mediated immune response	--
ENSMUSG00000024935	263	264	276	307	128	109	74	113	7.485	6.683	7.84	9.129	3.341	2.896	2.253	3.758	7.78425	3.062	-1.34608	5.39E-12	1.41E-09	Slc1a1	solute carrier family 1 (neuronal/epithelial high affinity glutamate transporter, system Xag), member 1 [Source:MGI Symbol;Acc:MGI:105083]	Organismal Systems;Organismal Systems;Organismal Systems	Nervous system;Digestive system;Nervous system	ko04724//Glutamatergic synapse;ko04974//Protein digestion and absorption;ko04721//Synaptic vesicle cycle	K05612;K05612;K05612	GO:0005737//cytoplasm;GO:0005768//endosome;GO:0005783//endoplasmic reticulum;GO:0005886//plasma membrane;GO:0009986//cell surface;GO:0016020//membrane;GO:0016324//apical plasma membrane;GO:0030424//axon;GO:0030425//dendrite;GO:0031901//early endosome membrane;GO:0031902//late endosome membrane;GO:0031982//vesicle;GO:0032279//asymmetric synapse;GO:0043005//neuron projection;GO:0043025//neuronal ce…	GO:0005253//anion channel activity;GO:0005313//L-glutamate transmembrane transporter activity;GO:0005314//high-affinity glutamate transmembrane transporter activity;GO:0005515//protein binding;GO:0015108//chloride transmembrane transporter activity;GO:0015172//acidic amino acid transmembrane transporter activity;GO:0015179//L-amino acid transmembrane transporter activity;GO:0015183//L-aspartate t…	GO:0001662//behavioral fear response;GO:0001932//regulation of protein phosphorylation;GO:0001975//response to amphetamine;GO:0002027//regulation of heart rate;GO:0006749//glutathione metabolic process;GO:0006750//glutathione biosynthetic process;GO:0006801//superoxide metabolic process;GO:0006835//dicarboxylic acid transport;GO:0006865//amino acid transport;GO:0006882//cellular zinc ion homeosta…	--
ENSMUSG00000005148	3302	4149	2763	3346	1725	1664	1261	1417	106.826	119.134	89.1	112.903	51.096	50.119	43.6	53.504	106.991	49.5797	-1.10966	7.10E-12	1.83E-09	Klf5	Kruppel-like transcription factor 5 [Source:MGI Symbol;Acc:MGI:1338056]	Human Diseases	Cancer: overview	ko05207//Chemical carcinogenesis - receptor activation	K09206	GO:0005634//nucleus;GO:0005654//nucleoplasm;GO:0005667//transcription regulator complex;GO:0005794//Golgi apparatus;GO:0043231//intracellular membrane-bounded organelle	GO:0000978//RNA polymerase II cis-regulatory region sequence-specific DNA binding;GO:0000981//DNA-binding transcription factor activity, RNA polymerase II-specific;GO:0001228//DNA-binding transcription activator activity, RNA polymerase II-specific;GO:0003677//DNA binding;GO:0003700//DNA-binding transcription factor activity;GO:0005515//protein binding;GO:0043426//MRF binding;GO:0043565//sequence…	GO:0000122//negative regulation of transcription by RNA polymerase II;GO:0001525//angiogenesis;GO:0006357//regulation of transcription by RNA polymerase II;GO:0008284//positive regulation of cell population proliferation;GO:0010468//regulation of gene expression;GO:0014816//skeletal muscle satellite cell differentiation;GO:0014901//satellite cell activation involved in skeletal muscle regeneratio…	zf-C2H2
ENSMUSG00000030878	3349	3508	2935	4033	6288	6200	6452	6520	143.439	133.652	125.498	180.48	246.984	247.904	295.594	326.332	145.767	279.204	0.93765	7.73E-12	1.96E-09	Cdr2	cerebellar degeneration-related 2 [Source:MGI Symbol;Acc:MGI:1100885]	-	-	-	-	GO:0005737//cytoplasm	GO:0003674//molecular_function	GO:0008150//biological_process	--
ENSMUSG00000047230	396	927	507	783	109	165	105	223	14.069	29.524	17.983	29.066	3.551	5.473	3.99	9.518	22.6605	5.633	-2.0082	8.18E-12	2.05E-09	Cldn2	claudin 2 [Source:MGI Symbol;Acc:MGI:1276110]	Cellular Processes;Environmental Information Processing;Human Diseases;Organismal Systems	Cellular community - eukaryotes;Signaling molecules and interaction;Infectious disease: viral;Immune system	ko04530//Tight junction;ko04514//Cell adhesion molecules;ko05160//Hepatitis C;ko04670//Leukocyte transendothelial migration	K06087;K06087;K06087;K06087	GO:0005886//plasma membrane;GO:0005911//cell-cell junction;GO:0005923//bicellular tight junction;GO:0016020//membrane;GO:0070161//anchoring junction	GO:0005198//structural molecule activity;GO:0005515//protein binding;GO:0042802//identical protein binding	GO:0016338//calcium-independent cell-cell adhesion via plasma membrane cell-adhesion molecules;GO:0070830//bicellular tight junction assembly;GO:0098609//cell-cell adhesion	--
ENSMUSG00000027597	1924	2268	1441	2493	5221	4846	4179	5013	81.822	85.814	61.18	110.773	203.622	192.394	190.103	249.129	84.8972	208.812	1.29841	8.91E-12	2.20E-09	Ahcy	S-adenosylhomocysteine hydrolase [Source:MGI Symbol;Acc:MGI:87968]	Metabolism;Metabolism	Global and overview maps;Amino acid metabolism	ko01100//Metabolic pathways;ko00270//Cysteine and methionine metabolism	K01251;K01251	GO:0005634//nucleus;GO:0005737//cytoplasm;GO:0005783//endoplasmic reticulum;GO:0005829//cytosol;GO:0042470//melanosome	GO:0004013//adenosylhomocysteinase activity;GO:0005507//copper ion binding;GO:0005515//protein binding;GO:0016787//hydrolase activity;GO:0030554//adenyl nucleotide binding;GO:0042802//identical protein binding;GO:0043621//protein self-association;GO:0051287//NAD binding	GO:0002439//chronic inflammatory response to antigenic stimulus;GO:0006730//one-carbon metabolic process;GO:0007584//response to nutrient;GO:0019510//S-adenosylhomocysteine catabolic process;GO:0033353//S-adenosylmethionine cycle;GO:0042745//circadian sleep/wake cycle	--
ENSMUSG00000040498	4974	5114	4144	4882	9203	8775	7955	7993	282.001	257.871	234.564	289.205	478.544	464.537	482.437	529.587	265.91	488.776	0.878235	1.02E-11	2.49E-09	Igsf23	immunoglobulin superfamily, member 23 [Source:MGI Symbol;Acc:MGI:1917330]	-	-	-	-	GO:0005575//cellular_component;GO:0005886//plasma membrane;GO:0016020//membrane	GO:0003674//molecular_function	GO:0008150//biological_process;GO:0030316//osteoclast differentiation	--
ENSMUSG00000050982	5820	8185	8864	5390	1718	2927	2371	2931	207.521	259.611	315.534	200.806	56.178	97.433	90.432	122.129	245.868	91.543	-1.42536	1.22E-11	2.92E-09	Apol10a	apolipoprotein L 10A [Source:MGI Symbol;Acc:MGI:3036238]	-	-	-	-	GO:0005576//extracellular region;GO:0005615//extracellular space;GO:0034361//very-low-density lipoprotein particle;GO:0034364//high-density lipoprotein particle	GO:0003674//molecular_function;GO:0005254//chloride channel activity;GO:0008289//lipid binding	GO:0006869//lipid transport;GO:0008150//biological_process;GO:0042157//lipoprotein metabolic process;GO:1902476//chloride transmembrane transport	--
ENSMUSG00000022462	1397	1874	1424	1677	896	690	687	780	32.421	38.687	32.992	40.664	19.07	14.949	17.054	21.154	36.191	18.0568	-1.00309	2.07E-11	4.89E-09	Slc38a2	solute carrier family 38, member 2 [Source:MGI Symbol;Acc:MGI:1915010]	Organismal Systems;Organismal Systems;Organismal Systems	Nervous system;Digestive system;Nervous system	ko04724//Glutamatergic synapse;ko04974//Protein digestion and absorption;ko04727//GABAergic synapse	K14207;K14207;K14207	GO:0005737//cytoplasm;GO:0005886//plasma membrane;GO:0005903//brush border;GO:0016020//membrane;GO:0030424//axon;GO:0030425//dendrite;GO:0042383//sarcolemma;GO:0043025//neuronal cell body	GO:0005283//amino acid:sodium symporter activity;GO:0005295//neutral amino acid:sodium symporter activity;GO:0005298//proline:sodium symporter activity;GO:0015171//amino acid transmembrane transporter activity;GO:0015172//acidic amino acid transmembrane transporter activity;GO:0015175//neutral amino acid transmembrane transporter activity;GO:0015186//L-glutamine transmembrane transporter activity…	GO:0003333//amino acid transmembrane transport;GO:0006811//ion transport;GO:0006814//sodium ion transport;GO:0006865//amino acid transport;GO:0006868//glutamine transport;GO:0007565//female pregnancy;GO:0010628//positive regulation of gene expression;GO:0014850//response to muscle activity;GO:0015800//acidic amino acid transport;GO:0015804//neutral amino acid transport;GO:0015824//proline transpo…	--
ENSMUSG00000000876	216	305	217	191	669	482	526	624	10.663	13.147	9.788	8.329	30.323	22.013	24.884	34.673	10.4817	27.9733	1.41617	2.27E-11	5.29E-09	Pxmp4	peroxisomal membrane protein 4 [Source:MGI Symbol;Acc:MGI:1891701]	Cellular Processes	Transport and catabolism	ko04146//Peroxisome	K13350	GO:0005777//peroxisome;GO:0005778//peroxisomal membrane;GO:0016020//membrane	GO:0003674//molecular_function	GO:0008150//biological_process;GO:0046485//ether lipid metabolic process	--
ENSMUSG00000056666	3026	3503	2549	2913	8929	4886	8405	9434	140.988	147.573	122.438	144.69	388.066	230.287	427.915	511.531	138.922	389.45	1.48716	2.46E-11	5.65E-09	Retsat	retinol saturase (all trans retinol 13,14 reductase) [Source:MGI Symbol;Acc:MGI:1914692]	Metabolism	Metabolism of cofactors and vitamins	ko00830//Retinol metabolism	K09516	GO:0005640//nuclear outer membrane;GO:0005783//endoplasmic reticulum;GO:0005789//endoplasmic reticulum membrane;GO:0016020//membrane;GO:0031965//nuclear membrane	GO:0016491//oxidoreductase activity;GO:0051786//all-trans-retinol 13,14-reductase activity	GO:0006629//lipid metabolic process;GO:0042572//retinol metabolic process	--
ENSMUSG00000029086	660	601	532	575	336	276	286	317	22.942	23.442	26.122	22.537	12.171	11.156	11.031	10.923	23.7608	11.3202	-1.06967	2.80E-11	6.35E-09	Prom1	prominin 1 [Source:MGI Symbol;Acc:MGI:1100886]	Human Diseases	Cancer: overview	ko05202//Transcriptional misregulation in cancer	K06532	GO:0005783//endoplasmic reticulum;GO:0005793//endoplasmic reticulum-Golgi intermediate compartment;GO:0005886//plasma membrane;GO:0009986//cell surface;GO:0016020//membrane;GO:0031528//microvillus membrane;GO:0042622//photoreceptor outer segment membrane;GO:0070062//extracellular exosome;GO:0110165//cellular anatomical entity	GO:0042805//actinin binding;GO:0045296//cadherin binding	GO:0045494//photoreceptor cell maintenance;GO:0060042//retina morphogenesis in camera-type eye;GO:0060219//camera-type eye photoreceptor cell differentiation;GO:0072112//glomerular visceral epithelial cell differentiation;GO:0072139//glomerular parietal epithelial cell differentiation;GO:2000768//positive regulation of nephron tubule epithelial cell differentiation	--
ENSMUSG00000035493	4436	5297	3788	4138	2164	2186	2509	1880	176.681	187.695	150.679	172.191	79.056	81.319	106.943	87.498	171.811	88.704	-0.953756	3.31E-11	7.41E-09	Tgfbi	transforming growth factor, beta induced [Source:MGI Symbol;Acc:MGI:99959]	-	-	-	-	GO:0005576//extracellular region;GO:0005604//basement membrane;GO:0005615//extracellular space;GO:0005802//trans-Golgi network;GO:0031012//extracellular matrix;GO:0062023//collagen-containing extracellular matrix	GO:0005201//extracellular matrix structural constituent;GO:0005515//protein binding;GO:0005518//collagen binding;GO:0042802//identical protein binding;GO:0050839//cell adhesion molecule binding;GO:0050840//extracellular matrix binding	GO:0001525//angiogenesis;GO:0002062//chondrocyte differentiation;GO:0007155//cell adhesion;GO:0030198//extracellular matrix organization;GO:0051179//localization	--
ENSMUSG00000041313	386	487	375	580	165	98	132	203	5.815	6.526	5.64	9.129	2.279	1.378	2.127	3.574	6.7775	2.3395	-1.53455	6.28E-11	1.39E-08	Slc7a1	solute carrier family 7 (cationic amino acid transporter, y+ system), member 1 [Source:MGI Symbol;Acc:MGI:88117]	Human Diseases	Cancer: overview	ko05206//MicroRNAs in cancer	K13863	GO:0005886//plasma membrane;GO:0009925//basal plasma membrane;GO:0016020//membrane;GO:0016323//basolateral plasma membrane;GO:0016324//apical plasma membrane;GO:0032991//protein-containing complex	GO:0000064//L-ornithine transmembrane transporter activity;GO:0001618//virus receptor activity;GO:0005290//L-histidine transmembrane transporter activity;GO:0005515//protein binding;GO:0015171//amino acid transmembrane transporter activity;GO:0015174//basic amino acid transmembrane transporter activity;GO:0015189//L-lysine transmembrane transporter activity;GO:0022857//transmembrane transporter a…	GO:0006865//amino acid transport;GO:0015807//L-amino acid transport;GO:0015819//lysine transport;GO:0015822//ornithine transport;GO:0032006//regulation of TOR signaling;GO:0042102//positive regulation of T cell proliferation;GO:0046718//viral entry into host cell;GO:0055085//transmembrane transport;GO:0089718//amino acid import across plasma membrane;GO:0097638//L-arginine import across plasma me…	--
ENSMUSG00000007029	296	271	324	321	121	116	106	166	7.738	6.302	8.456	9.258	2.901	3.023	3.224	5.901	7.9385	3.76225	-1.07727	6.66E-11	1.45E-08	Vars	valyl-tRNA synthetase [Source:MGI Symbol;Acc:MGI:90675]	Genetic Information Processing	Translation	ko00970//Aminoacyl-tRNA biosynthesis	K01873	GO:0005739//mitochondrion;GO:0005829//cytosol	GO:0000166//nucleotide binding;GO:0002161//aminoacyl-tRNA editing activity;GO:0004812//aminoacyl-tRNA ligase activity;GO:0004832//valine-tRNA ligase activity;GO:0005524//ATP binding;GO:0016874//ligase activity	GO:0006412//translation;GO:0006418//tRNA aminoacylation for protein translation;GO:0006438//valyl-tRNA aminoacylation;GO:0106074//aminoacyl-tRNA metabolism involved in translational fidelity	--
ENSMUSG00000009633	2	2	14	4	238	58	550	462	0.248	0.221	1.735	0.519	27.1	6.723	73.048	67.034	0.68075	43.4763	5.99696	6.73E-11	1.45E-08	G0s2	G0/G1 switch gene 2 [Source:MGI Symbol;Acc:MGI:1316737]	-	-	-	-	GO:0005739//mitochondrion;GO:0016020//membrane	-	GO:0006915//apoptotic process;GO:0097191//extrinsic apoptotic signaling pathway;GO:0120162//positive regulation of cold-induced thermogenesis;GO:2001238//positive regulation of extrinsic apoptotic signaling pathway	--
ENSMUSG00000031551	885	1101	1419	903	510	424	495	398	61.352	67.895	98.208	65.407	32.424	27.42	36.707	32.243	73.2155	32.1985	-1.18516	6.84E-11	1.46E-08	Ido1	indoleamine 2,3-dioxygenase 1 [Source:MGI Symbol;Acc:MGI:96416]	Metabolism;Metabolism;Human Diseases	Global and overview maps;Amino acid metabolism;Infectious disease: parasitic	ko01100//Metabolic pathways;ko00380//Tryptophan metabolism;ko05143//African trypanosomiasis	K00463;K00463;K00463	GO:0005737//cytoplasm;GO:0005829//cytosol;GO:0030485//smooth muscle contractile fiber;GO:0032421//stereocilium bundle	GO:0004833//tryptophan 2,3-dioxygenase activity;GO:0005515//protein binding;GO:0016491//oxidoreductase activity;GO:0016597//amino acid binding;GO:0016702//oxidoreductase activity, acting on single donors with incorporation of molecular oxygen, incorporation of two atoms of oxygen;GO:0019825//oxygen binding;GO:0020037//heme binding;GO:0033754//indoleamine 2,3-dioxygenase activity;GO:0046872//metal…	GO:0002376//immune system process;GO:0002666//positive regulation of T cell tolerance induction;GO:0002678//positive regulation of chronic inflammatory response;GO:0002830//positive regulation of type 2 immune response;GO:0006569//tryptophan catabolic process;GO:0006952//defense response;GO:0006954//inflammatory response;GO:0019441//tryptophan catabolic process to kynurenine;GO:0032496//response …	--
ENSMUSG00000051379	607	1185	614	501	167	203	206	269	16.686	28.789	16.702	14.285	4.198	5.183	5.992	8.548	19.1155	5.98025	-1.67647	7.61E-11	1.60E-08	Flrt3	fibronectin leucine rich transmembrane protein 3 [Source:MGI Symbol;Acc:MGI:1918686]	-	-	-	-	GO:0005576//extracellular region;GO:0005615//extracellular space;GO:0005783//endoplasmic reticulum;GO:0005789//endoplasmic reticulum membrane;GO:0005829//cytosol;GO:0005886//plasma membrane;GO:0005911//cell-cell junction;GO:0005925//focal adhesion;GO:0014069//postsynaptic density;GO:0016020//membrane;GO:0030054//cell junction;GO:0030424//axon;GO:0032584//growth cone membrane;GO:0042995//cell proj…	GO:0005104//fibroblast growth factor receptor binding;GO:0005515//protein binding;GO:0042803//protein homodimerization activity;GO:0045499//chemorepellent activity	GO:0003345//proepicardium cell migration involved in pericardium morphogenesis;GO:0007155//cell adhesion;GO:0007411//axon guidance;GO:0007416//synapse assembly;GO:0007507//heart development;GO:0008543//fibroblast growth factor receptor signaling pathway;GO:0031175//neuron projection development;GO:0048598//embryonic morphogenesis;GO:0048678//response to axon injury;GO:0050808//synapse organizatio…	--
ENSMUSG00000031093	260	241	275	186	99	83	113	90	7.284	5.83	7.735	5.795	2.43	2.184	4.096	3.365	6.661	3.01875	-1.14179	9.97E-11	2.07E-08	Dock11	dedicator of cytokinesis 11 [Source:MGI Symbol;Acc:MGI:1923224]	-	-	-	-	GO:0005575//cellular_component	GO:0005085//guanyl-nucleotide exchange factor activity;GO:0031267//small GTPase binding	GO:0001782//B cell homeostasis;GO:0002315//marginal zone B cell differentiation;GO:0007264//small GTPase mediated signal transduction;GO:0043547//positive regulation of GTPase activity;GO:0051491//positive regulation of filopodium assembly	--
ENSMUSG00000032092	442	537	467	544	194	120	162	253	15.385	16.711	16.228	19.784	6.305	3.899	6.032	10.291	17.027	6.63175	-1.36036	1.18E-10	2.41E-08	Mpzl2	myelin protein zero-like 2 [Source:MGI Symbol;Acc:MGI:1289160]	-	-	-	-	GO:0016020//membrane	-	-	--
ENSMUSG00000074886	291	277	380	302	153	128	140	150	10.968	9.054	13.978	12.324	5.244	4.316	5.647	6.455	11.581	5.4155	-1.09659	1.42E-10	2.88E-08	Grk6	G protein-coupled receptor kinase 6 [Source:MGI Symbol;Acc:MGI:1347078]	Cellular Processes;Organismal Systems;Human Diseases	Transport and catabolism;Immune system;Substance dependence	ko04144//Endocytosis;ko04062//Chemokine signaling pathway;ko05032//Morphine addiction	K08291;K08291;K08291	GO:0005737//cytoplasm;GO:0016020//membrane	GO:0000166//nucleotide binding;GO:0004672//protein kinase activity;GO:0004674//protein serine/threonine kinase activity;GO:0004703//G protein-coupled receptor kinase activity;GO:0005524//ATP binding;GO:0016301//kinase activity;GO:0016740//transferase activity;GO:0047696//beta-adrenergic receptor kinase activity	GO:0002029//desensitization of G protein-coupled receptor signaling pathway;GO:0006468//protein phosphorylation;GO:0007165//signal transduction;GO:0009966//regulation of signal transduction;GO:0016055//Wnt signaling pathway;GO:0016310//phosphorylation	--
ENSMUSG00000043336	190	188	299	198	76	53	92	69	6.317	5.56	9.924	6.878	2.317	1.645	3.272	2.681	7.16975	2.47875	-1.53231	1.64E-10	3.26E-08	Filip1l	filamin A interacting protein 1-like [Source:MGI Symbol;Acc:MGI:1925999]	-	-	-	-	GO:0005575//cellular_component;GO:0005634//nucleus;GO:0005737//cytoplasm;GO:0016020//membrane	GO:0003674//molecular_function	GO:0008150//biological_process	--
ENSMUSG00000028655	511	565	383	621	1150	1177	2123	2657	27.291	28.335	19.649	37.543	56.827	58.508	129.283	172.09	28.2045	104.177	1.88504	1.64E-10	3.26E-08	Mfsd2a	MFSD2 lysolipid transporter A, lysophospholipid [Source:MGI Symbol;Acc:MGI:1923824]	-	-	-	-	GO:0005783//endoplasmic reticulum;GO:0005789//endoplasmic reticulum membrane;GO:0005886//plasma membrane;GO:0016020//membrane	GO:0005324//long-chain fatty acid transporter activity;GO:0015245//fatty acid transmembrane transporter activity;GO:0015293//symporter activity;GO:0051978//lysophospholipid:sodium symporter activity;GO:0140348//lysophosphatidylcholine flippase activity;GO:1901480//oleate transmembrane transporter activity	GO:0003406//retinal pigment epithelium development;GO:0006869//lipid transport;GO:0007420//brain development;GO:0008594//photoreceptor cell morphogenesis;GO:0008643//carbohydrate transport;GO:0009267//cellular response to starvation;GO:0010867//positive regulation of triglyceride biosynthetic process;GO:0015908//fatty acid transport;GO:0015909//long-chain fatty acid transport;GO:0021766//hippocam…	--
ENSMUSG00000000184	1110	891	1026	1376	516	373	385	565	20.436	14.249	19.131	26.753	8.643	6.562	7.335	11.962	20.1423	8.6255	-1.22354	2.15E-10	4.21E-08	Ccnd2	cyclin D2 [Source:MGI Symbol;Acc:MGI:88314]	Human Diseases;Environmental Information Processing;Human Diseases;Human Diseases;Human Diseases;Human Diseases;Human Diseases;Cellular Processes;Cellular Processes;Environmental Information Processing;Environmental Information Processing;Human Diseases;Environmental Information Processing;Human Diseases;Environmental Information Processing;Cellular Processes;Organismal Systems;Cellular Processes…	Cancer: overview;Signal transduction;Infectious disease: viral;Infectious disease: viral;Infectious disease: viral;Cancer: overview;Cancer: overview;Cellular community - eukaryotes;Cell growth and death;Signal transduction;Signal transduction;Cancer: overview;Signal transduction;Infectious disease: viral;Signal transduction;Cell growth and death;Endocrine system;Cell growth and death;Signal trans…	ko05200//Pathways in cancer;ko04151//PI3K-Akt signaling pathway;ko05165//Human papillomavirus infection;ko05166//Human T-cell leukemia virus 1 infection;ko05169//Epstein-Barr virus infection;ko05203//Viral carcinogenesis;ko05202//Transcriptional misregulation in cancer;ko04510//Focal adhesion;ko04218//Cellular senescence;ko04310//Wnt signaling pathway;ko04630//JAK-STAT signaling pathway;ko05206//…	K10151;K10151;K10151;K10151;K10151;K10151;K10151;K10151;K10151;K10151;K10151;K10151;K10151;K10151;K10151;K10151;K10151;K10151;K10151	GO:0000307//cyclin-dependent protein kinase holoenzyme complex;GO:0000785//chromatin;GO:0005634//nucleus;GO:0005654//nucleoplasm;GO:0005730//nucleolus;GO:0005737//cytoplasm;GO:0005829//cytosol;GO:0016020//membrane;GO:0031965//nuclear membrane;GO:0097129//cyclin D2-CDK4 complex	GO:0005515//protein binding;GO:0016538//cyclin-dependent protein serine/threonine kinase regulator activity;GO:0019901//protein kinase binding;GO:0061575//cyclin-dependent protein serine/threonine kinase activator activity	GO:0000082//G1/S transition of mitotic cell cycle;GO:0001934//positive regulation of protein phosphorylation;GO:0007049//cell cycle;GO:0007616//long-term memory;GO:0008284//positive regulation of cell population proliferation;GO:0008344//adult locomotory behavior;GO:0043066//negative regulation of apoptotic process;GO:0044772//mitotic cell cycle phase transition;GO:0050679//positive regulation of…	--
ENSMUSG00000025002	2715	2419	2038	551	170	109	287	169	147.177	116.646	110.294	31.208	8.451	5.516	16.642	10.706	101.331	10.3287	-3.29434	2.44E-10	4.73E-08	Cyp2c55	cytochrome P450, family 2, subfamily c, polypeptide 55 [Source:MGI Symbol;Acc:MGI:1919332]	Metabolism;Organismal Systems;Organismal Systems;Metabolism;Metabolism;Metabolism;Human Diseases;Metabolism	Global and overview maps;Nervous system;Sensory system;Metabolism of cofactors and vitamins;Lipid metabolism;Lipid metabolism;Cancer: overview;Lipid metabolism	ko01100//Metabolic pathways;ko04726//Serotonergic synapse;ko04750//Inflammatory mediator regulation of TRP channels;ko00830//Retinol metabolism;ko00140//Steroid hormone biosynthesis;ko00590//Arachidonic acid metabolism;ko05204//Chemical carcinogenesis - DNA adducts;ko00591//Linoleic acid metabolism	K07413;K07413;K07413;K07413;K07413;K07413;K07413;K07413	GO:0005737//cytoplasm;GO:0005783//endoplasmic reticulum;GO:0005789//endoplasmic reticulum membrane;GO:0005886//plasma membrane;GO:0016020//membrane;GO:0043231//intracellular membrane-bounded organelle	GO:0004497//monooxygenase activity;GO:0005506//iron ion binding;GO:0008392//arachidonic acid epoxygenase activity;GO:0008401//retinoic acid 4-hydroxylase activity;GO:0016491//oxidoreductase activity;GO:0016705//oxidoreductase activity, acting on paired donors, with incorporation or reduction of molecular oxygen;GO:0016712//oxidoreductase activity, acting on paired donors, with incorporation or re…	GO:0006805//xenobiotic metabolic process;GO:0019369//arachidonic acid metabolic process;GO:0019373//epoxygenase P450 pathway;GO:0042573//retinoic acid metabolic process;GO:0043651//linoleic acid metabolic process	--
ENSMUSG00000066735	1183	1136	961	986	2923	1998	1844	2522	37.619	32.571	33.503	36.902	92.845	71.237	63.732	96.744	35.1487	81.1395	1.20693	2.47E-10	4.73E-08	Vkorc1l1	vitamin K epoxide reductase complex, subunit 1-like 1 [Source:MGI Symbol;Acc:MGI:1916818]	Metabolism;Metabolism	Global and overview maps;Metabolism of cofactors and vitamins	ko01100//Metabolic pathways;ko00130//Ubiquinone and other terpenoid-quinone biosynthesis	K05357;K05357	GO:0005783//endoplasmic reticulum;GO:0005789//endoplasmic reticulum membrane;GO:0016020//membrane	GO:0016491//oxidoreductase activity;GO:0016728//oxidoreductase activity, acting on CH or CH2 groups, disulfide as acceptor;GO:0047057//vitamin-K-epoxide reductase (warfarin-sensitive) activity;GO:0048038//quinone binding	GO:0017187//peptidyl-glutamic acid carboxylation;GO:0034599//cellular response to oxidative stress;GO:0042373//vitamin K metabolic process	--
ENSMUSG00000017144	354	403	235	328	134	100	131	146	13.53	13.709	8.972	13.101	4.699	3.57	5.359	6.524	12.328	5.038	-1.29102	2.96E-10	5.61E-08	Rnd3	Rho family GTPase 3 [Source:MGI Symbol;Acc:MGI:1921444]	-	-	-	-	GO:0000139//Golgi membrane;GO:0005794//Golgi apparatus;GO:0005829//cytosol;GO:0005886//plasma membrane;GO:0016020//membrane	GO:0000166//nucleotide binding;GO:0003924//GTPase activity;GO:0005515//protein binding;GO:0005525//GTP binding;GO:0019901//protein kinase binding	GO:0007015//actin filament organization;GO:0007165//signal transduction;GO:0007264//small GTPase mediated signal transduction;GO:0016477//cell migration	--
ENSMUSG00000046807	17	7	9	8	61	35	118	106	0.4	0.146	0.211	0.196	1.315	0.768	2.967	2.912	0.23825	1.9905	3.06258	3.86E-10	7.16E-08	Lrrc75b	leucine rich repeat containing 75B [Source:MGI Symbol;Acc:MGI:2143657]	-	-	-	-	GO:0005575//cellular_component	GO:0003674//molecular_function	GO:0008150//biological_process	--
ENSMUSG00000022504	309	147	492	214	53	78	73	64	6.403	2.976	10.155	4.864	1.1	1.428	1.47	1.542	6.0995	1.385	-2.13881	3.87E-10	7.16E-08	Ciita	class II transactivator [Source:MGI Symbol;Acc:MGI:108445]	Human Diseases;Human Diseases;Human Diseases;Organismal Systems;Human Diseases	Infectious disease: bacterial;Infectious disease: viral;Infectious disease: parasitic;Immune system;Immune disease	ko05152//Tuberculosis;ko05164//Influenza A;ko05145//Toxoplasmosis;ko04612//Antigen processing and presentation;ko05340//Primary immunodeficiency	K08060;K08060;K08060;K08060;K08060	GO:0005634//nucleus;GO:0005654//nucleoplasm;GO:0005829//cytosol;GO:0009986//cell surface;GO:0016605//PML body	GO:0000166//nucleotide binding;GO:0000976//transcription cis-regulatory region binding;GO:0004674//protein serine/threonine kinase activity;GO:0005515//protein binding;GO:0005524//ATP binding;GO:0005525//GTP binding;GO:0016301//kinase activity;GO:0016740//transferase activity;GO:0016746//acyltransferase activity;GO:0044877//protein-containing complex binding;GO:0106310//protein serine kinase acti…	GO:0000122//negative regulation of transcription by RNA polymerase II;GO:0006355//regulation of transcription, DNA-templated;GO:0016310//phosphorylation;GO:0034341//response to interferon-gamma;GO:0045345//positive regulation of MHC class I biosynthetic process;GO:0045348//positive regulation of MHC class II biosynthetic process;GO:0045892//negative regulation of transcription, DNA-templated;GO:0…	--
ENSMUSG00000010663	128	144	170	124	46	40	48	65	4.001	4.116	5.53	4.056	1.382	1.223	1.618	2.374	4.42575	1.64925	-1.42411	4.36E-10	7.99E-08	Fads1	fatty acid desaturase 1 [Source:MGI Symbol;Acc:MGI:1923517]	Metabolism;Metabolism;Metabolism	Global and overview maps;Global and overview maps;Lipid metabolism	ko01100//Metabolic pathways;ko01212//Fatty acid metabolism;ko01040//Biosynthesis of unsaturated fatty acids	K10224;K10224;K10224	GO:0005739//mitochondrion;GO:0005783//endoplasmic reticulum;GO:0005789//endoplasmic reticulum membrane;GO:0016020//membrane	GO:0016213//linoleoyl-CoA desaturase activity;GO:0016491//oxidoreductase activity;GO:0016705//oxidoreductase activity, acting on paired donors, with incorporation or reduction of molecular oxygen;GO:0016717//oxidoreductase activity, acting on paired donors, with oxidation of a pair of donors resulting in the reduction of molecular oxygen to two molecules of water;GO:0062076//acyl-CoA delta5-desat…	GO:0006629//lipid metabolic process;GO:0006631//fatty acid metabolic process;GO:0006633//fatty acid biosynthetic process;GO:0006636//unsaturated fatty acid biosynthetic process;GO:0009267//cellular response to starvation;GO:0019369//arachidonic acid metabolic process;GO:0042759//long-chain fatty acid biosynthetic process	--
ENSMUSG00000005237	253	305	188	327	1257	1045	593	607	2.016	2.162	1.496	2.715	9.188	7.775	5.056	5.653	2.09725	6.918	1.72186	5.39E-10	9.77E-08	Dnah2	dynein, axonemal, heavy chain 2 [Source:MGI Symbol;Acc:MGI:107731]	Human Diseases;Human Diseases;Human Diseases	Neurodegenerative disease;Neurodegenerative disease;Neurodegenerative disease	ko05022//Pathways of neurodegeneration - multiple diseases;ko05014//Amyotrophic lateral sclerosis;ko05016//Huntington disease	K10408;K10408;K10408	GO:0005737//cytoplasm;GO:0005856//cytoskeleton;GO:0005858//axonemal dynein complex;GO:0005874//microtubule;GO:0005929//cilium;GO:0005930//axoneme;GO:0030286//dynein complex;GO:0031514//motile cilium;GO:0036126//sperm flagellum;GO:0036156//inner dynein arm;GO:0042995//cell projection;GO:0097729//9+2 motile cilium	GO:0000166//nucleotide binding;GO:0005524//ATP binding;GO:0008569//minus-end-directed microtubule motor activity;GO:0016887//ATP hydrolysis activity;GO:0045505//dynein intermediate chain binding;GO:0051959//dynein light intermediate chain binding	GO:0003341//cilium movement;GO:0007018//microtubule-based movement;GO:0036159//inner dynein arm assembly;GO:0060285//cilium-dependent cell motility;GO:0060294//cilium movement involved in cell motility	--
ENSMUSG00000061887	252	258	303	227	127	120	133	109	10.957	10.279	13.303	11.225	5.603	4.773	6.488	5.944	11.441	5.702	-1.00467	6.92E-10	1.24E-07	Ssbp3	single-stranded DNA binding protein 3 [Source:MGI Symbol;Acc:MGI:1919725]	-	-	-	-	GO:0005634//nucleus;GO:0005667//transcription regulator complex;GO:0032991//protein-containing complex	GO:0003677//DNA binding;GO:0003697//single-stranded DNA binding;GO:0003713//transcription coactivator activity;GO:0005515//protein binding	GO:0002244//hematopoietic progenitor cell differentiation;GO:0008284//positive regulation of cell population proliferation;GO:0021501//prechordal plate formation;GO:0021547//midbrain-hindbrain boundary initiation;GO:0030154//cell differentiation;GO:0045893//positive regulation of transcription, DNA-templated;GO:0045944//positive regulation of transcription by RNA polymerase II;GO:0048382//mesendo…	--
ENSMUSG00000090877	1343	6234	825	3668	189	200	183	300	51.832	213.957	31.793	147.878	6.68	7.198	7.557	13.531	111.365	8.7415	-3.67127	8.82E-10	1.56E-07	Hspa1b	heat shock protein 1B [Source:MGI Symbol;Acc:MGI:99517]	Environmental Information Processing;Human Diseases;Cellular Processes;Human Diseases;Genetic Information Processing;Human Diseases;Organismal Systems;Genetic Information Processing;Human Diseases;Organismal Systems;Organismal Systems;Human Diseases	Signal transduction;Neurodegenerative disease;Transport and catabolism;Cardiovascular disease;Folding, sorting and degradation;Infectious disease: viral;Endocrine system;Transcription;Infectious disease: parasitic;Immune system;Aging;Infectious disease: bacterial	ko04010//MAPK signaling pathway;ko05020//Prion disease;ko04144//Endocytosis;ko05417//Lipid and atherosclerosis;ko04141//Protein processing in endoplasmic reticulum;ko05162//Measles;ko04915//Estrogen signaling pathway;ko03040//Spliceosome;ko05145//Toxoplasmosis;ko04612//Antigen processing and presentation;ko04213//Longevity regulating pathway - multiple species;ko05134//Legionellosis	K03283;K03283;K03283;K03283;K03283;K03283;K03283;K03283;K03283;K03283;K03283;K03283	GO:0002199//zona pellucida receptor complex;GO:0005634//nucleus;GO:0005737//cytoplasm;GO:0005739//mitochondrion;GO:0005759//mitochondrial matrix;GO:0005813//centrosome;GO:0005814//centriole;GO:0005829//cytosol;GO:0005856//cytoskeleton;GO:0016234//inclusion body;GO:0016235//aggresome;GO:0016323//basolateral plasma membrane;GO:0016324//apical plasma membrane;GO:0016607//nuclear speck;GO:0032991//pr…	GO:0000166//nucleotide binding;GO:0001664//G protein-coupled receptor binding;GO:0002020//protease binding;GO:0005102//signaling receptor binding;GO:0005515//protein binding;GO:0005524//ATP binding;GO:0016887//ATP hydrolysis activity;GO:0019899//enzyme binding;GO:0031072//heat shock protein binding;GO:0031625//ubiquitin protein ligase binding;GO:0042826//histone deacetylase binding;GO:0044183//pr…	GO:0006402//mRNA catabolic process;GO:0006457//protein folding;GO:0007339//binding of sperm to zona pellucida;GO:0008285//negative regulation of cell population proliferation;GO:0009408//response to heat;GO:0010628//positive regulation of gene expression;GO:0030308//negative regulation of cell growth;GO:0031396//regulation of protein ubiquitination;GO:0031397//negative regulation of protein ubiqu…	--
ENSMUSG00000018927	1468	1601	1315	1531	950	845	850	764	110.249	106.956	98.595	120.136	65.43	59.244	68.284	67.051	108.984	65.0023	-0.745555	9.54E-10	1.67E-07	Ccl6	chemokine (C-C motif) ligand 6 [Source:MGI Symbol;Acc:MGI:98263]	Environmental Information Processing;Organismal Systems;Environmental Information Processing	Signaling molecules and interaction;Immune system;Signaling molecules and interaction	ko04060//Cytokine-cytokine receptor interaction;ko04062//Chemokine signaling pathway;ko04061//Viral protein interaction with cytokine and cytokine receptor	K05510;K05510;K05510	GO:0005576//extracellular region;GO:0005615//extracellular space	GO:0005125//cytokine activity;GO:0008009//chemokine activity;GO:0031726//CCR1 chemokine receptor binding;GO:0042056//chemoattractant activity;GO:0048020//CCR chemokine receptor binding	GO:0002548//monocyte chemotaxis;GO:0006935//chemotaxis;GO:0006954//inflammatory response;GO:0006955//immune response;GO:0007186//G protein-coupled receptor signaling pathway;GO:0030593//neutrophil chemotaxis;GO:0048245//eosinophil chemotaxis;GO:0048247//lymphocyte chemotaxis;GO:0050918//positive chemotaxis;GO:0060326//cell chemotaxis;GO:0070098//chemokine-mediated signaling pathway;GO:0070374//po…	--
ENSMUSG00000038370	464	654	671	719	291	242	178	120	31.82	39.895	45.939	51.518	18.301	15.493	13.057	9.617	42.293	14.117	-1.58299	1.22E-09	2.12E-07	Pcp4l1	Purkinje cell protein 4-like 1 [Source:MGI Symbol;Acc:MGI:1913675]	-	-	-	-	GO:0005575//cellular_component	GO:0003674//molecular_function;GO:0005515//protein binding	GO:0008150//biological_process	--
ENSMUSG00000034371	7191	8145	6207	5853	13406	11208	13518	12450	347.798	347.431	296.845	294.314	592.247	503.042	697.994	700.804	321.597	623.522	0.955186	1.25E-09	2.15E-07	Tkfc	triokinase, FMN cyclase [Source:MGI Symbol;Acc:MGI:2385084]	Metabolism;Metabolism;Organismal Systems;Metabolism;Metabolism	Global and overview maps;Global and overview maps;Immune system;Lipid metabolism;Carbohydrate metabolism	ko01100//Metabolic pathways;ko01200//Carbon metabolism;ko04622//RIG-I-like receptor signaling pathway;ko00561//Glycerolipid metabolism;ko00051//Fructose and mannose metabolism	K00863;K00863;K00863;K00863;K00863	GO:0005829//cytosol	GO:0000166//nucleotide binding;GO:0003824//catalytic activity;GO:0004371//glycerone kinase activity;GO:0005515//protein binding;GO:0005524//ATP binding;GO:0016301//kinase activity;GO:0016740//transferase activity;GO:0016829//lyase activity;GO:0034012//FAD-AMP lyase (cyclizing) activity;GO:0046872//metal ion binding;GO:0050354//triokinase activity	GO:0005975//carbohydrate metabolic process;GO:0006071//glycerol metabolic process;GO:0008152//metabolic process;GO:0016310//phosphorylation;GO:0019563//glycerol catabolic process;GO:0039534//negative regulation of MDA-5 signaling pathway;GO:0045088//regulation of innate immune response;GO:0046835//carbohydrate phosphorylation;GO:0061624//fructose catabolic process to hydroxyacetone phosphate and …	--
ENSMUSG00000023452	1707	1997	1798	2086	2992	3124	3062	3448	101.076	104.508	103.511	128.657	162.879	174.494	198.64	242.727	109.438	194.685	0.831028	1.37E-09	2.34E-07	Pisd	phosphatidylserine decarboxylase [Source:MGI Symbol;Acc:MGI:2445114]	Metabolism;Metabolism	Global and overview maps;Lipid metabolism	ko01100//Metabolic pathways;ko00564//Glycerophospholipid metabolism	K01613;K01613	GO:0005634//nucleus;GO:0005737//cytoplasm;GO:0005739//mitochondrion;GO:0005743//mitochondrial inner membrane;GO:0005794//Golgi apparatus;GO:0005811//lipid droplet;GO:0005829//cytosol;GO:0016020//membrane	GO:0004609//phosphatidylserine decarboxylase activity;GO:0016829//lyase activity;GO:0016831//carboxy-lyase activity	GO:0006629//lipid metabolic process;GO:0006646//phosphatidylethanolamine biosynthetic process;GO:0008654//phospholipid biosynthetic process;GO:0010821//regulation of mitochondrion organization;GO:0016540//protein autoprocessing;GO:0035694//mitochondrial protein catabolic process;GO:0140042//lipid droplet formation	--
ENSMUSG00000025997	205	153	105	129	44	27	56	42	2.902	1.707	1.497	1.911	0.707	0.294	0.698	1.604	2.00425	0.82575	-1.27929	1.58E-09	2.67E-07	Ikzf2	IKAROS family zinc finger 2 [Source:MGI Symbol;Acc:MGI:1342541]	-	-	-	-	GO:0005634//nucleus	GO:0000978//RNA polymerase II cis-regulatory region sequence-specific DNA binding;GO:0003677//DNA binding;GO:0003700//DNA-binding transcription factor activity;GO:0042802//identical protein binding;GO:0046872//metal ion binding	GO:0006357//regulation of transcription by RNA polymerase II;GO:0045944//positive regulation of transcription by RNA polymerase II	zf-C2H2
ENSMUSG00000020911	8068	13562	11565	12843	5295	5680	3671	5334	553.633	827.837	792.282	920.813	333.218	363.87	269.458	427.731	773.641	348.569	-1.15022	1.89E-09	3.15E-07	Krt19	keratin 19 [Source:MGI Symbol;Acc:MGI:96693]	Organismal Systems;Human Diseases	Endocrine system;Infectious disease: bacterial	ko04915//Estrogen signaling pathway;ko05150//Staphylococcus aureus infection	K07604;K07604	GO:0005856//cytoskeleton;GO:0005882//intermediate filament;GO:0005886//plasma membrane;GO:0016010//dystrophin-associated glycoprotein complex;GO:0016327//apicolateral plasma membrane;GO:0030018//Z disc;GO:0042383//sarcolemma;GO:0043034//costamere;GO:0071944//cell periphery;GO:1990357//terminal web	GO:0005198//structural molecule activity;GO:0005515//protein binding;GO:0008307//structural constituent of muscle;GO:0044877//protein-containing complex binding	GO:0007219//Notch signaling pathway;GO:0030855//epithelial cell differentiation;GO:0043627//response to estrogen;GO:0045109//intermediate filament organization;GO:0045214//sarcomere organization;GO:0060706//cell differentiation involved in embryonic placenta development	--
ENSMUSG00000044468	147	174	129	145	55	64	59	70	2.819	2.968	2.469	2.905	0.967	1.146	1.21	1.569	2.79025	1.223	-1.18997	2.40E-09	3.97E-07	Tent5c	terminal nucleotidyltransferase 5C [Source:MGI Symbol;Acc:MGI:1921895]	-	-	-	-	GO:0005634//nucleus;GO:0005654//nucleoplasm;GO:0005737//cytoplasm;GO:0005813//centrosome;GO:0005856//cytoskeleton	GO:0003723//RNA binding;GO:0016740//transferase activity;GO:0016779//nucleotidyltransferase activity;GO:1990817//RNA adenylyltransferase activity	GO:0001701//in utero embryonic development;GO:0045596//negative regulation of cell differentiation;GO:0048255//mRNA stabilization	--
ENSMUSG00000076514	32	98	51	17	0	1	2	5	9.537	26.156	15.449	5.351	0	0.281	0.644	1.76	14.1233	0.67125	-4.39508	2.55E-09	4.18E-07	Igkv17-121	immunoglobulin kappa variable 17-121 [Source:MGI Symbol;Acc:MGI:3647671]	-	-	-	-	GO:0005615//extracellular space	-	GO:0006955//immune response	--
ENSMUSG00000032226	1494	828	974	921	533	328	430	337	37.566	18.52	24.45	24.196	12.291	7.699	11.565	9.902	26.183	10.3643	-1.33701	3.10E-09	5.02E-07	Gcnt3	glucosaminyl (N-acetyl) transferase 3, mucin type [Source:MGI Symbol;Acc:MGI:1919327]	Metabolism;Metabolism	Global and overview maps;Glycan biosynthesis and metabolism	ko01100//Metabolic pathways;ko00512//Mucin type O-glycan biosynthesis	K09662;K09662	GO:0000139//Golgi membrane;GO:0005794//Golgi apparatus;GO:0016020//membrane	GO:0003829//beta-1,3-galactosyl-O-glycosyl-glycoprotein beta-1,6-N-acetylglucosaminyltransferase activity;GO:0008109//N-acetyllactosaminide beta-1,6-N-acetylglucosaminyltransferase activity;GO:0008375//acetylglucosaminyltransferase activity;GO:0016740//transferase activity;GO:0016757//glycosyltransferase activity;GO:0047225//acetylgalactosaminyl-O-glycosyl-glycoprotein beta-1,6-N-acetylglucosamin…	GO:0006486//protein glycosylation;GO:0006493//protein O-linked glycosylation;GO:0048729//tissue morphogenesis;GO:0050892//intestinal absorption;GO:0060993//kidney morphogenesis	--
ENSMUSG00000040562	367	383	488	311	197	180	136	123	37.302	34.629	49.519	33.028	18.363	17.08	14.786	14.61	38.6195	16.2097	-1.25247	3.37E-09	5.41E-07	Gstm2	glutathione S-transferase, mu 2 [Source:MGI Symbol;Acc:MGI:95861]	Metabolism;Human Diseases;Human Diseases;Human Diseases;Human Diseases;Human Diseases;Metabolism;Human Diseases;Human Diseases;Metabolism;Metabolism;Metabolism	Global and overview maps;Cancer: overview;Cancer: overview;Cancer: overview;Cancer: specific types;Cardiovascular disease;Xenobiotics biodegradation and metabolism;Cancer: overview;Drug resistance: antineoplastic;Xenobiotics biodegradation and metabolism;Metabolism of other amino acids;Xenobiotics biodegradation and metabolism	ko01100//Metabolic pathways;ko05200//Pathways in cancer;ko05208//Chemical carcinogenesis - reactive oxygen species;ko05207//Chemical carcinogenesis - receptor activation;ko05225//Hepatocellular carcinoma;ko05418//Fluid shear stress and atherosclerosis;ko00983//Drug metabolism - other enzymes;ko05204//Chemical carcinogenesis - DNA adducts;ko01524//Platinum drug resistance;ko00980//Metabolism of xe…	K00799;K00799;K00799;K00799;K00799;K00799;K00799;K00799;K00799;K00799;K00799;K00799	GO:0005737//cytoplasm;GO:0005829//cytosol;GO:0032991//protein-containing complex;GO:0045171//intercellular bridge	GO:0004364//glutathione transferase activity;GO:0005515//protein binding;GO:0016740//transferase activity;GO:0019899//enzyme binding;GO:0042802//identical protein binding;GO:0042803//protein homodimerization activity;GO:0043295//glutathione binding	GO:0006629//lipid metabolic process;GO:0006693//prostaglandin metabolic process;GO:0006749//glutathione metabolic process;GO:0018916//nitrobenzene metabolic process;GO:0042178//xenobiotic catabolic process;GO:0051122//hepoxilin biosynthetic process;GO:0070458//cellular detoxification of nitrogen compound;GO:1901687//glutathione derivative biosynthetic process	--
ENSMUSG00000067229	3738	2975	3195	1763	1233	483	1072	769	238.899	168.511	202.243	116.846	71.938	28.608	73.286	57.528	181.625	57.84	-1.65082	3.53E-09	5.62E-07	Cyp2c66	cytochrome P450, family 2, subfamily c, polypeptide 66 [Source:MGI Symbol;Acc:MGI:1917138]	Metabolism;Organismal Systems;Organismal Systems;Metabolism;Metabolism;Metabolism;Human Diseases;Metabolism	Global and overview maps;Nervous system;Sensory system;Metabolism of cofactors and vitamins;Lipid metabolism;Lipid metabolism;Cancer: overview;Lipid metabolism	ko01100//Metabolic pathways;ko04726//Serotonergic synapse;ko04750//Inflammatory mediator regulation of TRP channels;ko00830//Retinol metabolism;ko00140//Steroid hormone biosynthesis;ko00590//Arachidonic acid metabolism;ko05204//Chemical carcinogenesis - DNA adducts;ko00591//Linoleic acid metabolism	K07413;K07413;K07413;K07413;K07413;K07413;K07413;K07413	GO:0005737//cytoplasm;GO:0005886//plasma membrane;GO:0043231//intracellular membrane-bounded organelle	GO:0004497//monooxygenase activity;GO:0005506//iron ion binding;GO:0008392//arachidonic acid epoxygenase activity;GO:0008395//steroid hydroxylase activity;GO:0008401//retinoic acid 4-hydroxylase activity;GO:0016491//oxidoreductase activity;GO:0016705//oxidoreductase activity, acting on paired donors, with incorporation or reduction of molecular oxygen;GO:0016712//oxidoreductase activity, acting o…	GO:0002244//hematopoietic progenitor cell differentiation;GO:0006805//xenobiotic metabolic process;GO:0019373//epoxygenase P450 pathway	--
ENSMUSG00000021226	41	86	40	39	250	173	123	293	2.034	3.776	1.967	2.013	11.28	7.976	6.488	16.878	2.4475	10.6555	2.12222	4.13E-09	6.52E-07	Acot2	acyl-CoA thioesterase 2 [Source:MGI Symbol;Acc:MGI:2159605]	Metabolism;Organismal Systems;Metabolism;Metabolism	Global and overview maps;Endocrine system;Lipid metabolism;Lipid metabolism	ko01100//Metabolic pathways;ko04913//Ovarian steroidogenesis;ko01040//Biosynthesis of unsaturated fatty acids;ko00062//Fatty acid elongation	K01068;K01068;K01068;K01068	GO:0005739//mitochondrion;GO:0005759//mitochondrial matrix	GO:0016290//palmitoyl-CoA hydrolase activity;GO:0016787//hydrolase activity;GO:0016790//thiolester hydrolase activity;GO:0047617//acyl-CoA hydrolase activity;GO:0052689//carboxylic ester hydrolase activity;GO:0102991//myristoyl-CoA hydrolase activity	GO:0001666//response to hypoxia;GO:0006629//lipid metabolic process;GO:0006631//fatty acid metabolic process;GO:0006637//acyl-CoA metabolic process;GO:0042760//very long-chain fatty acid catabolic process	--
ENSMUSG00000001300	1554	2803	1604	1277	752	473	651	733	35.516	56.259	36.132	30.105	15.561	10.282	15.712	19.327	39.503	15.2205	-1.37595	4.61E-09	7.04E-07	Efnb2	ephrin B2 [Source:MGI Symbol;Acc:MGI:105097]	Organismal Systems	Development and regeneration	ko04360//Axon guidance	K05463	GO:0005886//plasma membrane;GO:0005912//adherens junction;GO:0016020//membrane;GO:0030425//dendrite;GO:0042734//presynaptic membrane;GO:0070161//anchoring junction;GO:0098685//Schaffer collateral - CA1 synapse;GO:0098839//postsynaptic density membrane;GO:0098978//glutamatergic synapse	GO:0005102//signaling receptor binding;GO:0005515//protein binding;GO:0046875//ephrin receptor binding	GO:0001525//angiogenesis;GO:0001945//lymph vessel development;GO:0002042//cell migration involved in sprouting angiogenesis;GO:0007155//cell adhesion;GO:0007399//nervous system development;GO:0007411//axon guidance;GO:0008284//positive regulation of cell population proliferation;GO:0009887//animal organ morphogenesis;GO:0010839//negative regulation of keratinocyte proliferation;GO:0010977//negati…	--
ENSMUSG00000076934	244	211	196	187	94	45	24	29	67.488	51.914	54.121	54.041	23.843	11.62	7.101	9.373	56.891	12.9842	-2.13144	4.61E-09	7.04E-07	Iglv1	immunoglobulin lambda variable 1 [Source:MGI Symbol;Acc:MGI:96530]	-	-	-	-	GO:0005615//extracellular space	-	GO:0006955//immune response	--
ENSMUSG00000032033	1184	949	817	885	218	503	281	171	65.064	46.389	44.822	50.814	10.986	25.805	16.517	10.981	51.7722	16.0723	-1.68761	4.63E-09	7.04E-07	Barx2	BarH-like homeobox 2 [Source:MGI Symbol;Acc:MGI:109617]	-	-	-	-	GO:0005634//nucleus;GO:0005654//nucleoplasm;GO:0005667//transcription regulator complex;GO:0005794//Golgi apparatus;GO:0005829//cytosol;GO:0015629//actin cytoskeleton	GO:0000977//RNA polymerase II transcription regulatory region sequence-specific DNA binding;GO:0000981//DNA-binding transcription factor activity, RNA polymerase II-specific;GO:0001228//DNA-binding transcription activator activity, RNA polymerase II-specific;GO:0003677//DNA binding;GO:0003682//chromatin binding;GO:0003700//DNA-binding transcription factor activity;GO:0005515//protein binding;GO:0…	GO:0000122//negative regulation of transcription by RNA polymerase II;GO:0001502//cartilage condensation;GO:0006355//regulation of transcription, DNA-templated;GO:0006357//regulation of transcription by RNA polymerase II;GO:0006366//transcription by RNA polymerase II;GO:0014902//myotube differentiation;GO:0035914//skeletal muscle cell differentiation;GO:0045944//positive regulation of transcripti…	Homeobox
ENSMUSG00000025026	1268	1378	867	1367	615	365	422	593	34.657	32.356	22.901	37.777	14.89	9.025	11.894	18.42	31.9228	13.5572	-1.23552	4.63E-09	7.04E-07	Add3	adducin 3 (gamma) [Source:MGI Symbol;Acc:MGI:1351615]	-	-	-	-	GO:0000794//condensed nuclear chromosome;GO:0005737//cytoplasm;GO:0005856//cytoskeleton;GO:0005886//plasma membrane;GO:0005903//brush border;GO:0005911//cell-cell junction;GO:0005938//cell cortex;GO:0014069//postsynaptic density;GO:0016020//membrane	GO:0003779//actin binding;GO:0005080//protein kinase C binding;GO:0005200//structural constituent of cytoskeleton;GO:0005516//calmodulin binding;GO:0051015//actin filament binding	GO:0007010//cytoskeleton organization;GO:0009410//response to xenobiotic stimulus;GO:0045907//positive regulation of vasoconstriction;GO:0051016//barbed-end actin filament capping;GO:0051495//positive regulation of cytoskeleton organization	--
ENSMUSG00000069805	1175	1392	984	890	4187	2170	3594	2118	86.036	90.646	71.832	67.996	281.118	148.738	281.233	181.658	79.1275	223.187	1.496	4.85E-09	7.31E-07	Fbp1	fructose bisphosphatase 1 [Source:MGI Symbol;Acc:MGI:95492]	Metabolism;Organismal Systems;Environmental Information Processing;Metabolism;Organismal Systems;Metabolism;Metabolism;Metabolism	Global and overview maps;Endocrine system;Signal transduction;Global and overview maps;Endocrine system;Carbohydrate metabolism;Carbohydrate metabolism;Carbohydrate metabolism	ko01100//Metabolic pathways;ko04910//Insulin signaling pathway;ko04152//AMPK signaling pathway;ko01200//Carbon metabolism;ko04922//Glucagon signaling pathway;ko00010//Glycolysis / Gluconeogenesis;ko00051//Fructose and mannose metabolism;ko00030//Pentose phosphate pathway	K03841;K03841;K03841;K03841;K03841;K03841;K03841;K03841	GO:0005615//extracellular space;GO:0005634//nucleus;GO:0005737//cytoplasm;GO:0005829//cytosol	GO:0003824//catalytic activity;GO:0016208//AMP binding;GO:0016787//hydrolase activity;GO:0016791//phosphatase activity;GO:0042132//fructose 1,6-bisphosphate 1-phosphatase activity;GO:0042578//phosphoric ester hydrolase activity;GO:0042802//identical protein binding;GO:0046872//metal ion binding;GO:0048029//monosaccharide binding;GO:0061629//RNA polymerase II-specific DNA-binding transcription fac…	GO:0000122//negative regulation of transcription by RNA polymerase II;GO:0005975//carbohydrate metabolic process;GO:0005986//sucrose biosynthetic process;GO:0006000//fructose metabolic process;GO:0006002//fructose 6-phosphate metabolic process;GO:0006094//gluconeogenesis;GO:0006111//regulation of gluconeogenesis;GO:0008152//metabolic process;GO:0016311//dephosphorylation;GO:0030308//negative regu…	--
ENSMUSG00000068114	118	215	163	106	57	45	45	44	6.58	10.206	8.601	5.854	2.797	2.263	2.571	2.718	7.81025	2.58725	-1.59395	4.92E-09	7.35E-07	Ccdc134	coiled-coil domain containing 134 [Source:MGI Symbol;Acc:MGI:1923707]	-	-	-	-	GO:0005576//extracellular region;GO:0005634//nucleus;GO:0005737//cytoplasm;GO:0005783//endoplasmic reticulum;GO:0005829//cytosol;GO:0043231//intracellular membrane-bounded organelle	GO:0003674//molecular_function	GO:0001525//angiogenesis;GO:0001890//placenta development;GO:0021591//ventricular system development;GO:0030278//regulation of ossification;GO:0035162//embryonic hemopoiesis;GO:1990402//embryonic liver development	--
ENSMUSG00000034361	606	607	526	659	351	230	272	328	28.652	26.731	24.406	32.016	15.535	9.915	13.558	17.902	27.9513	14.2275	-0.974231	5.00E-09	7.40E-07	Cpne2	copine II [Source:MGI Symbol;Acc:MGI:2387578]	-	-	-	-	GO:0005634//nucleus;GO:0005737//cytoplasm;GO:0005886//plasma membrane;GO:0016020//membrane	GO:0005544//calcium-dependent phospholipid binding;GO:0046872//metal ion binding	GO:0071277//cellular response to calcium ion	--
ENSMUSG00000036594	9448	4683	19039	6918	1078	1726	1315	681	905.822	399.559	1822.73	693.153	94.782	154.485	134.859	76.298	955.315	115.106	-3.05301	5.53E-09	8.12E-07	H2-Aa	histocompatibility 2, class II antigen A, alpha [Source:MGI Symbol;Acc:MGI:95895]	Human Diseases;Human Diseases;Human Diseases;Human Diseases;Cellular Processes;Human Diseases;Environmental Information Processing;Human Diseases;Human Diseases;Human Diseases;Organismal Systems;Organismal Systems;Organismal Systems;Human Diseases;Organismal Systems;Human Diseases;Human Diseases;Human Diseases;Human Diseases;Human Diseases;Human Diseases;Human Diseases;Organismal Systems;Human Di…	Infectious disease: viral;Infectious disease: viral;Infectious disease: viral;Infectious disease: bacterial;Transport and catabolism;Infectious disease: viral;Signaling molecules and interaction;Immune disease;Infectious disease: bacterial;Infectious disease: parasitic;Immune system;Immune system;Immune system;Immune disease;Immune system;Cardiovascular disease;Immune disease;Infectious disease: …	ko05168//Herpes simplex virus 1 infection;ko05166//Human T-cell leukemia virus 1 infection;ko05169//Epstein-Barr virus infection;ko05152//Tuberculosis;ko04145//Phagosome;ko05164//Influenza A;ko04514//Cell adhesion molecules;ko05322//Systemic lupus erythematosus;ko05150//Staphylococcus aureus infection;ko05145//Toxoplasmosis;ko04659//Th17 cell differentiation;ko04640//Hematopoietic cell lineage;ko…	K06752;K06752;K06752;K06752;K06752;K06752;K06752;K06752;K06752;K06752;K06752;K06752;K06752;K06752;K06752;K06752;K06752;K06752;K06752;K06752;K06752;K06752;K06752;K06752	GO:0005764//lysosome;GO:0005765//lysosomal membrane;GO:0005886//plasma membrane;GO:0009897//external side of plasma membrane;GO:0016020//membrane;GO:0031902//late endosome membrane;GO:0042613//MHC class II protein complex	GO:0005515//protein binding;GO:0023026//MHC class II protein complex binding;GO:0042605//peptide antigen binding;GO:0044877//protein-containing complex binding	GO:0002250//adaptive immune response;GO:0002376//immune system process;GO:0002503//peptide antigen assembly with MHC class II protein complex;GO:0002504//antigen processing and presentation of peptide or polysaccharide antigen via MHC class II;GO:0002684//positive regulation of immune system process;GO:0006955//immune response;GO:0019882//antigen processing and presentation;GO:0019886//antigen pr…	--
ENSMUSG00000020604	246	485	152	207	818	950	862	945	14.851	26.923	9.656	13.55	49.714	61.033	59.712	72.95	16.245	60.8522	1.90531	6.56E-09	9.54E-07	Arsg	arylsulfatase G [Source:MGI Symbol;Acc:MGI:1921258]	Cellular Processes	Transport and catabolism	ko04142//Lysosome	K12381	GO:0005615//extracellular space;GO:0005764//lysosome;GO:0005783//endoplasmic reticulum;GO:0110165//cellular anatomical entity	GO:0004065//arylsulfatase activity;GO:0008484//sulfuric ester hydrolase activity;GO:0016787//hydrolase activity;GO:0033889//N-sulfoglucosamine-3-sulfatase activity;GO:0046872//metal ion binding	GO:0006790//sulfur compound metabolic process	--
ENSMUSG00000091971	661	3177	383	1678	77	120	66	142	24.078	103.005	13.921	63.891	2.581	4.088	2.569	6.044	51.2238	3.8205	-3.74498	7.03E-09	1.01E-06	Hspa1a	heat shock protein 1A [Source:MGI Symbol;Acc:MGI:96244]	Environmental Information Processing;Human Diseases;Cellular Processes;Human Diseases;Genetic Information Processing;Human Diseases;Organismal Systems;Genetic Information Processing;Human Diseases;Organismal Systems;Organismal Systems;Human Diseases	Signal transduction;Neurodegenerative disease;Transport and catabolism;Cardiovascular disease;Folding, sorting and degradation;Infectious disease: viral;Endocrine system;Transcription;Infectious disease: parasitic;Immune system;Aging;Infectious disease: bacterial	ko04010//MAPK signaling pathway;ko05020//Prion disease;ko04144//Endocytosis;ko05417//Lipid and atherosclerosis;ko04141//Protein processing in endoplasmic reticulum;ko05162//Measles;ko04915//Estrogen signaling pathway;ko03040//Spliceosome;ko05145//Toxoplasmosis;ko04612//Antigen processing and presentation;ko04213//Longevity regulating pathway - multiple species;ko05134//Legionellosis	K03283;K03283;K03283;K03283;K03283;K03283;K03283;K03283;K03283;K03283;K03283;K03283	GO:0005576//extracellular region;GO:0005615//extracellular space;GO:0005634//nucleus;GO:0005737//cytoplasm;GO:0005739//mitochondrion;GO:0005813//centrosome;GO:0005814//centriole;GO:0005829//cytosol;GO:0005856//cytoskeleton;GO:0008180//COP9 signalosome;GO:0016234//inclusion body;GO:0016235//aggresome;GO:0016323//basolateral plasma membrane;GO:0016324//apical plasma membrane;GO:0016607//nuclear spe…	GO:0000166//nucleotide binding;GO:0001664//G protein-coupled receptor binding;GO:0002020//protease binding;GO:0003714//transcription corepressor activity;GO:0005102//signaling receptor binding;GO:0005515//protein binding;GO:0005524//ATP binding;GO:0016887//ATP hydrolysis activity;GO:0019899//enzyme binding;GO:0031072//heat shock protein binding;GO:0031249//denatured protein binding;GO:0031625//ub…	GO:0000122//negative regulation of transcription by RNA polymerase II;GO:0000723//telomere maintenance;GO:0006281//DNA repair;GO:0006402//mRNA catabolic process;GO:0006457//protein folding;GO:0006986//response to unfolded protein;GO:0007041//lysosomal transport;GO:0007165//signal transduction;GO:0008285//negative regulation of cell population proliferation;GO:0009408//response to heat;GO:0010628/…	--
ENSMUSG00000050921	95	96	124	88	39	27	41	23	3.557	3.198	4.636	3.443	1.339	0.944	1.677	1.006	3.7085	1.2415	-1.57875	7.27E-09	1.04E-06	P2ry10	purinergic receptor P2Y, G-protein coupled 10 [Source:MGI Symbol;Acc:MGI:1926076]	Environmental Information Processing	Signaling molecules and interaction	ko04080//Neuroactive ligand-receptor interaction	K04274	GO:0005886//plasma membrane;GO:0016020//membrane	GO:0004930//G protein-coupled receptor activity	GO:0007165//signal transduction;GO:0007186//G protein-coupled receptor signaling pathway;GO:0007200//phospholipase C-activating G protein-coupled receptor signaling pathway;GO:0035025//positive regulation of Rho protein signal transduction	--
ENSMUSG00000021228	0	2	0	0	71	20	34	69	0	0.115	0	0	3.332	0.947	1.859	4.331	0.02875	2.61725	6.50835	7.98E-09	1.13E-06	Acot3	acyl-CoA thioesterase 3 [Source:MGI Symbol;Acc:MGI:2159619]	Metabolism;Organismal Systems;Metabolism;Metabolism	Global and overview maps;Endocrine system;Lipid metabolism;Lipid metabolism	ko01100//Metabolic pathways;ko04913//Ovarian steroidogenesis;ko01040//Biosynthesis of unsaturated fatty acids;ko00062//Fatty acid elongation	K01068;K01068;K01068;K01068	GO:0005777//peroxisome;GO:0005829//cytosol	GO:0016290//palmitoyl-CoA hydrolase activity;GO:0016787//hydrolase activity;GO:0016790//thiolester hydrolase activity;GO:0047617//acyl-CoA hydrolase activity;GO:0052689//carboxylic ester hydrolase activity;GO:0102991//myristoyl-CoA hydrolase activity	GO:0000038//very long-chain fatty acid metabolic process;GO:0001676//long-chain fatty acid metabolic process;GO:0006629//lipid metabolic process;GO:0006631//fatty acid metabolic process;GO:0006637//acyl-CoA metabolic process;GO:0032788//saturated monocarboxylic acid metabolic process;GO:0032789//unsaturated monocarboxylic acid metabolic process	--
ENSMUSG00000030281	1046	1052	1250	1181	513	684	684	636	70.896	103.09	91.155	98.061	35.188	46.036	75.579	63.303	90.8005	55.0265	-0.722574	8.65E-09	1.22E-06	Il17rc	interleukin 17 receptor C [Source:MGI Symbol;Acc:MGI:2159336]	Environmental Information Processing;Human Diseases;Organismal Systems	Signaling molecules and interaction;Endocrine and metabolic disease;Immune system	ko04060//Cytokine-cytokine receptor interaction;ko04936//Alcoholic liver disease;ko04657//IL-17 signaling pathway	K05166;K05166;K05166	GO:0005886//plasma membrane;GO:0009986//cell surface;GO:0016020//membrane	GO:0005102//signaling receptor binding;GO:0005515//protein binding;GO:0015026//coreceptor activity;GO:0030368//interleukin-17 receptor activity	GO:0006954//inflammatory response;GO:0019221//cytokine-mediated signaling pathway;GO:0032755//positive regulation of interleukin-6 production;GO:0038173//interleukin-17A-mediated signaling pathway;GO:0050832//defense response to fungus;GO:0071621//granulocyte chemotaxis;GO:1900017//positive regulation of cytokine production involved in inflammatory response	--
ENSMUSG00000009545	224	178	226	339	99	71	80	107	7.998	5.653	8.056	12.859	3.242	2.367	3.055	4.464	8.6415	3.282	-1.39671	8.71E-09	1.22E-06	Kcnq1	potassium voltage-gated channel, subfamily Q, member 1 [Source:MGI Symbol;Acc:MGI:108083]	Organismal Systems;Organismal Systems;Organismal Systems;Organismal Systems;Organismal Systems	Circulatory system;Nervous system;Digestive system;Digestive system;Digestive system	ko04261//Adrenergic signaling in cardiomyocytes;ko04725//Cholinergic synapse;ko04972//Pancreatic secretion;ko04974//Protein digestion and absorption;ko04971//Gastric acid secretion	K04926;K04926;K04926;K04926;K04926	GO:0005737//cytoplasm;GO:0005764//lysosome;GO:0005768//endosome;GO:0005769//early endosome;GO:0005770//late endosome;GO:0005783//endoplasmic reticulum;GO:0005886//plasma membrane;GO:0008076//voltage-gated potassium channel complex;GO:0016020//membrane;GO:0016323//basolateral plasma membrane;GO:0016324//apical plasma membrane;GO:0016328//lateral plasma membrane;GO:0030133//transport vesicle;GO:003…	GO:0005216//ion channel activity;GO:0005244//voltage-gated ion channel activity;GO:0005249//voltage-gated potassium channel activity;GO:0005251//delayed rectifier potassium channel activity;GO:0005267//potassium channel activity;GO:0005515//protein binding;GO:0005516//calmodulin binding;GO:0005546//phosphatidylinositol-4,5-bisphosphate binding;GO:0008157//protein phosphatase 1 binding;GO:0015271/…	GO:0001696//gastric acid secretion;GO:0001698//gastrin-induced gastric acid secretion;GO:0002027//regulation of heart rate;GO:0006006//glucose metabolic process;GO:0006811//ion transport;GO:0006813//potassium ion transport;GO:0006814//sodium ion transport;GO:0007507//heart development;GO:0007605//sensory perception of sound;GO:0007622//rhythmic behavior;GO:0008217//regulation of blood pressure;GO…	--
ENSMUSG00000020447	17483	13812	14366	14170	8878	6816	9461	7942	423.265	297.453	347.224	358.439	197.114	154.052	245.01	224.692	356.595	205.217	-0.797137	9.58E-09	1.33E-06	Npc1l1	NPC1 like intracellular cholesterol transporter 1 [Source:MGI Symbol;Acc:MGI:2685089]	Organismal Systems	Digestive system	ko04975//Fat digestion and absorption	K14461	GO:0016020//membrane;GO:0016324//apical plasma membrane;GO:0031526//brush border membrane	GO:0005319//lipid transporter activity;GO:1901363//heterocyclic compound binding	GO:0009410//response to xenobiotic stimulus;GO:0014850//response to muscle activity;GO:0030301//cholesterol transport;GO:0051180//vitamin transport;GO:0070508//cholesterol import	--
ENSMUSG00000047517	10108	8536	10477	9095	3652	4788	2600	5347	259.601	244.156	365.733	294.321	101.328	168.744	84.84	166.725	290.953	130.409	-1.15774	1.04E-08	1.42E-06	Dmbt1	deleted in malignant brain tumors 1 [Source:MGI Symbol;Acc:MGI:106210]	Organismal Systems	Digestive system	ko04970//Salivary secretion	K13912	GO:0005576//extracellular region;GO:0016020//membrane;GO:0110165//cellular anatomical entity	GO:0005044//scavenger receptor activity	GO:0015031//protein transport;GO:0030154//cell differentiation	--
ENSMUSG00000037005	2418	1477	2923	3383	1084	1063	924	1062	75.542	41.378	90.829	110.292	30.973	30.804	30.873	38.8	79.5102	32.8625	-1.2747	1.09E-08	1.48E-06	Xpnpep2	X-prolyl aminopeptidase (aminopeptidase P) 2, membrane-bound [Source:MGI Symbol;Acc:MGI:2180001]	Organismal Systems	Digestive system	ko04974//Protein digestion and absorption	K14208	GO:0005886//plasma membrane;GO:0016020//membrane;GO:0070062//extracellular exosome;GO:0098552//side of membrane;GO:0110165//cellular anatomical entity	GO:0003674//molecular_function;GO:0004177//aminopeptidase activity;GO:0008233//peptidase activity;GO:0016787//hydrolase activity;GO:0046872//metal ion binding;GO:0070006//metalloaminopeptidase activity	GO:0006508//proteolysis;GO:0008150//biological_process	--
ENSMUSG00000039231	143	156	158	160	74	63	68	81	5.456	5.29	5.973	6.362	2.617	2.206	2.799	3.563	5.77025	2.79625	-1.04514	1.17E-08	1.58E-06	Suv39h1	suppressor of variegation 3-9 1 [Source:MGI Symbol;Acc:MGI:1099440]	Metabolism;Metabolism	Global and overview maps;Amino acid metabolism	ko01100//Metabolic pathways;ko00310//Lysine degradation	K11419;K11419	GO:0000775//chromosome, centromeric region;GO:0000792//heterochromatin;GO:0005634//nucleus;GO:0005652//nuclear lamina;GO:0005654//nucleoplasm;GO:0005677//chromatin silencing complex;GO:0005694//chromosome;GO:0005730//nucleolus;GO:0033553//rDNA heterochromatin;GO:0061773//eNoSc complex	GO:0000976//transcription cis-regulatory region binding;GO:0000977//RNA polymerase II transcription regulatory region sequence-specific DNA binding;GO:0005515//protein binding;GO:0008168//methyltransferase activity;GO:0008270//zinc ion binding;GO:0008276//protein methyltransferase activity;GO:0008757//S-adenosylmethionine-dependent methyltransferase activity;GO:0016740//transferase activity;GO:00…	GO:0000122//negative regulation of transcription by RNA polymerase II;GO:0000183//rDNA heterochromatin assembly;GO:0001835//blastocyst hatching;GO:0006282//regulation of DNA repair;GO:0006325//chromatin organization;GO:0006364//rRNA processing;GO:0006974//cellular response to DNA damage stimulus;GO:0007049//cell cycle;GO:0007623//circadian rhythm;GO:0008340//determination of adult lifespan;GO:003…	--
ENSMUSG00000078853	824	1191	1907	675	395	352	425	301	44.432	56.998	103.457	38.552	19.406	17.702	24.482	18.953	60.8597	20.1358	-1.59573	1.21E-08	1.62E-06	Igtp	interferon gamma induced GTPase [Source:MGI Symbol;Acc:MGI:107729]	Human Diseases	Infectious disease: parasitic	ko05145//Toxoplasmosis	K14140	GO:0000139//Golgi membrane;GO:0000421//autophagosome membrane;GO:0005739//mitochondrion;GO:0005783//endoplasmic reticulum;GO:0005789//endoplasmic reticulum membrane;GO:0005794//Golgi apparatus;GO:0005811//lipid droplet;GO:0005829//cytosol;GO:0016020//membrane;GO:0030659//cytoplasmic vesicle membrane;GO:0031410//cytoplasmic vesicle	GO:0000166//nucleotide binding;GO:0003924//GTPase activity;GO:0003925//G protein activity;GO:0005525//GTP binding;GO:0016787//hydrolase activity;GO:0019901//protein kinase binding;GO:0030674//protein-macromolecule adaptor activity;GO:0043539//protein serine/threonine kinase activator activity;GO:0050700//CARD domain binding;GO:0051434//BH3 domain binding;GO:1901612//cardiolipin binding	GO:0000045//autophagosome assembly;GO:0001934//positive regulation of protein phosphorylation;GO:0002376//immune system process;GO:0006914//autophagy;GO:0006952//defense response;GO:0010508//positive regulation of autophagy;GO:0010800//positive regulation of peptidyl-threonine phosphorylation;GO:0031648//protein destabilization;GO:0032480//negative regulation of type I interferon production;GO:00…	--
ENSMUSG00000004038	6370	9743	2924	3463	2082	1033	1268	1514	525.489	714.968	240.81	298.504	157.508	79.579	111.859	145.907	444.943	123.713	-1.84662	1.23E-08	1.63E-06	Gstm3	glutathione S-transferase, mu 3 [Source:MGI Symbol;Acc:MGI:106026]	Metabolism;Human Diseases;Human Diseases;Human Diseases;Human Diseases;Human Diseases;Metabolism;Human Diseases;Human Diseases;Metabolism;Metabolism;Metabolism	Global and overview maps;Cancer: overview;Cancer: overview;Cancer: overview;Cancer: specific types;Cardiovascular disease;Xenobiotics biodegradation and metabolism;Cancer: overview;Drug resistance: antineoplastic;Xenobiotics biodegradation and metabolism;Metabolism of other amino acids;Xenobiotics biodegradation and metabolism	ko01100//Metabolic pathways;ko05200//Pathways in cancer;ko05208//Chemical carcinogenesis - reactive oxygen species;ko05207//Chemical carcinogenesis - receptor activation;ko05225//Hepatocellular carcinoma;ko05418//Fluid shear stress and atherosclerosis;ko00983//Drug metabolism - other enzymes;ko05204//Chemical carcinogenesis - DNA adducts;ko01524//Platinum drug resistance;ko00980//Metabolism of xe…	K00799;K00799;K00799;K00799;K00799;K00799;K00799;K00799;K00799;K00799;K00799;K00799	GO:0005737//cytoplasm;GO:0005829//cytosol;GO:0045171//intercellular bridge	GO:0004364//glutathione transferase activity;GO:0016740//transferase activity;GO:0019899//enzyme binding;GO:0042803//protein homodimerization activity;GO:0043295//glutathione binding	GO:0006693//prostaglandin metabolic process;GO:0006749//glutathione metabolic process;GO:0009617//response to bacterium;GO:0018916//nitrobenzene metabolic process;GO:0042178//xenobiotic catabolic process;GO:0051122//hepoxilin biosynthetic process;GO:0070458//cellular detoxification of nitrogen compound;GO:0071407//cellular response to organic cyclic compound;GO:0071466//cellular response to xenob…	--
ENSMUSG00000041660	802	610	455	549	2017	1156	1507	1237	21.522	14.561	12.19	15.393	50.206	28.961	43.959	38.792	15.9165	40.4795	1.34667	1.29E-08	1.70E-06	Bbox1	butyrobetaine (gamma), 2-oxoglutarate dioxygenase 1 (gamma-butyrobetaine hydroxylase) [Source:MGI Symbol;Acc:MGI:1891372]	Metabolism;Metabolism	Global and overview maps;Amino acid metabolism	ko01100//Metabolic pathways;ko00310//Lysine degradation	K00471;K00471	GO:0005737//cytoplasm;GO:0005739//mitochondrion	GO:0005506//iron ion binding;GO:0008270//zinc ion binding;GO:0008336//gamma-butyrobetaine dioxygenase activity;GO:0016491//oxidoreductase activity;GO:0042802//identical protein binding;GO:0046872//metal ion binding;GO:0051213//dioxygenase activity	GO:0045329//carnitine biosynthetic process	--
ENSMUSG00000030091	176	164	201	160	68	41	84	75	3.104	2.25	3.209	2.786	1.092	0.651	1.436	1.358	2.83725	1.13425	-1.32275	1.33E-08	1.74E-06	Nup210	nucleoporin 210 [Source:MGI Symbol;Acc:MGI:1859555]	Human Diseases;Genetic Information Processing	Neurodegenerative disease;Translation	ko05014//Amyotrophic lateral sclerosis;ko03013//Nucleocytoplasmic transport	K14314;K14314	GO:0005634//nucleus;GO:0005635//nuclear envelope;GO:0005643//nuclear pore;GO:0005783//endoplasmic reticulum;GO:0005789//endoplasmic reticulum membrane;GO:0016020//membrane;GO:0031965//nuclear membrane	-	GO:0006913//nucleocytoplasmic transport;GO:0015031//protein transport;GO:0051028//mRNA transport;GO:0065003//protein-containing complex assembly	--
ENSMUSG00000031934	865	744	973	666	435	440	440	449	51.389	44.117	57.498	37.788	22.672	20.261	37.465	24.916	47.698	26.3285	-0.857303	1.52E-08	1.98E-06	Panx1	pannexin 1 [Source:MGI Symbol;Acc:MGI:1860055]	Organismal Systems	Immune system	ko04621//NOD-like receptor signaling pathway	K03443	GO:0005783//endoplasmic reticulum;GO:0005789//endoplasmic reticulum membrane;GO:0005886//plasma membrane;GO:0005921//gap junction;GO:0016020//membrane;GO:0032059//bleb;GO:0032991//protein-containing complex;GO:0070161//anchoring junction	GO:0002020//protease binding;GO:0003779//actin binding;GO:0005102//signaling receptor binding;GO:0005198//structural molecule activity;GO:0005243//gap junction channel activity;GO:0005262//calcium channel activity;GO:0005515//protein binding;GO:0015267//channel activity;GO:0022829//wide pore channel activity;GO:0022840//leak channel activity;GO:0042802//identical protein binding;GO:0044325//trans…	GO:0002931//response to ischemia;GO:0006811//ion transport;GO:0006812//cation transport;GO:0006816//calcium ion transport;GO:0007267//cell-cell signaling;GO:0032730//positive regulation of interleukin-1 alpha production;GO:0032731//positive regulation of interleukin-1 beta production;GO:0032732//positive regulation of interleukin-1 production;GO:0033198//response to ATP;GO:0034220//ion transmembr…	--
ENSMUSG00000041605	279	393	307	263	141	172	118	122	12.07	14.265	13.083	10.527	6.009	6.601	5.514	5.664	12.4863	5.947	-1.07011	1.61E-08	2.07E-06	Inava	innate immunity activator [Source:MGI Symbol;Acc:MGI:1921579]	-	-	-	-	GO:0005634//nucleus;GO:0005654//nucleoplasm;GO:0005737//cytoplasm;GO:0016604//nuclear body	GO:0003674//molecular_function	GO:0002221//pattern recognition receptor signaling pathway;GO:0002376//immune system process;GO:0002720//positive regulation of cytokine production involved in immune response;GO:0031398//positive regulation of protein ubiquitination;GO:0032494//response to peptidoglycan;GO:0032495//response to muramyl dipeptide;GO:0032731//positive regulation of interleukin-1 beta production;GO:0032733//positive…	--
ENSMUSG00000034731	78	82	62	55	375	108	238	338	0.732	0.589	0.618	0.485	3.227	1.185	2.282	3.812	0.606	2.6265	2.11575	1.68E-08	2.14E-06	Dgkh	diacylglycerol kinase, eta [Source:MGI Symbol;Acc:MGI:2444188]	Metabolism;Environmental Information Processing;Human Diseases;Metabolism;Environmental Information Processing;Metabolism	Global and overview maps;Signal transduction;Cancer: overview;Lipid metabolism;Signal transduction;Lipid metabolism	ko01100//Metabolic pathways;ko04072//Phospholipase D signaling pathway;ko05231//Choline metabolism in cancer;ko00564//Glycerophospholipid metabolism;ko04070//Phosphatidylinositol signaling system;ko00561//Glycerolipid metabolism	K00901;K00901;K00901;K00901;K00901;K00901	GO:0005737//cytoplasm;GO:0005768//endosome;GO:0005856//cytoskeleton;GO:0005886//plasma membrane;GO:0015629//actin cytoskeleton;GO:0016020//membrane;GO:0032991//protein-containing complex;GO:0043231//intracellular membrane-bounded organelle	GO:0000166//nucleotide binding;GO:0004143//diacylglycerol kinase activity;GO:0005515//protein binding;GO:0005524//ATP binding;GO:0016301//kinase activity;GO:0016740//transferase activity;GO:0019900//kinase binding;GO:0032093//SAM domain binding;GO:0042802//identical protein binding;GO:0042803//protein homodimerization activity;GO:0046872//metal ion binding	GO:0006629//lipid metabolic process;GO:0006654//phosphatidic acid biosynthetic process;GO:0007165//signal transduction;GO:0007205//protein kinase C-activating G protein-coupled receptor signaling pathway;GO:0016310//phosphorylation;GO:0035556//intracellular signal transduction;GO:0046339//diacylglycerol metabolic process;GO:0046473//phosphatidic acid metabolic process;GO:0046486//glycerolipid met…	--
ENSMUSG00000039985	172	181	171	243	95	36	53	64	7.668	7.013	6.811	12.146	3.494	1.686	3.355	4.324	8.4095	3.21475	-1.38731	1.73E-08	2.20E-06	Sinhcaf	SIN3-HDAC complex associated factor [Source:MGI Symbol;Acc:MGI:1929091]	-	-	-	-	GO:0005634//nucleus;GO:0016580//Sin3 complex	GO:0005515//protein binding	GO:0000122//negative regulation of transcription by RNA polymerase II;GO:0008284//positive regulation of cell population proliferation;GO:0030336//negative regulation of cell migration;GO:0030512//negative regulation of transforming growth factor beta receptor signaling pathway;GO:0045596//negative regulation of cell differentiation;GO:1902455//negative regulation of stem cell population maintena…	--
ENSMUSG00000015962	56	69	45	75	219	197	122	153	7.886	8.643	6.326	11.035	28.281	25.898	18.376	25.177	8.4725	24.433	1.52797	1.76E-08	2.21E-06	1700016C15Rik	RIKEN cDNA 1700016C15 gene [Source:MGI Symbol;Acc:MGI:1916678]	-	-	-	-	GO:0005575//cellular_component	GO:0003674//molecular_function	GO:0008150//biological_process	--
ENSMUSG00000032377	39	76	32	99	420	124	274	345	1.316	2.282	1.078	3.491	13.001	3.907	9.893	13.608	2.04175	10.1022	2.3068	2.31E-08	2.90E-06	Plscr4	phospholipid scramblase 4 [Source:MGI Symbol;Acc:MGI:2143267]	-	-	-	-	GO:0005886//plasma membrane;GO:0016020//membrane	GO:0017128//phospholipid scramblase activity;GO:0019899//enzyme binding;GO:0042609//CD4 receptor binding	GO:0017121//plasma membrane phospholipid scrambling;GO:0071222//cellular response to lipopolysaccharide	--
ENSMUSG00000030303	755	731	590	676	390	269	213	361	23.533	20.254	18.369	21.976	11.157	7.814	7.129	13.137	21.033	9.80925	-1.10044	2.49E-08	3.09E-06	Far2	fatty acyl CoA reductase 2 [Source:MGI Symbol;Acc:MGI:2687035]	Cellular Processes	Transport and catabolism	ko04146//Peroxisome	K13356	GO:0005777//peroxisome;GO:0005778//peroxisomal membrane;GO:0016020//membrane	GO:0016491//oxidoreductase activity;GO:0080019//fatty-acyl-CoA reductase (alcohol-forming) activity;GO:0102965//alcohol-forming fatty acyl-CoA reductase activity	GO:0006629//lipid metabolic process;GO:0010025//wax biosynthetic process;GO:0035336//long-chain fatty-acyl-CoA metabolic process;GO:1901568//fatty acid derivative metabolic process	--
ENSMUSG00000053388	1	0	1	0	41	27	27	50	0.074	0	0.074	0	2.628	1.586	1.972	3.953	0.037	2.53475	6.09817	2.67E-08	3.29E-06	Trim50	tripartite motif-containing 50 [Source:MGI Symbol;Acc:MGI:2664992]	-	-	-	-	GO:0005737//cytoplasm;GO:0005829//cytosol;GO:0016235//aggresome	GO:0005515//protein binding;GO:0008270//zinc ion binding;GO:0016740//transferase activity;GO:0042802//identical protein binding;GO:0046872//metal ion binding;GO:0061630//ubiquitin protein ligase activity	GO:0016567//protein ubiquitination;GO:0070201//regulation of establishment of protein localization	--
ENSMUSG00000050199	1384	1280	961	1024	680	377	528	523	29.58	24.335	20.505	22.867	13.328	7.522	12.092	13.062	24.3218	11.501	-1.08049	2.77E-08	3.39E-06	Lgr4	leucine-rich repeat-containing G protein-coupled receptor 4 [Source:MGI Symbol;Acc:MGI:1891468]	Environmental Information Processing	Signal transduction	ko04310//Wnt signaling pathway	K04309	GO:0005886//plasma membrane;GO:0016020//membrane	GO:0004888//transmembrane signaling receptor activity;GO:0004930//G protein-coupled receptor activity;GO:0005515//protein binding;GO:0008201//heparin binding;GO:0016500//protein-hormone receptor activity;GO:0048495//Roundabout binding	GO:0001649//osteoblast differentiation;GO:0001818//negative regulation of cytokine production;GO:0001942//hair follicle development;GO:0002376//immune system process;GO:0007165//signal transduction;GO:0007186//G protein-coupled receptor signaling pathway;GO:0007283//spermatogenesis;GO:0007411//axon guidance;GO:0007623//circadian rhythm;GO:0016055//Wnt signaling pathway;GO:0030154//cell differenti…	--
ENSMUSG00000032440	321	342	410	240	148	90	165	99	6.097	5.027	7.222	4.825	2.493	1.335	3.191	2.565	5.79275	2.396	-1.27362	3.32E-08	4.04E-06	Tgfbr2	transforming growth factor, beta receptor II [Source:MGI Symbol;Acc:MGI:98729]	Human Diseases;Environmental Information Processing;Environmental Information Processing;Cellular Processes;Human Diseases;Human Diseases;Human Diseases;Cellular Processes;Human Diseases;Human Diseases;Environmental Information Processing;Human Diseases;Environmental Information Processing;Organismal Systems;Organismal Systems;Organismal Systems;Human Diseases;Human Diseases;Environmental Informa…	Cancer: overview;Signal transduction;Signaling molecules and interaction;Transport and catabolism;Infectious disease: viral;Cancer: overview;Cardiovascular disease;Cell growth and death;Cancer: specific types;Infectious disease: viral;Signal transduction;Cancer: specific types;Signal transduction;Endocrine system;Development and regeneration;Immune system;Infectious disease: parasitic;Endocrine a…	ko05200//Pathways in cancer;ko04010//MAPK signaling pathway;ko04060//Cytokine-cytokine receptor interaction;ko04144//Endocytosis;ko05166//Human T-cell leukemia virus 1 infection;ko05202//Transcriptional misregulation in cancer;ko05415//Diabetic cardiomyopathy;ko04218//Cellular senescence;ko05225//Hepatocellular carcinoma;ko05161//Hepatitis B;ko04390//Hippo signaling pathway;ko05226//Gastric cance…	K04388;K04388;K04388;K04388;K04388;K04388;K04388;K04388;K04388;K04388;K04388;K04388;K04388;K04388;K04388;K04388;K04388;K04388;K04388;K04388;K04388;K04388;K04388	GO:0005615//extracellular space;GO:0005886//plasma membrane;GO:0005901//caveola;GO:0009897//external side of plasma membrane;GO:0009986//cell surface;GO:0016020//membrane;GO:0043235//receptor complex;GO:0045121//membrane raft;GO:0070021//transforming growth factor beta ligand-receptor complex	GO:0000166//nucleotide binding;GO:0004672//protein kinase activity;GO:0004674//protein serine/threonine kinase activity;GO:0004675//transmembrane receptor protein serine/threonine kinase activity;GO:0005024//transforming growth factor beta-activated receptor activity;GO:0005026//transforming growth factor beta receptor activity, type II;GO:0005515//protein binding;GO:0005524//ATP binding;GO:00055…	GO:0001569//branching involved in blood vessel morphogenesis;GO:0001570//vasculogenesis;GO:0001701//in utero embryonic development;GO:0001837//epithelial to mesenchymal transition;GO:0001947//heart looping;GO:0002053//positive regulation of mesenchymal cell proliferation;GO:0002088//lens development in camera-type eye;GO:0002651//positive regulation of tolerance induction to self antigen;GO:00026…	--
ENSMUSG00000071637	149	93	201	163	36	68	25	33	4.31	2.388	5.783	4.91	0.947	1.828	0.782	1.119	4.34775	1.169	-1.89499	3.51E-08	4.24E-06	Cebpd	CCAAT/enhancer binding protein (C/EBP), delta [Source:MGI Symbol;Acc:MGI:103573]	-	-	-	-	GO:0005634//nucleus;GO:0005654//nucleoplasm;GO:0090575//RNA polymerase II transcription regulator complex	GO:0000976//transcription cis-regulatory region binding;GO:0000978//RNA polymerase II cis-regulatory region sequence-specific DNA binding;GO:0000981//DNA-binding transcription factor activity, RNA polymerase II-specific;GO:0001228//DNA-binding transcription activator activity, RNA polymerase II-specific;GO:0003677//DNA binding;GO:0003700//DNA-binding transcription factor activity;GO:0005515//prot…	GO:0002244//hematopoietic progenitor cell differentiation;GO:0006351//transcription, DNA-templated;GO:0006355//regulation of transcription, DNA-templated;GO:0006357//regulation of transcription by RNA polymerase II;GO:0045444//fat cell differentiation;GO:0045595//regulation of cell differentiation;GO:0045669//positive regulation of osteoblast differentiation;GO:0045892//negative regulation of tra…	TF_bZIP
ENSMUSG00000021273	330	486	352	337	178	209	132	165	12.151	15.928	13.094	12.849	6	7.16	5.067	6.956	13.5055	6.29575	-1.1011	4.10E-08	4.91E-06	Fdft1	farnesyl diphosphate farnesyl transferase 1 [Source:MGI Symbol;Acc:MGI:102706]	Metabolism;Metabolism	Global and overview maps;Lipid metabolism	ko01100//Metabolic pathways;ko00100//Steroid biosynthesis	K00801;K00801	GO:0005783//endoplasmic reticulum;GO:0005789//endoplasmic reticulum membrane;GO:0016020//membrane	GO:0003824//catalytic activity;GO:0004310//farnesyl-diphosphate farnesyltransferase activity;GO:0004311//farnesyltranstransferase activity;GO:0016740//transferase activity;GO:0016765//transferase activity, transferring alkyl or aryl (other than methyl) groups;GO:0046872//metal ion binding;GO:0051996//squalene synthase activity	GO:0006629//lipid metabolic process;GO:0006694//steroid biosynthetic process;GO:0006695//cholesterol biosynthetic process;GO:0008152//metabolic process;GO:0008202//steroid metabolic process;GO:0008203//cholesterol metabolic process;GO:0008299//isoprenoid biosynthetic process;GO:0008610//lipid biosynthetic process;GO:0009058//biosynthetic process;GO:0016126//sterol biosynthetic process;GO:0045338/…	--
ENSMUSG00000015627	938	1037	1243	913	1599	1815	2131	2339	30.956	30.442	40.953	31.482	48.394	55.918	75.226	90.204	33.4582	67.4355	1.01115	4.47E-08	5.32E-06	Gata5	GATA binding protein 5 [Source:MGI Symbol;Acc:MGI:109497]	-	-	-	-	GO:0000785//chromatin;GO:0005634//nucleus	GO:0000976//transcription cis-regulatory region binding;GO:0000978//RNA polymerase II cis-regulatory region sequence-specific DNA binding;GO:0000981//DNA-binding transcription factor activity, RNA polymerase II-specific;GO:0000987//cis-regulatory region sequence-specific DNA binding;GO:0003677//DNA binding;GO:0003700//DNA-binding transcription factor activity;GO:0005515//protein binding;GO:000827…	GO:0000122//negative regulation of transcription by RNA polymerase II;GO:0003129//heart induction;GO:0003180//aortic valve morphogenesis;GO:0003274//endocardial cushion fusion;GO:0006355//regulation of transcription, DNA-templated;GO:0006357//regulation of transcription by RNA polymerase II;GO:0007507//heart development;GO:0009888//tissue development;GO:0010614//negative regulation of cardiac mus…	zf-GATA
ENSMUSG00000093861	209	316	366	136	98	47	57	22	56.298	75.71	98.484	38.185	24.273	11.833	16.345	6.933	67.1693	14.846	-2.17773	4.93E-08	5.83E-06	Igkv1-110	immunoglobulin kappa variable 1-110 [Source:MGI Symbol;Acc:MGI:4439558]	-	-	-	-	GO:0005615//extracellular space	-	GO:0006955//immune response	--
ENSMUSG00000032216	907	869	1148	1191	554	512	534	641	18.521	15.293	22.645	24.473	10.013	9.414	11.267	14.859	20.233	11.3882	-0.829164	5.36E-08	6.29E-06	Nedd4	neural precursor cell expressed, developmentally down-regulated 4 [Source:MGI Symbol;Acc:MGI:97297]	Cellular Processes;Human Diseases;Cellular Processes;Genetic Information Processing	Transport and catabolism;Infectious disease: viral;Cellular community - eukaryotes;Folding, sorting and degradation	ko04144//Endocytosis;ko05169//Epstein-Barr virus infection;ko04530//Tight junction;ko04120//Ubiquitin mediated proteolysis	K10591;K10591;K10591;K10591	GO:0000151//ubiquitin ligase complex;GO:0000785//chromatin;GO:0005634//nucleus;GO:0005737//cytoplasm;GO:0005794//Golgi apparatus;GO:0005829//cytosol;GO:0005886//plasma membrane;GO:0005902//microvillus;GO:0005938//cell cortex;GO:0016020//membrane;GO:0032991//protein-containing complex;GO:0043197//dendritic spine;GO:0048471//perinuclear region of cytoplasm;GO:0098978//glutamatergic synapse;GO:00995…	GO:0004842//ubiquitin-protein transferase activity;GO:0005515//protein binding;GO:0016740//transferase activity;GO:0019871//sodium channel inhibitor activity;GO:0019899//enzyme binding;GO:0019904//protein domain specific binding;GO:0031698//beta-2 adrenergic receptor binding;GO:0035255//ionotropic glutamate receptor binding;GO:0043130//ubiquitin binding;GO:0050815//phosphoserine residue binding;G…	GO:0000122//negative regulation of transcription by RNA polymerase II;GO:0002250//adaptive immune response;GO:0003151//outflow tract morphogenesis;GO:0003197//endocardial cushion development;GO:0006511//ubiquitin-dependent protein catabolic process;GO:0006513//protein monoubiquitination;GO:0006622//protein targeting to lysosome;GO:0006814//sodium ion transport;GO:0006974//cellular response to DNA…	--
ENSMUSG00000028173	139	142	176	152	84	65	66	62	5.501	4.587	6.434	5.695	2.578	2.137	2.748	2.49	5.55425	2.48825	-1.15846	5.70E-08	6.65E-06	Wls	wntless WNT ligand secretion mediator [Source:MGI Symbol;Acc:MGI:1915401]	-	-	-	-	GO:0000139//Golgi membrane;GO:0005768//endosome;GO:0005769//early endosome;GO:0005783//endoplasmic reticulum;GO:0005789//endoplasmic reticulum membrane;GO:0005794//Golgi apparatus;GO:0005802//trans-Golgi network;GO:0005829//cytosol;GO:0005886//plasma membrane;GO:0012505//endomembrane system;GO:0016020//membrane;GO:0030659//cytoplasmic vesicle membrane;GO:0031410//cytoplasmic vesicle;GO:0031901//e…	GO:0005515//protein binding;GO:0017147//Wnt-protein binding;GO:0031852//mu-type opioid receptor binding;GO:0042802//identical protein binding	GO:0001707//mesoderm formation;GO:0006886//intracellular protein transport;GO:0009948//anterior/posterior axis specification;GO:0016055//Wnt signaling pathway;GO:0030177//positive regulation of Wnt signaling pathway;GO:0030901//midbrain development;GO:0030902//hindbrain development;GO:0031017//exocrine pancreas development;GO:0050775//positive regulation of dendrite morphogenesis;GO:0061355//Wnt …	--
ENSMUSG00000032501	905	1442	808	982	536	528	432	440	22.695	32.139	20.234	25.697	12.326	12.323	11.669	12.941	25.1913	12.3148	-1.03254	6.07E-08	7.00E-06	Trib1	tribbles pseudokinase 1 [Source:MGI Symbol;Acc:MGI:2443397]	-	-	-	-	GO:0005634//nucleus;GO:0005737//cytoplasm	GO:0004672//protein kinase activity;GO:0004860//protein kinase inhibitor activity;GO:0005524//ATP binding;GO:0031434//mitogen-activated protein kinase kinase binding;GO:0031625//ubiquitin protein ligase binding;GO:0055106//ubiquitin-protein transferase regulator activity;GO:0061629//RNA polymerase II-specific DNA-binding transcription factor binding	GO:0006468//protein phosphorylation;GO:0007254//JNK cascade;GO:0014912//negative regulation of smooth muscle cell migration;GO:0031665//negative regulation of lipopolysaccharide-mediated signaling pathway;GO:0032436//positive regulation of proteasomal ubiquitin-dependent protein catabolic process;GO:0032496//response to lipopolysaccharide;GO:0043405//regulation of MAP kinase activity;GO:0043433//…	--
ENSMUSG00000001918	253	177	268	239	115	102	118	76	9.899	6.16	10.469	9.771	4.126	3.726	4.939	3.475	9.07475	4.0665	-1.15807	6.08E-08	7.00E-06	Slc1a5	solute carrier family 1 (neutral amino acid transporter), member 5 [Source:MGI Symbol;Acc:MGI:105305]	Organismal Systems;Human Diseases	Digestive system;Cancer: overview	ko04974//Protein digestion and absorption;ko05230//Central carbon metabolism in cancer	K05616;K05616	GO:0005886//plasma membrane;GO:0016020//membrane	GO:0015172//acidic amino acid transmembrane transporter activity;GO:0015179//L-amino acid transmembrane transporter activity;GO:0015183//L-aspartate transmembrane transporter activity;GO:0015186//L-glutamine transmembrane transporter activity;GO:0015194//L-serine transmembrane transporter activity;GO:0015293//symporter activity;GO:0015297//antiporter activity;GO:0022834//ligand-gated channel acti…	GO:0006835//dicarboxylic acid transport;GO:0006868//glutamine transport;GO:0010585//glutamine secretion;GO:0015800//acidic amino acid transport;GO:0015804//neutral amino acid transport;GO:0015825//L-serine transport;GO:0030218//erythrocyte differentiation;GO:0070207//protein homotrimerization;GO:0140009//L-aspartate import across plasma membrane;GO:1903803//L-glutamine import across plasma membra…	--
ENSMUSG00000040740	259	232	258	224	469	488	375	412	10.491	8.359	10.433	9.48	17.421	18.453	16.247	19.501	9.69075	17.9055	0.885723	6.29E-08	7.18E-06	Slc25a34	solute carrier family 25, member 34 [Source:MGI Symbol;Acc:MGI:2686215]	-	-	-	-	GO:0005739//mitochondrion;GO:0005743//mitochondrial inner membrane;GO:0016020//membrane	-	GO:0001835//blastocyst hatching	--
ENSMUSG00000000142	268	275	308	264	90	118	65	157	7.365	6.677	8.008	7.428	2.771	3.081	2.335	5.413	7.3695	3.4	-1.11603	6.40E-08	7.24E-06	Axin2	axin 2 [Source:MGI Symbol;Acc:MGI:1270862]	Human Diseases;Human Diseases;Human Diseases;Human Diseases;Human Diseases;Environmental Information Processing;Human Diseases;Environmental Information Processing;Human Diseases;Human Diseases;Cellular Processes;Human Diseases;Human Diseases;Human Diseases	Cancer: overview;Neurodegenerative disease;Neurodegenerative disease;Infectious disease: viral;Cancer: specific types;Signal transduction;Endocrine and metabolic disease;Signal transduction;Cancer: specific types;Cancer: specific types;Cellular community - eukaryotes;Cancer: specific types;Cancer: specific types;Cancer: specific types	ko05200//Pathways in cancer;ko05022//Pathways of neurodegeneration - multiple diseases;ko05010//Alzheimer disease;ko05165//Human papillomavirus infection;ko05225//Hepatocellular carcinoma;ko04310//Wnt signaling pathway;ko04934//Cushing syndrome;ko04390//Hippo signaling pathway;ko05226//Gastric cancer;ko05224//Breast cancer;ko04550//Signaling pathways regulating pluripotency of stem cells;ko05210/…	K04385;K04385;K04385;K04385;K04385;K04385;K04385;K04385;K04385;K04385;K04385;K04385;K04385;K04385	GO:0005634//nucleus;GO:0005737//cytoplasm;GO:0005813//centrosome;GO:0005886//plasma membrane;GO:0030877//beta-catenin destruction complex;GO:0032991//protein-containing complex	GO:0005515//protein binding;GO:0008013//beta-catenin binding;GO:0019899//enzyme binding;GO:0019901//protein kinase binding;GO:0031625//ubiquitin protein ligase binding;GO:0060090//molecular adaptor activity;GO:0070411//I-SMAD binding	GO:0001649//osteoblast differentiation;GO:0001756//somitogenesis;GO:0001934//positive regulation of protein phosphorylation;GO:0001957//intramembranous ossification;GO:0003139//secondary heart field specification;GO:0003180//aortic valve morphogenesis;GO:0003183//mitral valve morphogenesis;GO:0003413//chondrocyte differentiation involved in endochondral bone morphogenesis;GO:0008104//protein loca…	--
ENSMUSG00000053977	763	798	788	600	369	419	421	273	26.708	24.898	27.523	21.95	11.843	13.683	15.894	11.248	25.2697	13.167	-0.940485	6.42E-08	7.24E-06	Cd8a	CD8 antigen, alpha chain [Source:MGI Symbol;Acc:MGI:88346]	Environmental Information Processing;Human Diseases;Organismal Systems;Organismal Systems;Organismal Systems;Human Diseases	Signaling molecules and interaction;Infectious disease: bacterial;Immune system;Immune system;Immune system;Immune disease	ko04514//Cell adhesion molecules;ko05135//Yersinia infection;ko04660//T cell receptor signaling pathway;ko04640//Hematopoietic cell lineage;ko04612//Antigen processing and presentation;ko05340//Primary immunodeficiency	K06458;K06458;K06458;K06458;K06458;K06458	GO:0005886//plasma membrane;GO:0009897//external side of plasma membrane;GO:0009986//cell surface;GO:0016020//membrane;GO:0043235//receptor complex;GO:0044853//plasma membrane raft	GO:0005515//protein binding;GO:0019901//protein kinase binding;GO:0023024//MHC class I protein complex binding;GO:0042802//identical protein binding	GO:0002250//adaptive immune response;GO:0002376//immune system process;GO:0002456//T cell mediated immunity;GO:0007166//cell surface receptor signaling pathway;GO:0019722//calcium-mediated signaling;GO:0042110//T cell activation;GO:0045065//cytotoxic T cell differentiation;GO:0050850//positive regulation of calcium-mediated signaling;GO:0050852//T cell receptor signaling pathway;GO:0051607//defen…	--
ENSMUSG00000031845	817	1549	460	2605	250	128	124	151	37.859	63.77	21.242	125.982	10.643	5.567	6.135	8.162	62.2133	7.62675	-3.02808	6.58E-08	7.37E-06	Bco1	beta-carotene oxygenase 1 [Source:MGI Symbol;Acc:MGI:1926923]	Metabolism;Metabolism	Global and overview maps;Metabolism of cofactors and vitamins	ko01100//Metabolic pathways;ko00830//Retinol metabolism	K00515;K00515	GO:0005737//cytoplasm;GO:0005829//cytosol	GO:0003834//beta-carotene 15,15'-dioxygenase activity;GO:0004497//monooxygenase activity;GO:0010436//carotenoid dioxygenase activity;GO:0016491//oxidoreductase activity;GO:0016702//oxidoreductase activity, acting on single donors with incorporation of molecular oxygen, incorporation of two atoms of oxygen;GO:0046872//metal ion binding;GO:0051213//dioxygenase activity	GO:0001523//retinoid metabolic process;GO:0006629//lipid metabolic process;GO:0016121//carotene catabolic process;GO:0042572//retinol metabolic process;GO:0042574//retinal metabolic process;GO:1901810//beta-carotene metabolic process	--
ENSMUSG00000029161	7617	8014	6784	7132	11593	12026	11448	10199	571.256	534.64	507.938	558.865	797.35	841.995	918.389	893.853	543.175	862.897	0.667772	7.05E-08	7.85E-06	Cgref1	cell growth regulator with EF hand domain 1 [Source:MGI Symbol;Acc:MGI:1915817]	-	-	-	-	-	GO:0005509//calcium ion binding;GO:0046872//metal ion binding	-	--
ENSMUSG00000026192	213	247	218	335	118	116	72	114	8.097	8.352	8.273	13.305	4.114	4.117	2.928	5.064	9.50675	4.05575	-1.22898	7.18E-08	7.94E-06	Atic	5-aminoimidazole-4-carboxamide ribonucleotide formyltransferase/IMP cyclohydrolase [Source:MGI Symbol;Acc:MGI:1351352]	Metabolism;Metabolism;Human Diseases;Metabolism	Global and overview maps;Nucleotide metabolism;Drug resistance: antineoplastic;Metabolism of cofactors and vitamins	ko01100//Metabolic pathways;ko00230//Purine metabolism;ko01523//Antifolate resistance;ko00670//One carbon pool by folate	K00602;K00602;K00602;K00602	GO:0005737//cytoplasm;GO:0005739//mitochondrion;GO:0005829//cytosol;GO:0005886//plasma membrane	GO:0003824//catalytic activity;GO:0003937//IMP cyclohydrolase activity;GO:0004643//phosphoribosylaminoimidazolecarboxamide formyltransferase activity;GO:0016740//transferase activity;GO:0016787//hydrolase activity;GO:0042803//protein homodimerization activity	GO:0003360//brainstem development;GO:0006164//purine nucleotide biosynthetic process;GO:0006177//GMP biosynthetic process;GO:0006189//'de novo' IMP biosynthetic process;GO:0008152//metabolic process;GO:0010035//response to inorganic substance;GO:0021549//cerebellum development;GO:0021987//cerebral cortex development;GO:0031100//animal organ regeneration;GO:0044208//'de novo' AMP biosynthetic proc…	--
ENSMUSG00000055730	12611	9928	10925	9415	6782	4092	5556	5700	720.352	494.211	608.867	553.32	344.782	211.082	336.994	381.493	594.188	318.588	-0.899227	7.25E-08	7.96E-06	Ces2a	carboxylesterase 2A [Source:MGI Symbol;Acc:MGI:2142491]	Metabolism	Xenobiotics biodegradation and metabolism	ko00983//Drug metabolism - other enzymes	K03927	GO:0005783//endoplasmic reticulum;GO:0043231//intracellular membrane-bounded organelle	GO:0016787//hydrolase activity;GO:0047376//all-trans-retinyl-palmitate hydrolase, all-trans-retinol forming activity;GO:0050253//retinyl-palmitate esterase activity;GO:0052689//carboxylic ester hydrolase activity;GO:0102209//trans-permethrin hydrolase activity	GO:0006486//protein glycosylation;GO:0006693//prostaglandin metabolic process;GO:0042572//retinol metabolic process	--
ENSMUSG00000039158	373	287	426	184	111	98	149	103	7.488	5.125	8.538	3.86	2.044	1.837	3.2	2.416	6.25275	2.37425	-1.39702	8.04E-08	8.78E-06	Akna	AT-hook transcription factor [Source:MGI Symbol;Acc:MGI:2140340]	-	-	-	-	GO:0001650//fibrillar center;GO:0005634//nucleus;GO:0005654//nucleoplasm;GO:0005737//cytoplasm;GO:0005813//centrosome;GO:0005814//centriole;GO:0005829//cytosol;GO:0005856//cytoskeleton;GO:0005874//microtubule;GO:0043231//intracellular membrane-bounded organelle	GO:0003677//DNA binding;GO:0005515//protein binding	GO:0001837//epithelial to mesenchymal transition;GO:0007399//nervous system development;GO:0021849//neuroblast division in subventricular zone;GO:0045944//positive regulation of transcription by RNA polymerase II;GO:0050727//regulation of inflammatory response;GO:0060232//delamination;GO:0060234//neuroblast delamination	Others
ENSMUSG00000026398	369	385	350	334	206	99	133	180	8.548	8.041	8.23	8.133	4.339	2.112	3.251	4.912	8.238	3.6535	-1.17301	9.25E-08	1.00E-05	Nr5a2	nuclear receptor subfamily 5, group A, member 2 [Source:MGI Symbol;Acc:MGI:1346834]	Human Diseases	Endocrine and metabolic disease	ko04950//Maturity onset diabetes of the young	K08027	GO:0005634//nucleus;GO:0005737//cytoplasm;GO:0005829//cytosol;GO:0090575//RNA polymerase II transcription regulator complex	GO:0000976//transcription cis-regulatory region binding;GO:0000978//RNA polymerase II cis-regulatory region sequence-specific DNA binding;GO:0001221//transcription coregulator binding;GO:0001228//DNA-binding transcription activator activity, RNA polymerase II-specific;GO:0003677//DNA binding;GO:0003682//chromatin binding;GO:0003690//double-stranded DNA binding;GO:0003700//DNA-binding transcriptio…	GO:0006355//regulation of transcription, DNA-templated;GO:0006357//regulation of transcription by RNA polymerase II;GO:0008206//bile acid metabolic process;GO:0009755//hormone-mediated signaling pathway;GO:0009888//tissue development;GO:0030522//intracellular receptor signaling pathway;GO:0042127//regulation of cell population proliferation;GO:0042632//cholesterol homeostasis;GO:0045070//positive…	SF-like
ENSMUSG00000076518	0	0	0	0	50	57	3	6	0	0	0	0	13.737	15.941	0.961	2.118	0.001	8.18925	12.9995	9.30E-08	1.00E-05	Igkv2-112	immunoglobulin kappa variable 2-112 [Source:MGI Symbol;Acc:MGI:3644894]	-	-	-	-	GO:0005615//extracellular space;GO:0019814//immunoglobulin complex	-	GO:0002250//adaptive immune response;GO:0002376//immune system process;GO:0006955//immune response	--
ENSMUSG00000076586	144	17	43	23	6	5	2	1	40.767	4.281	12.153	6.803	1.558	1.321	0.606	0.331	16.001	0.954	-4.06803	9.58E-08	1.03E-05	Igkv8-21	immunoglobulin kappa variable 8-21 [Source:MGI Symbol;Acc:MGI:1330840]	-	-	-	-	GO:0005615//extracellular space	-	GO:0006955//immune response	--
ENSMUSG00000022463	1118	1219	948	998	635	582	634	707	24.625	23.413	20.553	24.402	12.405	11.574	14.903	17.599	23.2482	14.1203	-0.719356	1.00E-07	1.07E-05	Srebf2	sterol regulatory element binding factor 2 [Source:MGI Symbol;Acc:MGI:107585]	-	-	-	-	GO:0000139//Golgi membrane;GO:0005634//nucleus;GO:0005654//nucleoplasm;GO:0005737//cytoplasm;GO:0005783//endoplasmic reticulum;GO:0005789//endoplasmic reticulum membrane;GO:0005794//Golgi apparatus;GO:0012507//ER to Golgi transport vesicle membrane;GO:0016020//membrane;GO:0030425//dendrite;GO:0031410//cytoplasmic vesicle;GO:0032937//SREBP-SCAP-Insig complex;GO:0043231//intracellular membrane-boun…	GO:0000976//transcription cis-regulatory region binding;GO:0000978//RNA polymerase II cis-regulatory region sequence-specific DNA binding;GO:0000981//DNA-binding transcription factor activity, RNA polymerase II-specific;GO:0001227//DNA-binding transcription repressor activity, RNA polymerase II-specific;GO:0003677//DNA binding;GO:0003682//chromatin binding;GO:0003700//DNA-binding transcription fa…	GO:0000122//negative regulation of transcription by RNA polymerase II;GO:0006355//regulation of transcription, DNA-templated;GO:0006357//regulation of transcription by RNA polymerase II;GO:0006629//lipid metabolic process;GO:0008202//steroid metabolic process;GO:0008203//cholesterol metabolic process;GO:0008593//regulation of Notch signaling pathway;GO:0009267//cellular response to starvation;GO:…	bHLH
ENSMUSG00000030775	81	72	84	70	26	26	33	14	4.889	2.867	3.767	4.225	0.927	2.16	2.694	0.895	3.937	1.669	-1.23811	1.09E-07	1.15E-05	Trat1	T cell receptor associated transmembrane adaptor 1 [Source:MGI Symbol;Acc:MGI:1924897]	-	-	-	-	GO:0005886//plasma membrane;GO:0016020//membrane;GO:0034451//centriolar satellite;GO:0042101//T cell receptor complex;GO:0072686//mitotic spindle	GO:0003674//molecular_function	GO:0001920//negative regulation of receptor recycling;GO:0002250//adaptive immune response;GO:0002376//immune system process;GO:0050850//positive regulation of calcium-mediated signaling;GO:0050862//positive regulation of T cell receptor signaling pathway;GO:0051051//negative regulation of transport	--
ENSMUSG00000052056	430	441	391	467	279	163	194	222	8.183	7.475	7.428	9.282	4.877	2.895	3.948	4.943	8.092	4.16575	-0.95792	1.16E-07	1.22E-05	Zfp217	zinc finger protein 217 [Source:MGI Symbol;Acc:MGI:2685408]	-	-	-	-	GO:0000118//histone deacetylase complex;GO:0005634//nucleus;GO:0005654//nucleoplasm;GO:0005739//mitochondrion;GO:0016607//nuclear speck	GO:0000976//transcription cis-regulatory region binding;GO:0000978//RNA polymerase II cis-regulatory region sequence-specific DNA binding;GO:0000981//DNA-binding transcription factor activity, RNA polymerase II-specific;GO:0001227//DNA-binding transcription repressor activity, RNA polymerase II-specific	GO:0000122//negative regulation of transcription by RNA polymerase II;GO:0006355//regulation of transcription, DNA-templated;GO:0045892//negative regulation of transcription, DNA-templated;GO:0090398//cellular senescence	zf-C2H2
ENSMUSG00000026853	2776	2963	2259	2587	4631	4111	3999	4249	110.627	95.75	74.071	94.055	163.711	139.73	171.335	203.594	93.6257	169.593	0.857095	1.19E-07	1.25E-05	Crat	carnitine acetyltransferase [Source:MGI Symbol;Acc:MGI:109501]	Cellular Processes	Transport and catabolism	ko04146//Peroxisome	K00624	GO:0005739//mitochondrion;GO:0005743//mitochondrial inner membrane;GO:0005777//peroxisome;GO:0005783//endoplasmic reticulum;GO:0016020//membrane	GO:0003997//acyl-CoA oxidase activity;GO:0004092//carnitine O-acetyltransferase activity;GO:0008458//carnitine O-octanoyltransferase activity;GO:0016740//transferase activity;GO:0016746//acyltransferase activity	GO:0006629//lipid metabolic process;GO:0006631//fatty acid metabolic process;GO:0006635//fatty acid beta-oxidation;GO:0019254//carnitine metabolic process, CoA-linked;GO:0033540//fatty acid beta-oxidation using acyl-CoA oxidase;GO:0046459//short-chain fatty acid metabolic process;GO:0051791//medium-chain fatty acid metabolic process	--
ENSMUSG00000030770	200	252	362	245	127	109	128	98	4.845	5.911	8.775	7.358	3.031	2.557	3.324	3.455	6.72225	3.09175	-1.12052	1.21E-07	1.25E-05	Parva	parvin, alpha [Source:MGI Symbol;Acc:MGI:1931144]	Cellular Processes	Cellular community - eukaryotes	ko04510//Focal adhesion	K06275	GO:0005634//nucleus;GO:0005737//cytoplasm;GO:0005829//cytosol;GO:0005856//cytoskeleton;GO:0005886//plasma membrane;GO:0005925//focal adhesion;GO:0015629//actin cytoskeleton;GO:0016020//membrane;GO:0030018//Z disc;GO:0030027//lamellipodium;GO:0032991//protein-containing complex;GO:0070161//anchoring junction	GO:0003779//actin binding;GO:0004860//protein kinase inhibitor activity;GO:0005515//protein binding;GO:0044877//protein-containing complex binding	GO:0001525//angiogenesis;GO:0002040//sprouting angiogenesis;GO:0003148//outflow tract septum morphogenesis;GO:0006935//chemotaxis;GO:0007155//cell adhesion;GO:0007163//establishment or maintenance of cell polarity;GO:0008360//regulation of cell shape;GO:0030030//cell projection organization;GO:0030036//actin cytoskeleton organization;GO:0031532//actin cytoskeleton reorganization;GO:0034113//heter…	--
ENSMUSG00000075232	612	608	586	750	410	241	232	311	20.673	18.257	19.758	26.466	12.691	7.609	8.376	12.27	21.2885	10.2365	-1.05635	1.21E-07	1.25E-05	Amd1	S-adenosylmethionine decarboxylase 1 [Source:MGI Symbol;Acc:MGI:88004]	Metabolism;Metabolism;Metabolism	Global and overview maps;Amino acid metabolism;Amino acid metabolism	ko01100//Metabolic pathways;ko00330//Arginine and proline metabolism;ko00270//Cysteine and methionine metabolism	K01611;K01611;K01611	GO:0005829//cytosol	GO:0004014//adenosylmethionine decarboxylase activity;GO:0005515//protein binding;GO:0016829//lyase activity;GO:0016831//carboxy-lyase activity;GO:0019810//putrescine binding;GO:0042802//identical protein binding	GO:0006595//polyamine metabolic process;GO:0006596//polyamine biosynthetic process;GO:0006597//spermine biosynthetic process;GO:0008295//spermidine biosynthetic process;GO:0046500//S-adenosylmethionine metabolic process	--
ENSMUSG00000045414	1102	777	796	918	2362	1310	2334	3971	30.171	18.923	21.757	26.261	59.306	33.483	68.354	127.051	24.278	72.0485	1.56932	1.22E-07	1.25E-05	Dipk2a	divergent protein kinase domain 2A [Source:MGI Symbol;Acc:MGI:1916111]	-	-	-	-	GO:0000139//Golgi membrane;GO:0005576//extracellular region;GO:0005615//extracellular space;GO:0005794//Golgi apparatus;GO:0030126//COPI vesicle coat;GO:0030137//COPI-coated vesicle;GO:0031410//cytoplasmic vesicle	GO:0003674//molecular_function	GO:0034392//negative regulation of smooth muscle cell apoptotic process;GO:0048199//vesicle targeting, to, from or within Golgi;GO:0051896//regulation of protein kinase B signaling;GO:0060038//cardiac muscle cell proliferation	--
ENSMUSG00000031885	363	366	314	351	214	163	175	213	14.322	12.626	12.276	14.577	7.545	5.698	7.059	9.508	13.4503	7.4525	-0.851837	1.27E-07	1.29E-05	Cbfb	core binding factor beta [Source:MGI Symbol;Acc:MGI:99851]	-	-	-	-	GO:0005634//nucleus;GO:0005654//nucleoplasm;GO:0016513//core-binding factor complex;GO:0032991//protein-containing complex	GO:0003677//DNA binding;GO:0003713//transcription coactivator activity;GO:0005515//protein binding;GO:0043565//sequence-specific DNA binding	GO:0000122//negative regulation of transcription by RNA polymerase II;GO:0000209//protein polyubiquitination;GO:0001503//ossification;GO:0001649//osteoblast differentiation;GO:0006357//regulation of transcription by RNA polymerase II;GO:0030098//lymphocyte differentiation;GO:0030099//myeloid cell differentiation;GO:0043371//negative regulation of CD4-positive, alpha-beta T cell differentiation;GO…	CBF
ENSMUSG00000028976	3387	1428	2473	1589	11108	5337	9697	4024	115.989	43.5	84.548	56.856	348.853	170.623	355.212	161.035	75.2232	258.931	1.78332	1.28E-07	1.29E-05	Slc2a5	solute carrier family 2 (facilitated glucose transporter), member 5 [Source:MGI Symbol;Acc:MGI:1928369]	Organismal Systems	Digestive system	ko04973//Carbohydrate digestion and absorption	K08143	GO:0005886//plasma membrane;GO:0016020//membrane;GO:0016324//apical plasma membrane;GO:0042383//sarcolemma	GO:0005353//fructose transmembrane transporter activity;GO:0005355//glucose transmembrane transporter activity;GO:0015149//hexose transmembrane transporter activity;GO:0022857//transmembrane transporter activity;GO:0070061//fructose binding	GO:0003044//regulation of systemic arterial blood pressure mediated by a chemical signal;GO:0008643//carbohydrate transport;GO:0009750//response to fructose;GO:0015755//fructose transmembrane transport;GO:0055085//transmembrane transport;GO:0071332//cellular response to fructose stimulus;GO:1904659//glucose transmembrane transport;GO:1990539//fructose import across plasma membrane	--
ENSMUSG00000049940	1564	1755	1512	1144	2764	2356	2698	3112	56.249	56.146	54.289	42.989	91.164	79.103	103.794	130.792	52.4183	101.213	0.949257	1.28E-07	1.29E-05	Pgrmc2	progesterone receptor membrane component 2 [Source:MGI Symbol;Acc:MGI:1918054]	-	-	-	-	GO:0005634//nucleus;GO:0005635//nuclear envelope;GO:0005783//endoplasmic reticulum;GO:0012505//endomembrane system;GO:0016020//membrane	GO:0005496//steroid binding;GO:0005515//protein binding;GO:0008289//lipid binding;GO:0015232//heme transmembrane transporter activity;GO:0020037//heme binding	GO:0015886//heme transport;GO:0060612//adipose tissue development	--
ENSMUSG00000032265	3499	2723	2052	4894	1748	891	1123	933	68.473	47.504	40.168	100.432	31.301	16.278	23.575	21.264	64.1442	23.1045	-1.47315	1.30E-07	1.31E-05	Tent5a	terminal nucleotidyltransferase 5A [Source:MGI Symbol;Acc:MGI:2670964]	-	-	-	-	GO:0005737//cytoplasm	GO:0016740//transferase activity;GO:1990817//RNA adenylyltransferase activity	GO:0009617//response to bacterium;GO:0030278//regulation of ossification;GO:0030501//positive regulation of bone mineralization;GO:0045669//positive regulation of osteoblast differentiation;GO:0048255//mRNA stabilization	--
ENSMUSG00000104713	195	303	349	141	104	56	86	71	6.16	8.74	10.706	4.619	2.943	1.804	3.1	2.755	7.55625	2.6505	-1.51141	1.35E-07	1.35E-05	Gbp6	guanylate binding protein 6 [Source:MGI Symbol;Acc:MGI:2140937]	-	-	-	-	-	GO:0003924//GTPase activity;GO:0005525//GTP binding	GO:0002376//immune system process;GO:0045087//innate immune response;GO:0071346//cellular response to interferon-gamma	--
ENSMUSG00000025161	668	612	601	388	1078	1017	1132	1176	42.62	34.878	35.487	24.509	63.84	61.937	74.913	90.342	34.3735	72.758	1.08181	1.43E-07	1.41E-05	Slc16a3	solute carrier family 16 (monocarboxylic acid transporters), member 3 [Source:MGI Symbol;Acc:MGI:1933438]	Human Diseases	Cancer: overview	ko05230//Central carbon metabolism in cancer	K08180	GO:0005886//plasma membrane;GO:0016020//membrane;GO:0016323//basolateral plasma membrane;GO:0016324//apical plasma membrane;GO:0016328//lateral plasma membrane;GO:0031965//nuclear membrane;GO:0045202//synapse;GO:0098688//parallel fiber to Purkinje cell synapse;GO:0098839//postsynaptic density membrane	GO:0008028//monocarboxylic acid transmembrane transporter activity;GO:0015129//lactate transmembrane transporter activity;GO:0015293//symporter activity;GO:0015650//lactate:proton symporter activity;GO:0022857//transmembrane transporter activity;GO:0050833//pyruvate transmembrane transporter activity	GO:0015718//monocarboxylic acid transport;GO:0030163//protein catabolic process;GO:0035873//lactate transmembrane transport;GO:0035879//plasma membrane lactate transport;GO:0042867//pyruvate catabolic process;GO:0055085//transmembrane transport;GO:1901475//pyruvate transmembrane transport	--
ENSMUSG00000031007	2081	1860	1723	1855	1294	1103	1168	1260	96.839	76.993	80.046	90.192	55.223	47.917	58.139	68.519	86.0175	57.4495	-0.582336	1.45E-07	1.43E-05	Atp6ap2	ATPase, H+ transporting, lysosomal accessory protein 2 [Source:MGI Symbol;Acc:MGI:1917745]	Organismal Systems	Endocrine system	ko04614//Renin-angiotensin system	K19514	GO:0000220//vacuolar proton-transporting V-type ATPase, V0 domain;GO:0000421//autophagosome membrane;GO:0005615//extracellular space;GO:0005737//cytoplasm;GO:0005764//lysosome;GO:0005765//lysosomal membrane;GO:0005768//endosome;GO:0005783//endoplasmic reticulum;GO:0005789//endoplasmic reticulum membrane;GO:0005886//plasma membrane;GO:0009897//external side of plasma membrane;GO:0010008//endosome …	GO:0038023//signaling receptor activity	GO:0002003//angiotensin maturation;GO:0007042//lysosomal lumen acidification;GO:0021626//central nervous system maturation;GO:0021903//rostrocaudal neural tube patterning;GO:0030177//positive regulation of Wnt signaling pathway;GO:0032914//positive regulation of transforming growth factor beta1 production;GO:0043408//regulation of MAPK cascade;GO:0048069//eye pigmentation;GO:0060323//head morphog…	--
ENSMUSG00000021751	284	153	126	391	1058	813	610	646	12.877	5.898	5.472	17.997	41.827	34.612	27.932	33.29	10.561	34.4153	1.7043	1.47E-07	1.44E-05	Acox2	acyl-Coenzyme A oxidase 2, branched chain [Source:MGI Symbol;Acc:MGI:1934852]	Metabolism;Organismal Systems;Cellular Processes;Metabolism	Global and overview maps;Endocrine system;Transport and catabolism;Lipid metabolism	ko01100//Metabolic pathways;ko03320//PPAR signaling pathway;ko04146//Peroxisome;ko00120//Primary bile acid biosynthesis	K10214;K10214;K10214;K10214	GO:0005777//peroxisome;GO:0005829//cytosol;GO:0043231//intracellular membrane-bounded organelle	GO:0003997//acyl-CoA oxidase activity;GO:0005504//fatty acid binding;GO:0016401//palmitoyl-CoA oxidase activity;GO:0016491//oxidoreductase activity;GO:0016627//oxidoreductase activity, acting on the CH-CH group of donors;GO:0033791//3alpha,7alpha,12alpha-trihydroxy-5beta-cholestanoyl-CoA 24-hydroxylase activity;GO:0042803//protein homodimerization activity;GO:0050660//flavin adenine dinucleotide …	GO:0000038//very long-chain fatty acid metabolic process;GO:0006629//lipid metabolic process;GO:0006631//fatty acid metabolic process;GO:0006635//fatty acid beta-oxidation;GO:0006699//bile acid biosynthetic process;GO:0033540//fatty acid beta-oxidation using acyl-CoA oxidase;GO:0044238//primary metabolic process;GO:0046395//carboxylic acid catabolic process;GO:0055088//lipid homeostasis	--
ENSMUSG00000028019	123	80	129	88	31	45	43	29	4.308	2.511	4.548	3.098	0.995	1.467	1.515	1.26	3.61625	1.30925	-1.46575	1.51E-07	1.47E-05	Pdgfc	platelet-derived growth factor, C polypeptide [Source:MGI Symbol;Acc:MGI:1859631]	Environmental Information Processing;Environmental Information Processing;Environmental Information Processing;Environmental Information Processing;Cellular Processes;Environmental Information Processing;Cellular Processes;Environmental Information Processing;Human Diseases;Human Diseases;Cellular Processes;Human Diseases;Human Diseases	Signal transduction;Signal transduction;Signal transduction;Signal transduction;Cell motility;Signal transduction;Cellular community - eukaryotes;Signal transduction;Cancer: specific types;Cancer: overview;Cellular community - eukaryotes;Drug resistance: antineoplastic;Cancer: specific types	ko04151//PI3K-Akt signaling pathway;ko04010//MAPK signaling pathway;ko04020//Calcium signaling pathway;ko04014//Ras signaling pathway;ko04810//Regulation of actin cytoskeleton;ko04015//Rap1 signaling pathway;ko04510//Focal adhesion;ko04072//Phospholipase D signaling pathway;ko05215//Prostate cancer;ko05231//Choline metabolism in cancer;ko04540//Gap junction;ko01521//EGFR tyrosine kinase inhibitor…	K05450;K05450;K05450;K05450;K05450;K05450;K05450;K05450;K05450;K05450;K05450;K05450;K05450	GO:0005576//extracellular region;GO:0005615//extracellular space;GO:0005634//nucleus;GO:0005737//cytoplasm;GO:0005829//cytosol;GO:0005886//plasma membrane;GO:0009986//cell surface;GO:0016020//membrane	GO:0005161//platelet-derived growth factor receptor binding;GO:0008083//growth factor activity;GO:0042803//protein homodimerization activity	GO:0008284//positive regulation of cell population proliferation;GO:0009887//animal organ morphogenesis;GO:0030335//positive regulation of cell migration;GO:0031954//positive regulation of protein autophosphorylation;GO:0048008//platelet-derived growth factor receptor signaling pathway;GO:0048144//fibroblast proliferation;GO:0048146//positive regulation of fibroblast proliferation;GO:0048565//dig…	--
ENSMUSG00000032349	271	399	369	245	147	105	147	165	10.535	13.797	14.321	9.951	5.241	3.958	6.113	7.495	12.151	5.70175	-1.0916	1.58E-07	1.53E-05	Elovl5	ELOVL family member 5, elongation of long chain fatty acids (yeast) [Source:MGI Symbol;Acc:MGI:1916051]	Metabolism;Metabolism;Metabolism;Metabolism	Global and overview maps;Global and overview maps;Lipid metabolism;Lipid metabolism	ko01100//Metabolic pathways;ko01212//Fatty acid metabolism;ko01040//Biosynthesis of unsaturated fatty acids;ko00062//Fatty acid elongation	K10244;K10244;K10244;K10244	GO:0005783//endoplasmic reticulum;GO:0005789//endoplasmic reticulum membrane;GO:0016020//membrane;GO:0030425//dendrite;GO:0042995//cell projection;GO:0043025//neuronal cell body;GO:0097447//dendritic tree	GO:0009922//fatty acid elongase activity;GO:0016740//transferase activity	GO:0006629//lipid metabolic process;GO:0006631//fatty acid metabolic process;GO:0006633//fatty acid biosynthetic process;GO:0006636//unsaturated fatty acid biosynthetic process;GO:0019367//fatty acid elongation, saturated fatty acid;GO:0030148//sphingolipid biosynthetic process;GO:0034625//fatty acid elongation, monounsaturated fatty acid;GO:0034626//fatty acid elongation, polyunsaturated fatty a…	--
ENSMUSG00000058013	356	366	326	365	215	164	168	222	8.388	7.43	7.598	8.453	4.394	3.611	3.913	6.047	7.96725	4.49125	-0.826965	1.64E-07	1.57E-05	Septin11	septin 11 [Source:MGI Symbol;Acc:MGI:1277214]	Human Diseases	Infectious disease: bacterial	ko05100//Bacterial invasion of epithelial cells	K16939	GO:0001725//stress fiber;GO:0005737//cytoplasm;GO:0005856//cytoskeleton;GO:0005940//septin ring;GO:0015630//microtubule cytoskeleton;GO:0030424//axon;GO:0031105//septin complex;GO:0032153//cell division site;GO:0042995//cell projection;GO:0043197//dendritic spine;GO:0045202//synapse;GO:0098794//postsynapse;GO:0098978//glutamatergic synapse;GO:0098982//GABA-ergic synapse;GO:0099629//postsynaptic s…	GO:0000166//nucleotide binding;GO:0003924//GTPase activity;GO:0005515//protein binding;GO:0005525//GTP binding;GO:0060090//molecular adaptor activity	GO:0007049//cell cycle;GO:0050807//regulation of synapse organization;GO:0051301//cell division;GO:0061640//cytoskeleton-dependent cytokinesis	--
ENSMUSG00000000078	5578	5763	4320	4717	2922	3129	2094	1856	143.907	133.01	110.394	127.308	68.592	74.944	57.572	55.83	128.655	64.2345	-1.00208	1.74E-07	1.67E-05	Klf6	Kruppel-like transcription factor 6 [Source:MGI Symbol;Acc:MGI:1346318]	-	-	-	-	GO:0001650//fibrillar center;GO:0005654//nucleoplasm;GO:0005730//nucleolus;GO:0005829//cytosol;GO:0043231//intracellular membrane-bounded organelle	GO:0000978//RNA polymerase II cis-regulatory region sequence-specific DNA binding;GO:0001228//DNA-binding transcription activator activity, RNA polymerase II-specific;GO:1990837//sequence-specific double-stranded DNA binding	GO:0045944//positive regulation of transcription by RNA polymerase II	zf-C2H2
ENSMUSG00000026355	375	398	372	433	256	178	204	228	13.593	12.953	13.557	16.43	8.446	6.089	7.995	9.838	14.1333	8.092	-0.804525	1.82E-07	1.73E-05	Mcm6	minichromosome maintenance complex component 6 [Source:MGI Symbol;Acc:MGI:1298227]	Cellular Processes;Genetic Information Processing	Cell growth and death;Replication and repair	ko04110//Cell cycle;ko03030//DNA replication	K02542;K02542	GO:0005634//nucleus;GO:0005654//nucleoplasm;GO:0005694//chromosome;GO:0042555//MCM complex;GO:0071162//CMG complex	GO:0000166//nucleotide binding;GO:0003677//DNA binding;GO:0003678//DNA helicase activity;GO:0003697//single-stranded DNA binding;GO:0004386//helicase activity;GO:0005515//protein binding;GO:0005524//ATP binding;GO:0016787//hydrolase activity;GO:0016887//ATP hydrolysis activity;GO:0042802//identical protein binding;GO:1990518//single-stranded 3'-5' DNA helicase activity	GO:0000727//double-strand break repair via break-induced replication;GO:0006260//DNA replication;GO:0006268//DNA unwinding involved in DNA replication;GO:0006270//DNA replication initiation;GO:0006279//premeiotic DNA replication;GO:0007049//cell cycle;GO:0032508//DNA duplex unwinding;GO:1902969//mitotic DNA replication	--
ENSMUSG00000024507	4705	5005	3738	4903	9232	6849	7341	8758	189.579	179.39	150.365	206.415	341.139	257.631	316.399	412.379	181.437	331.887	0.871221	1.83E-07	1.73E-05	Hsd17b4	hydroxysteroid (17-beta) dehydrogenase 4 [Source:MGI Symbol;Acc:MGI:105089]	Metabolism;Cellular Processes;Metabolism;Metabolism;Metabolism	Global and overview maps;Transport and catabolism;Global and overview maps;Lipid metabolism;Lipid metabolism	ko01100//Metabolic pathways;ko04146//Peroxisome;ko01212//Fatty acid metabolism;ko01040//Biosynthesis of unsaturated fatty acids;ko00120//Primary bile acid biosynthesis	K12405;K12405;K12405;K12405;K12405	GO:0005739//mitochondrion;GO:0005777//peroxisome;GO:0005782//peroxisomal matrix	GO:0003857//3-hydroxyacyl-CoA dehydrogenase activity;GO:0004300//enoyl-CoA hydratase activity;GO:0004303//estradiol 17-beta-dehydrogenase activity;GO:0005515//protein binding;GO:0016491//oxidoreductase activity;GO:0016829//lyase activity;GO:0016853//isomerase activity;GO:0018812//3-hydroxyacyl-CoA dehydratase activity;GO:0033989//3alpha,7alpha,12alpha-trihydroxy-5beta-cholest-24-enoyl-CoA hydrata…	GO:0000038//very long-chain fatty acid metabolic process;GO:0006629//lipid metabolic process;GO:0006631//fatty acid metabolic process;GO:0006635//fatty acid beta-oxidation;GO:0008209//androgen metabolic process;GO:0008210//estrogen metabolic process;GO:0036111//very long-chain fatty-acyl-CoA metabolic process;GO:0036112//medium-chain fatty-acyl-CoA metabolic process;GO:0060009//Sertoli cell devel…	--
ENSMUSG00000032712	1397	1182	909	790	639	437	420	430	26.636	21.103	17.508	15.769	12.473	7.395	9.462	10.739	20.254	10.0173	-1.01572	1.88E-07	1.77E-05	Resf1	retroelement silencing factor 1 [Source:MGI Symbol;Acc:MGI:1914496]	-	-	-	-	GO:0000930//gamma-tubulin complex;GO:0005634//nucleus	GO:1990226//histone methyltransferase binding	GO:0009617//response to bacterium;GO:0045869//negative regulation of single stranded viral RNA replication via double stranded DNA intermediate;GO:0090309//positive regulation of DNA methylation-dependent heterochromatin assembly	--
ENSMUSG00000020205	173	307	183	126	64	82	62	72	9.599	15.153	10.137	7.305	3.257	4.248	3.68	4.669	10.5485	3.9635	-1.41219	1.91E-07	1.78E-05	Phlda1	pleckstrin homology like domain, family A, member 1 [Source:MGI Symbol;Acc:MGI:1096880]	-	-	-	-	GO:0005634//nucleus;GO:0005654//nucleoplasm;GO:0005730//nucleolus;GO:0005737//cytoplasm;GO:0031410//cytoplasmic vesicle	GO:0005515//protein binding;GO:1901981//phosphatidylinositol phosphate binding	GO:0006915//apoptotic process;GO:0043065//positive regulation of apoptotic process;GO:0045210//FasL biosynthetic process	--
ENSMUSG00000026496	164	148	197	173	88	80	82	91	4.579	3.676	5.492	5.047	2.253	2.085	2.449	2.969	4.6985	2.439	-0.94591	1.91E-07	1.78E-05	Parp1	poly (ADP-ribose) polymerase family, member 1 [Source:MGI Symbol;Acc:MGI:1340806]	Human Diseases;Cellular Processes;Cellular Processes;Environmental Information Processing;Genetic Information Processing	Cardiovascular disease;Cell growth and death;Cell growth and death;Signal transduction;Replication and repair	ko05415//Diabetic cardiomyopathy;ko04217//Necroptosis;ko04210//Apoptosis;ko04064//NF-kappa B signaling pathway;ko03410//Base excision repair	K24070;K24070;K24070;K24070;K24070	GO:0000785//chromatin;GO:0005634//nucleus;GO:0005635//nuclear envelope;GO:0005654//nucleoplasm;GO:0005667//transcription regulator complex;GO:0005694//chromosome;GO:0005730//nucleolus;GO:0005739//mitochondrion;GO:0005829//cytosol;GO:0016604//nuclear body;GO:0032991//protein-containing complex;GO:0032993//protein-DNA complex;GO:0035861//site of double-strand break;GO:0043596//nuclear replication f…	GO:0003677//DNA binding;GO:0003682//chromatin binding;GO:0003684//damaged DNA binding;GO:0003824//catalytic activity;GO:0003950//NAD+ ADP-ribosyltransferase activity;GO:0008270//zinc ion binding;GO:0016740//transferase activity;GO:0016757//glycosyltransferase activity;GO:0016779//nucleotidyltransferase activity;GO:0019899//enzyme binding;GO:0019901//protein kinase binding;GO:0030331//estrogen rec…	GO:0000122//negative regulation of transcription by RNA polymerase II;GO:0006281//DNA repair;GO:0006302//double-strand break repair;GO:0006915//apoptotic process;GO:0006974//cellular response to DNA damage stimulus;GO:0007005//mitochondrion organization;GO:0007179//transforming growth factor beta receptor signaling pathway;GO:0008152//metabolic process;GO:0010332//response to gamma radiation;GO:0…	--
ENSMUSG00000107023	247	197	366	233	137	109	94	97	2.1	2.447	10.235	5.429	1.067	2.631	0.859	0.961	5.05275	1.3795	-1.87292	2.00E-07	1.85E-05	Gm42715	predicted gene 42715 [Source:MGI Symbol;Acc:MGI:5662852]	-	-	-	-	-	GO:0000166//nucleotide binding;GO:0003677//DNA binding;GO:0005524//ATP binding;GO:0140658//ATP-dependent chromatin remodeler activity	GO:0006338//chromatin remodeling	--
ENSMUSG00000021025	804	774	917	762	446	553	359	359	55.101	47.186	62.741	54.564	28.031	35.381	26.318	28.752	54.898	29.6205	-0.890158	2.01E-07	1.85E-05	Nfkbia	nuclear factor of kappa light polypeptide gene enhancer in B cells inhibitor, alpha [Source:MGI Symbol;Acc:MGI:104741]	Human Diseases;Human Diseases;Human Diseases;Human Diseases;Human Diseases;Human Diseases;Human Diseases;Human Diseases;Human Diseases;Human Diseases;Environmental Information Processing;Human Diseases;Human Diseases;Organismal Systems;Organismal Systems;Human Diseases;Human Diseases;Human Diseases;Human Diseases;Human Diseases;Cellular Processes;Human Diseases;Organismal Systems;Organismal Syste…	Cancer: overview;Infectious disease: viral;Infectious disease: bacterial;Infectious disease: viral;Infectious disease: viral;Infectious disease: viral;Infectious disease: viral;Infectious disease: viral;Cancer: overview;Cancer: overview;Signal transduction;Infectious disease: viral;Cardiovascular disease;Immune system;Immune system;Infectious disease: viral;Infectious disease: viral;Infectious di…	ko05200//Pathways in cancer;ko05168//Herpes simplex virus 1 infection;ko05132//Salmonella infection;ko05163//Human cytomegalovirus infection;ko05166//Human T-cell leukemia virus 1 infection;ko05170//Human immunodeficiency virus 1 infection;ko05171//Coronavirus disease - COVID-19;ko05169//Epstein-Barr virus infection;ko05203//Viral carcinogenesis;ko05208//Chemical carcinogenesis - reactive oxygen …	K04734;K04734;K04734;K04734;K04734;K04734;K04734;K04734;K04734;K04734;K04734;K04734;K04734;K04734;K04734;K04734;K04734;K04734;K04734;K04734;K04734;K04734;K04734;K04734;K04734;K04734;K04734;K04734;K04734;K04734;K04734;K04734;K04734;K04734;K04734;K04734;K04734;K04734;K04734;K04734;K04734;K04734;K04734;K04734;K04734;K04734	GO:0005634//nucleus;GO:0005737//cytoplasm;GO:0005829//cytosol;GO:0005886//plasma membrane;GO:0032991//protein-containing complex	GO:0005515//protein binding;GO:0008139//nuclear localization sequence binding;GO:0019899//enzyme binding;GO:0031072//heat shock protein binding;GO:0031625//ubiquitin protein ligase binding;GO:0042802//identical protein binding;GO:0044877//protein-containing complex binding;GO:0051059//NF-kappaB binding;GO:0140311//protein sequestering activity;GO:0140313//molecular sequestering activity	GO:0006606//protein import into nucleus;GO:0007219//Notch signaling pathway;GO:0007249//I-kappaB kinase/NF-kappaB signaling;GO:0010468//regulation of gene expression;GO:0010745//negative regulation of macrophage derived foam cell differentiation;GO:0010875//positive regulation of cholesterol efflux;GO:0010888//negative regulation of lipid storage;GO:0031663//lipopolysaccharide-mediated signaling …	--
ENSMUSG00000025534	244	271	287	235	455	428	407	435	10.468	10.493	11.96	10.36	17.246	17.032	18.062	21.4	10.8202	18.435	0.768714	2.05E-07	1.88E-05	Gusb	glucuronidase, beta [Source:MGI Symbol;Acc:MGI:95872]	Metabolism;Cellular Processes;Metabolism;Metabolism;Metabolism;Metabolism;Metabolism	Global and overview maps;Transport and catabolism;Xenobiotics biodegradation and metabolism;Metabolism of cofactors and vitamins;Carbohydrate metabolism;Carbohydrate metabolism;Glycan biosynthesis and metabolism	ko01100//Metabolic pathways;ko04142//Lysosome;ko00983//Drug metabolism - other enzymes;ko00860//Porphyrin metabolism;ko00040//Pentose and glucuronate interconversions;ko00053//Ascorbate and aldarate metabolism;ko00531//Glycosaminoglycan degradation	K01195;K01195;K01195;K01195;K01195;K01195;K01195	GO:0005615//extracellular space;GO:0005764//lysosome;GO:0005783//endoplasmic reticulum;GO:0043202//lysosomal lumen;GO:0043231//intracellular membrane-bounded organelle	GO:0004553//hydrolase activity, hydrolyzing O-glycosyl compounds;GO:0004566//beta-glucuronidase activity;GO:0005102//signaling receptor binding;GO:0016787//hydrolase activity;GO:0016798//hydrolase activity, acting on glycosyl bonds;GO:0019904//protein domain specific binding;GO:0030246//carbohydrate binding	GO:0005975//carbohydrate metabolic process;GO:0008152//metabolic process;GO:0019391//glucuronoside catabolic process;GO:0030200//heparan sulfate proteoglycan catabolic process;GO:0030207//chondroitin sulfate catabolic process;GO:0030214//hyaluronan catabolic process	--
ENSMUSG00000094584	964	1240	1016	927	674	446	460	582	71.75	82.098	75.495	72.09	46.006	30.99	36.623	50.621	75.3582	41.06	-0.876032	2.09E-07	1.90E-05	Ms4a18	membrane-spanning 4-domains, subfamily A, member 18 [Source:MGI Symbol;Acc:MGI:1923252]	-	-	-	-	GO:0005886//plasma membrane;GO:0016020//membrane	GO:0003674//molecular_function	GO:0007166//cell surface receptor signaling pathway	--
ENSMUSG00000041261	116	99	123	113	59	36	46	27	3.256	2.472	3.447	3.314	1.519	0.943	1.381	0.886	3.12225	1.18225	-1.40105	2.13E-07	1.92E-05	Car8	carbonic anhydrase 8 [Source:MGI Symbol;Acc:MGI:88253]	Metabolism;Metabolism	Global and overview maps;Energy metabolism	ko01100//Metabolic pathways;ko00910//Nitrogen metabolism	K01672;K01672	GO:0005737//cytoplasm	GO:0004089//carbonate dehydratase activity;GO:0005515//protein binding;GO:0008270//zinc ion binding;GO:0016836//hydro-lyase activity;GO:0046872//metal ion binding	GO:0006730//one-carbon metabolic process;GO:0050850//positive regulation of calcium-mediated signaling	--
ENSMUSG00000067212	5352	4858	5566	4791	3416	3101	3590	2765	393.183	317.471	408.263	367.793	230.137	212.66	282.142	237.419	371.678	240.589	-0.627478	2.13E-07	1.92E-05	H2-T23	histocompatibility 2, T region locus 23 [Source:MGI Symbol;Acc:MGI:95957]	Human Diseases;Human Diseases;Cellular Processes;Human Diseases;Human Diseases;Human Diseases;Human Diseases;Human Diseases;Human Diseases;Cellular Processes;Cellular Processes;Environmental Information Processing;Organismal Systems;Human Diseases;Human Diseases;Human Diseases;Human Diseases;Human Diseases	Infectious disease: viral;Infectious disease: viral;Transport and catabolism;Infectious disease: viral;Infectious disease: viral;Infectious disease: viral;Infectious disease: viral;Cancer: overview;Infectious disease: viral;Cell growth and death;Transport and catabolism;Signaling molecules and interaction;Immune system;Cardiovascular disease;Immune disease;Endocrine and metabolic disease;Immune d…	ko05168//Herpes simplex virus 1 infection;ko05165//Human papillomavirus infection;ko04144//Endocytosis;ko05163//Human cytomegalovirus infection;ko05166//Human T-cell leukemia virus 1 infection;ko05170//Human immunodeficiency virus 1 infection;ko05169//Epstein-Barr virus infection;ko05203//Viral carcinogenesis;ko05167//Kaposi sarcoma-associated herpesvirus infection;ko04218//Cellular senescence;ko…	K06751;K06751;K06751;K06751;K06751;K06751;K06751;K06751;K06751;K06751;K06751;K06751;K06751;K06751;K06751;K06751;K06751;K06751	GO:0005615//extracellular space;GO:0005886//plasma membrane;GO:0009897//external side of plasma membrane;GO:0009986//cell surface;GO:0016020//membrane;GO:0030670//phagocytic vesicle membrane;GO:0032398//MHC class Ib protein complex;GO:0042612//MHC class I protein complex;GO:0098553//lumenal side of endoplasmic reticulum membrane	GO:0005102//signaling receptor binding;GO:0030881//beta-2-microglobulin binding;GO:0042288//MHC class I protein binding;GO:0042605//peptide antigen binding;GO:0042608//T cell receptor binding;GO:0046703//natural killer cell lectin-like receptor binding	GO:0001815//positive regulation of antibody-dependent cellular cytotoxicity;GO:0001913//T cell mediated cytotoxicity;GO:0001916//positive regulation of T cell mediated cytotoxicity;GO:0002250//adaptive immune response;GO:0002376//immune system process;GO:0002474//antigen processing and presentation of peptide antigen via MHC class I;GO:0002476//antigen processing and presentation of endogenous pe…	--
ENSMUSG00000064225	87	271	62	37	1030	748	1171	1770	1.125	3.116	0.8	0.5	12.209	9.026	16.19	26.735	1.38525	16.04	3.53346	2.19E-07	1.97E-05	Paqr9	progestin and adipoQ receptor family member IX [Source:MGI Symbol;Acc:MGI:1922802]	-	-	-	-	GO:0005886//plasma membrane;GO:0016020//membrane	GO:0005496//steroid binding;GO:0008289//lipid binding;GO:0038023//signaling receptor activity	-	--
ENSMUSG00000045725	2213	2373	2401	2211	1643	1536	1362	1260	158.391	151.081	171.561	165.343	107.843	102.631	104.274	105.385	161.594	105.033	-0.621528	2.34E-07	2.08E-05	Prr15	proline rich 15 [Source:MGI Symbol;Acc:MGI:1925254]	-	-	-	-	GO:0005575//cellular_component	GO:0003674//molecular_function	GO:0008150//biological_process	--
ENSMUSG00000028427	410	239	304	284	718	676	551	559	20.548	10.674	15.238	14.898	33.06	31.649	29.592	32.797	15.3395	31.7745	1.05062	2.41E-07	2.13E-05	Aqp7	aquaporin 7 [Source:MGI Symbol;Acc:MGI:1314647]	Organismal Systems;Organismal Systems	Endocrine system;Endocrine system	ko03320//PPAR signaling pathway;ko04923//Regulation of lipolysis in adipocytes	K08771;K08771	GO:0005737//cytoplasm;GO:0005811//lipid droplet;GO:0005886//plasma membrane;GO:0005911//cell-cell junction;GO:0005938//cell cortex;GO:0016020//membrane;GO:0016323//basolateral plasma membrane;GO:0030659//cytoplasmic vesicle membrane;GO:0031410//cytoplasmic vesicle;GO:0031526//brush border membrane;GO:1990904//ribonucleoprotein complex	GO:0015204//urea transmembrane transporter activity;GO:0015250//water channel activity;GO:0015254//glycerol channel activity;GO:0015265//urea channel activity;GO:0015267//channel activity	GO:0006833//water transport;GO:0015793//glycerol transport;GO:0015840//urea transport;GO:0055085//transmembrane transport;GO:0070295//renal water absorption;GO:0071918//urea transmembrane transport	--
ENSMUSG00000068566	349	358	390	300	150	149	183	225	13.34	12.264	14.69	12.083	5.377	5.324	7.402	10.111	13.0943	7.0535	-0.892522	2.52E-07	2.21E-05	Myadm	myeloid-associated differentiation marker [Source:MGI Symbol;Acc:MGI:1355332]	-	-	-	-	GO:0001726//ruffle;GO:0005886//plasma membrane;GO:0005911//cell-cell junction;GO:0016020//membrane;GO:0030864//cortical actin cytoskeleton;GO:0045121//membrane raft	-	GO:0001933//negative regulation of protein phosphorylation;GO:0010629//negative regulation of gene expression;GO:0030335//positive regulation of cell migration;GO:0030837//negative regulation of actin filament polymerization;GO:0031579//membrane raft organization;GO:0034115//negative regulation of heterotypic cell-cell adhesion;GO:0044860//protein localization to plasma membrane raft;GO:0061028//…	--
ENSMUSG00000052392	732	672	655	784	1755	1052	1179	1690	13.074	10.422	11.401	14.28	28.884	18.067	23.4	35.581	12.2942	26.483	1.10708	2.52E-07	2.21E-05	Acot4	acyl-CoA thioesterase 4 [Source:MGI Symbol;Acc:MGI:2159621]	Metabolism;Organismal Systems;Metabolism;Metabolism	Global and overview maps;Endocrine system;Lipid metabolism;Lipid metabolism	ko01100//Metabolic pathways;ko04913//Ovarian steroidogenesis;ko01040//Biosynthesis of unsaturated fatty acids;ko00062//Fatty acid elongation	K01068;K01068;K01068;K01068	GO:0005777//peroxisome	GO:0004778//succinyl-CoA hydrolase activity;GO:0016787//hydrolase activity;GO:0016790//thiolester hydrolase activity;GO:0044466//glutaryl-CoA hydrolase activity;GO:0047617//acyl-CoA hydrolase activity;GO:0052689//carboxylic ester hydrolase activity	GO:0000038//very long-chain fatty acid metabolic process;GO:0001676//long-chain fatty acid metabolic process;GO:0006104//succinyl-CoA metabolic process;GO:0006629//lipid metabolic process;GO:0006631//fatty acid metabolic process;GO:0006637//acyl-CoA metabolic process;GO:0032788//saturated monocarboxylic acid metabolic process;GO:0032789//unsaturated monocarboxylic acid metabolic process;GO:004364…	--
ENSMUSG00000046434	1310	1565	1371	1228	910	659	564	782	82.267	87.438	83.764	80.512	52.211	39.128	38.731	56.117	83.4952	46.5468	-0.843014	2.54E-07	2.21E-05	Hnrnpa1	heterogeneous nuclear ribonucleoprotein A1 [Source:MGI Symbol;Acc:MGI:104820]	Human Diseases;Genetic Information Processing	Neurodegenerative disease;Transcription	ko05014//Amyotrophic lateral sclerosis;ko03040//Spliceosome	K12741;K12741	GO:0005634//nucleus;GO:0005654//nucleoplasm;GO:0005681//spliceosomal complex;GO:0005737//cytoplasm;GO:0043232//intracellular non-membrane-bounded organelle;GO:0045202//synapse;GO:0071013//catalytic step 2 spliceosome;GO:1990826//nucleoplasmic periphery of the nuclear pore complex;GO:1990904//ribonucleoprotein complex	GO:0003676//nucleic acid binding;GO:0003677//DNA binding;GO:0003697//single-stranded DNA binding;GO:0003723//RNA binding;GO:0003727//single-stranded RNA binding;GO:0003729//mRNA binding;GO:0003730//mRNA 3'-UTR binding;GO:0019904//protein domain specific binding;GO:0033592//RNA strand annealing activity;GO:0035198//miRNA binding;GO:0036002//pre-mRNA binding;GO:0042802//identical protein binding;GO…	GO:0000380//alternative mRNA splicing, via spliceosome;GO:0000398//mRNA splicing, via spliceosome;GO:0006397//mRNA processing;GO:0008380//RNA splicing;GO:0010628//positive regulation of gene expression;GO:0035865//cellular response to potassium ion;GO:0045760//positive regulation of action potential;GO:0051028//mRNA transport;GO:0051168//nuclear export;GO:0051170//import into nucleus;GO:0071310//…	--
ENSMUSG00000076508	16	23	24	34	0	0	1	3	4.922	6.268	7.107	10.702	0	0	0.322	1.056	7.24975	0.3445	-4.39536	2.57E-07	2.23E-05	Igkv17-127	immunoglobulin kappa variable 17-127 [Source:MGI Symbol;Acc:MGI:3646891]	-	-	-	-	GO:0005615//extracellular space	-	GO:0006955//immune response	--
ENSMUSG00000074028	92	54	71	48	209	117	196	194	4.972	2.596	3.831	2.711	10.359	5.903	11.331	12.253	3.5275	9.9615	1.49772	2.59E-07	2.24E-05	Slc22a13	solute carrier family 22 (organic cation transporter), member 13 [Source:MGI Symbol;Acc:MGI:2143107]	-	-	-	-	GO:0005783//endoplasmic reticulum;GO:0005794//Golgi apparatus;GO:0005886//plasma membrane;GO:0016020//membrane;GO:0016324//apical plasma membrane	GO:0015143//urate transmembrane transporter activity;GO:0022857//transmembrane transporter activity;GO:0090416//nicotinate transmembrane transporter activity	GO:0002854//positive regulation of T cell mediated cytotoxicity directed against tumor cell target;GO:0015747//urate transport;GO:0045922//negative regulation of fatty acid metabolic process;GO:0055085//transmembrane transport;GO:2001142//nicotinate transport	--
ENSMUSG00000024353	44	60	85	37	18	6	13	11	5.264	6.385	10.152	4.625	1.975	0.67	1.664	1.538	6.6065	1.46175	-2.17619	2.73E-07	2.35E-05	Mzb1	marginal zone B and B1 cell-specific protein 1 [Source:MGI Symbol;Acc:MGI:1917066]	-	-	-	-	GO:0005576//extracellular region;GO:0005737//cytoplasm;GO:0005783//endoplasmic reticulum;GO:0005788//endoplasmic reticulum lumen;GO:0034663//endoplasmic reticulum chaperone complex	GO:0003674//molecular_function;GO:0005515//protein binding	GO:0002639//positive regulation of immunoglobulin production;GO:0008284//positive regulation of cell population proliferation;GO:0030888//regulation of B cell proliferation;GO:0033622//integrin activation;GO:0042127//regulation of cell population proliferation;GO:0046626//regulation of insulin receptor signaling pathway	--
ENSMUSG00000040463	309	385	355	486	138	195	157	223	7.668	8.499	8.795	12.601	3.143	4.518	4.172	6.467	9.39075	4.575	-1.03747	2.75E-07	2.35E-05	Mybbp1a	MYB binding protein (P160) 1a [Source:MGI Symbol;Acc:MGI:106181]	-	-	-	-	GO:0005634//nucleus;GO:0005730//nucleolus;GO:0005737//cytoplasm;GO:0042564//NLS-dependent protein nuclear import complex;GO:0043231//intracellular membrane-bounded organelle;GO:0110016//B-WICH complex	GO:0003677//DNA binding;GO:0003714//transcription corepressor activity;GO:0005515//protein binding;GO:0008134//transcription factor binding;GO:0008270//zinc ion binding;GO:0043565//sequence-specific DNA binding;GO:0070888//E-box binding	GO:0006338//chromatin remodeling;GO:0006355//regulation of transcription, DNA-templated;GO:0022904//respiratory electron transport chain;GO:0032922//circadian regulation of gene expression;GO:0035066//positive regulation of histone acetylation;GO:0042149//cellular response to glucose starvation;GO:0042254//ribosome biogenesis;GO:0045892//negative regulation of transcription, DNA-templated;GO:0045…	--
ENSMUSG00000034248	1957	1603	1310	1760	970	547	832	873	54.843	39.027	35.007	50.046	24.389	13.807	24.955	28.282	44.7308	22.8583	-0.968552	2.98E-07	2.53E-05	Slc25a37	solute carrier family 25, member 37 [Source:MGI Symbol;Acc:MGI:1914962]	-	-	-	-	GO:0005739//mitochondrion;GO:0005743//mitochondrial inner membrane;GO:0016020//membrane;GO:0031966//mitochondrial membrane	GO:0005381//iron ion transmembrane transporter activity;GO:0005515//protein binding;GO:0015093//ferrous iron transmembrane transporter activity	GO:0006811//ion transport;GO:0006826//iron ion transport;GO:0046985//positive regulation of hemoglobin biosynthetic process;GO:0048250//iron import into the mitochondrion	--
ENSMUSG00000031391	197	149	182	137	74	37	63	82	4.477	2.796	3.834	3.021	1.432	0.731	1.639	2.174	3.532	1.494	-1.24131	3.09E-07	2.62E-05	L1cam	L1 cell adhesion molecule [Source:MGI Symbol;Acc:MGI:96721]	Organismal Systems;Environmental Information Processing	Development and regeneration;Signaling molecules and interaction	ko04360//Axon guidance;ko04514//Cell adhesion molecules	K06550;K06550	GO:0005886//plasma membrane;GO:0009986//cell surface;GO:0016020//membrane;GO:0030424//axon;GO:0043005//neuron projection;GO:0043025//neuronal cell body	GO:0005515//protein binding;GO:0019904//protein domain specific binding	GO:0007160//cell-matrix adhesion;GO:0007411//axon guidance;GO:0016477//cell migration;GO:0031175//neuron projection development;GO:0050808//synapse organization;GO:0061564//axon development	--
ENSMUSG00000090946	1230	1514	1084	956	767	586	544	544	31.373	34.351	27.603	25.477	17.941	13.954	14.842	16.215	29.701	15.738	-0.916259	3.19E-07	2.68E-05	Ccdc71l	coiled-coil domain containing 71 like [Source:MGI Symbol;Acc:MGI:1919373]	-	-	-	-	GO:0005575//cellular_component	GO:0003674//molecular_function	GO:0008150//biological_process	--
ENSMUSG00000035041	9481	9386	9438	9363	13216	13221	13707	12206	446.964	393.608	444.198	461.193	571.38	581.868	691.212	672.44	436.491	629.225	0.527625	3.22E-07	2.68E-05	Creb3l3	cAMP responsive element binding protein 3-like 3 [Source:MGI Symbol;Acc:MGI:2384786]	Environmental Information Processing;Human Diseases;Human Diseases;Human Diseases;Human Diseases;Human Diseases;Organismal Systems;Human Diseases;Environmental Information Processing;Human Diseases;Human Diseases;Environmental Information Processing;Human Diseases;Human Diseases;Organismal Systems;Organismal Systems;Organismal Systems;Organismal Systems;Environmental Information Processing;Organi…	Signal transduction;Infectious disease: viral;Neurodegenerative disease;Neurodegenerative disease;Infectious disease: viral;Infectious disease: viral;Environmental adaptation;Cancer: overview;Signal transduction;Cancer: overview;Substance dependence;Signal transduction;Infectious disease: viral;Endocrine and metabolic disease;Circulatory system;Endocrine system;Nervous system;Endocrine system;Sig…	ko04151//PI3K-Akt signaling pathway;ko05165//Human papillomavirus infection;ko05016//Huntington disease;ko05020//Prion disease;ko05163//Human cytomegalovirus infection;ko05166//Human T-cell leukemia virus 1 infection;ko04714//Thermogenesis;ko05203//Viral carcinogenesis;ko04024//cAMP signaling pathway;ko05207//Chemical carcinogenesis - receptor activation;ko05034//Alcoholism;ko04022//cGMP-PKG sign…	K09048;K09048;K09048;K09048;K09048;K09048;K09048;K09048;K09048;K09048;K09048;K09048;K09048;K09048;K09048;K09048;K09048;K09048;K09048;K09048;K09048;K09048;K09048;K09048;K09048;K09048;K09048;K09048;K09048;K09048;K09048;K09048;K09048;K09048;K09048	GO:0005634//nucleus;GO:0005654//nucleoplasm;GO:0005783//endoplasmic reticulum;GO:0005789//endoplasmic reticulum membrane;GO:0005829//cytosol;GO:0016020//membrane	GO:0000976//transcription cis-regulatory region binding;GO:0000977//RNA polymerase II transcription regulatory region sequence-specific DNA binding;GO:0000978//RNA polymerase II cis-regulatory region sequence-specific DNA binding;GO:0000981//DNA-binding transcription factor activity, RNA polymerase II-specific;GO:0001228//DNA-binding transcription activator activity, RNA polymerase II-specific;GO…	GO:0006355//regulation of transcription, DNA-templated;GO:0006357//regulation of transcription by RNA polymerase II;GO:0006986//response to unfolded protein;GO:0045944//positive regulation of transcription by RNA polymerase II;GO:1990440//positive regulation of transcription from RNA polymerase II promoter in response to endoplasmic reticulum stress	TF_bZIP
ENSMUSG00000058569	249	316	288	259	148	147	125	173	18.964	21.408	21.897	20.61	10.337	10.452	10.183	15.397	20.7198	11.5922	-0.837846	3.23E-07	2.68E-05	Tmed9	transmembrane p24 trafficking protein 9 [Source:MGI Symbol;Acc:MGI:1914761]	-	-	-	-	GO:0000139//Golgi membrane;GO:0005737//cytoplasm;GO:0005783//endoplasmic reticulum;GO:0005789//endoplasmic reticulum membrane;GO:0005793//endoplasmic reticulum-Golgi intermediate compartment;GO:0005794//Golgi apparatus;GO:0008021//synaptic vesicle;GO:0016020//membrane;GO:0030134//COPII-coated ER to Golgi transport vesicle;GO:0033116//endoplasmic reticulum-Golgi intermediate compartment membrane;G…	GO:0019905//syntaxin binding	GO:0006886//intracellular protein transport;GO:0006888//endoplasmic reticulum to Golgi vesicle-mediated transport;GO:0007030//Golgi organization;GO:0010638//positive regulation of organelle organization;GO:0015031//protein transport;GO:0048205//COPI coating of Golgi vesicle	--
ENSMUSG00000026864	10835	13415	9511	11226	6782	6162	5937	7607	431.774	505.509	389.359	482.14	247.632	235.668	256.764	355.931	452.195	273.999	-0.722777	3.23E-07	2.68E-05	Hspa5	heat shock protein 5 [Source:MGI Symbol;Acc:MGI:95835]	Human Diseases;Human Diseases;Human Diseases;Human Diseases;Human Diseases;Genetic Information Processing;Organismal Systems;Organismal Systems;Genetic Information Processing	Neurodegenerative disease;Neurodegenerative disease;Neurodegenerative disease;Neurodegenerative disease;Cardiovascular disease;Folding, sorting and degradation;Immune system;Endocrine system;Folding, sorting and degradation	ko05022//Pathways of neurodegeneration - multiple diseases;ko05014//Amyotrophic lateral sclerosis;ko05020//Prion disease;ko05012//Parkinson disease;ko05417//Lipid and atherosclerosis;ko04141//Protein processing in endoplasmic reticulum;ko04612//Antigen processing and presentation;ko04918//Thyroid hormone synthesis;ko03060//Protein export	K09490;K09490;K09490;K09490;K09490;K09490;K09490;K09490;K09490	GO:0005576//extracellular region;GO:0005634//nucleus;GO:0005737//cytoplasm;GO:0005739//mitochondrion;GO:0005783//endoplasmic reticulum;GO:0005788//endoplasmic reticulum lumen;GO:0005789//endoplasmic reticulum membrane;GO:0005790//smooth endoplasmic reticulum;GO:0005793//endoplasmic reticulum-Golgi intermediate compartment;GO:0005829//cytosol;GO:0005886//plasma membrane;GO:0008180//COP9 signalosom…	GO:0000166//nucleotide binding;GO:0005515//protein binding;GO:0005524//ATP binding;GO:0016787//hydrolase activity;GO:0016887//ATP hydrolysis activity;GO:0019899//enzyme binding;GO:0019904//protein domain specific binding;GO:0031072//heat shock protein binding;GO:0031625//ubiquitin protein ligase binding;GO:0043022//ribosome binding;GO:0044183//protein folding chaperone;GO:0051082//unfolded protei…	GO:0006983//ER overload response;GO:0010976//positive regulation of neuron projection development;GO:0021589//cerebellum structural organization;GO:0021680//cerebellar Purkinje cell layer development;GO:0030335//positive regulation of cell migration;GO:0030433//ubiquitin-dependent ERAD pathway;GO:0030512//negative regulation of transforming growth factor beta receptor signaling pathway;GO:0030968…	--
ENSMUSG00000052131	5360	4582	3514	4269	1995	1957	2594	1121	452.51	344.099	296.171	376.563	154.459	154.239	234.252	110.594	367.336	163.386	-1.16881	3.42E-07	2.83E-05	Akr1b7	aldo-keto reductase family 1, member B7 [Source:MGI Symbol;Acc:MGI:101918]	Metabolism;Metabolism;Metabolism;Metabolism;Metabolism;Metabolism	Global and overview maps;Lipid metabolism;Carbohydrate metabolism;Carbohydrate metabolism;Carbohydrate metabolism;Metabolism of cofactors and vitamins	ko01100//Metabolic pathways;ko00561//Glycerolipid metabolism;ko00051//Fructose and mannose metabolism;ko00040//Pentose and glucuronate interconversions;ko00052//Galactose metabolism;ko00790//Folate biosynthesis	K00011;K00011;K00011;K00011;K00011;K00011	GO:0005576//extracellular region;GO:0005737//cytoplasm;GO:0005739//mitochondrion;GO:0005764//lysosome;GO:0005829//cytosol	GO:0001758//retinal dehydrogenase activity;GO:0004032//alditol:NADP+ 1-oxidoreductase activity;GO:0004303//estradiol 17-beta-dehydrogenase activity;GO:0008106//alcohol dehydrogenase (NADP+) activity;GO:0016491//oxidoreductase activity;GO:0016616//oxidoreductase activity, acting on the CH-OH group of donors, NAD or NADP as acceptor;GO:0036130//prostaglandin H2 endoperoxidase reductase activity;GO:…	GO:0006693//prostaglandin metabolic process;GO:0042572//retinol metabolic process;GO:0044255//cellular lipid metabolic process	--
ENSMUSG00000020774	2323	1642	1452	1560	939	765	931	511	181.273	109.939	110.67	125.028	68.953	53.734	76.105	44.455	131.727	60.8118	-1.11513	3.52E-07	2.90E-05	Aspa	aspartoacylase [Source:MGI Symbol;Acc:MGI:87914]	Metabolism;Metabolism;Metabolism	Global and overview maps;Amino acid metabolism;Amino acid metabolism	ko01100//Metabolic pathways;ko00250//Alanine, aspartate and glutamate metabolism;ko00340//Histidine metabolism	K01437;K01437;K01437	GO:0005634//nucleus;GO:0005737//cytoplasm;GO:0005829//cytosol	GO:0004046//aminoacylase activity;GO:0005515//protein binding;GO:0016787//hydrolase activity;GO:0016788//hydrolase activity, acting on ester bonds;GO:0016811//hydrolase activity, acting on carbon-nitrogen (but not peptide) bonds, in linear amides;GO:0019807//aspartoacylase activity;GO:0042802//identical protein binding;GO:0046872//metal ion binding	GO:0006083//acetate metabolic process;GO:0006531//aspartate metabolic process;GO:0022010//central nervous system myelination;GO:0048714//positive regulation of oligodendrocyte differentiation	--
ENSMUSG00000039062	104446	62144	76691	80386	46139	49061	37849	37135	4023.69	2330.7	3472.24	3459.19	1650.48	1964.69	1593.17	1616.89	3321.46	1706.31	-0.960938	3.57E-07	2.92E-05	Anpep	alanyl (membrane) aminopeptidase [Source:MGI Symbol;Acc:MGI:5000466]	Metabolism;Organismal Systems;Metabolism;Organismal Systems	Global and overview maps;Immune system;Metabolism of other amino acids;Endocrine system	ko01100//Metabolic pathways;ko04640//Hematopoietic cell lineage;ko00480//Glutathione metabolism;ko04614//Renin-angiotensin system	K11140;K11140;K11140;K11140	GO:0005615//extracellular space;GO:0005737//cytoplasm;GO:0005793//endoplasmic reticulum-Golgi intermediate compartment;GO:0005886//plasma membrane;GO:0009897//external side of plasma membrane;GO:0016020//membrane;GO:0031526//brush border membrane;GO:0070062//extracellular exosome	GO:0004177//aminopeptidase activity;GO:0008233//peptidase activity;GO:0008237//metallopeptidase activity;GO:0008270//zinc ion binding;GO:0016787//hydrolase activity;GO:0042277//peptide binding;GO:0046872//metal ion binding;GO:0070006//metalloaminopeptidase activity	GO:0001525//angiogenesis;GO:0006508//proteolysis;GO:0016485//protein processing;GO:0030154//cell differentiation;GO:0043171//peptide catabolic process	--
ENSMUSG00000034765	298	407	314	288	548	590	632	539	13.032	15.832	13.709	13.159	21.977	24.087	29.563	27.545	13.933	25.793	0.888474	3.61E-07	2.94E-05	Dusp5	dual specificity phosphatase 5 [Source:MGI Symbol;Acc:MGI:2685183]	Environmental Information Processing	Signal transduction	ko04010//MAPK signaling pathway	K04459	GO:0005634//nucleus;GO:0005737//cytoplasm	GO:0004721//phosphoprotein phosphatase activity;GO:0004722//protein serine/threonine phosphatase activity;GO:0004725//protein tyrosine phosphatase activity;GO:0008138//protein tyrosine/serine/threonine phosphatase activity;GO:0008330//protein tyrosine/threonine phosphatase activity;GO:0016787//hydrolase activity;GO:0016791//phosphatase activity;GO:0017017//MAP kinase tyrosine/serine/threonine pho…	GO:0001706//endoderm formation;GO:0006470//protein dephosphorylation;GO:0016311//dephosphorylation;GO:0043409//negative regulation of MAPK cascade;GO:0045892//negative regulation of transcription, DNA-templated;GO:0045906//negative regulation of vasoconstriction;GO:0120277//positive regulation of cerebral blood circulation	--
ENSMUSG00000004880	418	420	396	406	263	170	195	249	13.15	11.511	12.181	13.373	7.431	5.1	6.427	8.965	12.5538	6.98075	-0.846664	3.66E-07	2.97E-05	Lbr	lamin B receptor [Source:MGI Symbol;Acc:MGI:2138281]	Metabolism;Metabolism	Global and overview maps;Lipid metabolism	ko01100//Metabolic pathways;ko00100//Steroid biosynthesis	K19532;K19532	GO:0005634//nucleus;GO:0005635//nuclear envelope;GO:0005637//nuclear inner membrane;GO:0005643//nuclear pore;GO:0005652//nuclear lamina;GO:0005737//cytoplasm;GO:0005783//endoplasmic reticulum;GO:0005789//endoplasmic reticulum membrane;GO:0016020//membrane;GO:0031965//nuclear membrane	GO:0003677//DNA binding;GO:0005515//protein binding;GO:0008139//nuclear localization sequence binding;GO:0016491//oxidoreductase activity;GO:0016628//oxidoreductase activity, acting on the CH-CH group of donors, NAD or NADP as acceptor;GO:0050613//delta14-sterol reductase activity;GO:0051087//chaperone binding;GO:0070087//chromo shadow domain binding;GO:0070402//NADPH binding	GO:0006629//lipid metabolic process;GO:0006694//steroid biosynthetic process;GO:0006695//cholesterol biosynthetic process;GO:0008202//steroid metabolic process;GO:0008203//cholesterol metabolic process;GO:0016126//sterol biosynthetic process;GO:0030223//neutrophil differentiation	--
ENSMUSG00000051495	728	1345	779	1221	496	469	434	499	15.498	25.47	16.556	27.159	9.684	9.321	9.883	12.414	21.1708	10.3255	-1.03586	3.73E-07	3.01E-05	Irf2bp2	interferon regulatory factor 2 binding protein 2 [Source:MGI Symbol;Acc:MGI:2443921]	-	-	-	-	GO:0005634//nucleus;GO:0005654//nucleoplasm;GO:0005737//cytoplasm	GO:0003714//transcription corepressor activity;GO:0046872//metal ion binding	GO:0000122//negative regulation of transcription by RNA polymerase II;GO:0002327//immature B cell differentiation;GO:0006357//regulation of transcription by RNA polymerase II	--
ENSMUSG00000015134	68	65	95	36	22	19	13	12	2.196	1.895	3.086	1.238	0.814	0.557	0.558	0.494	2.10375	0.60575	-1.79617	3.96E-07	3.18E-05	Aldh1a3	aldehyde dehydrogenase family 1, subfamily A3 [Source:MGI Symbol;Acc:MGI:1861722]	Metabolism;Metabolism	Global and overview maps;Metabolism of cofactors and vitamins	ko01100//Metabolic pathways;ko00830//Retinol metabolism	K07249;K07249	GO:0005737//cytoplasm	GO:0001758//retinal dehydrogenase activity;GO:0004028//3-chloroallyl aldehyde dehydrogenase activity;GO:0004029//aldehyde dehydrogenase (NAD+) activity;GO:0004030//aldehyde dehydrogenase [NAD(P)+] activity;GO:0016491//oxidoreductase activity;GO:0016620//oxidoreductase activity, acting on the aldehyde or oxo group of donors, NAD or NADP as acceptor;GO:0042803//protein homodimerization activity;GO:…	GO:0002072//optic cup morphogenesis involved in camera-type eye development;GO:0002138//retinoic acid biosynthetic process;GO:0006081//cellular aldehyde metabolic process;GO:0006629//lipid metabolic process;GO:0006915//apoptotic process;GO:0007626//locomotory behavior;GO:0021768//nucleus accumbens development;GO:0031076//embryonic camera-type eye development;GO:0042472//inner ear morphogenesis;GO…	--
ENSMUSG00000031939	331	364	277	317	197	123	136	180	31.074	31.088	27.083	32.429	17.342	10.396	13.469	19.582	30.4185	15.1973	-1.00114	4.17E-07	3.33E-05	Taf1d	TATA-box binding protein associated factor, RNA polymerase I, D [Source:MGI Symbol;Acc:MGI:1922566]	-	-	-	-	GO:0005634//nucleus;GO:0005654//nucleoplasm;GO:0005668//RNA polymerase transcription factor SL1 complex;GO:0005730//nucleolus;GO:0005829//cytosol;GO:0034451//centriolar satellite;GO:0072686//mitotic spindle	GO:0003674//molecular_function;GO:0003677//DNA binding;GO:0042802//identical protein binding	GO:0006355//regulation of transcription, DNA-templated;GO:0008150//biological_process	--
ENSMUSG00000004099	228	215	264	255	103	93	93	157	4.64	3.888	5.384	5.389	1.938	1.753	2.024	3.738	4.82525	2.36325	-1.02983	4.21E-07	3.34E-05	Dnmt1	DNA methyltransferase (cytosine-5) 1 [Source:MGI Symbol;Acc:MGI:94912]	Metabolism;Human Diseases;Metabolism	Global and overview maps;Cancer: overview;Amino acid metabolism	ko01100//Metabolic pathways;ko05206//MicroRNAs in cancer;ko00270//Cysteine and methionine metabolism	K00558;K00558;K00558	GO:0000792//heterochromatin;GO:0001674//female germ cell nucleus;GO:0005634//nucleus;GO:0005654//nucleoplasm;GO:0005657//replication fork;GO:0005721//pericentric heterochromatin;GO:0005737//cytoplasm;GO:0032991//protein-containing complex;GO:0043073//germ cell nucleus	GO:0003677//DNA binding;GO:0003682//chromatin binding;GO:0003723//RNA binding;GO:0003824//catalytic activity;GO:0003886//DNA (cytosine-5-)-methyltransferase activity;GO:0005515//protein binding;GO:0008168//methyltransferase activity;GO:0008270//zinc ion binding;GO:0008327//methyl-CpG binding;GO:0008757//S-adenosylmethionine-dependent methyltransferase activity;GO:0009008//DNA-methyltransferase ac…	GO:0000122//negative regulation of transcription by RNA polymerase II;GO:0006306//DNA methylation;GO:0006325//chromatin organization;GO:0006346//DNA methylation-dependent heterochromatin assembly;GO:0006351//transcription, DNA-templated;GO:0008152//metabolic process;GO:0009410//response to xenobiotic stimulus;GO:0010424//DNA methylation on cytosine within a CG sequence;GO:0010468//regulation of g…	--
ENSMUSG00000025277	1481	1202	1427	1351	2493	1876	2186	2414	73.807	54.063	70.915	70.81	115.353	88.043	116.269	141.885	67.3988	115.388	0.775693	4.22E-07	3.34E-05	Abhd6	abhydrolase domain containing 6 [Source:MGI Symbol;Acc:MGI:1913332]	Organismal Systems	Nervous system	ko04723//Retrograde endocannabinoid signaling	K13700	GO:0005739//mitochondrion;GO:0005764//lysosome;GO:0005765//lysosomal membrane;GO:0005768//endosome;GO:0016020//membrane;GO:0031902//late endosome membrane;GO:0031966//mitochondrial membrane;GO:0032281//AMPA glutamate receptor complex;GO:0045211//postsynaptic membrane;GO:0098978//glutamatergic synapse;GO:0098982//GABA-ergic synapse	GO:0003824//catalytic activity;GO:0004620//phospholipase activity;GO:0016787//hydrolase activity;GO:0047372//acylglycerol lipase activity	GO:0006629//lipid metabolic process;GO:0009395//phospholipid catabolic process;GO:0030336//negative regulation of cell migration;GO:0046464//acylglycerol catabolic process;GO:0046889//positive regulation of lipid biosynthetic process;GO:0052651//monoacylglycerol catabolic process;GO:0060292//long-term synaptic depression;GO:0099178//regulation of retrograde trans-synaptic signaling by endocanabin…	--
ENSMUSG00000044906	84	65	85	52	26	14	29	14	3.61	1.885	3.503	3.161	0.936	0.553	1.252	0.533	3.03975	0.8185	-1.8929	4.44E-07	3.50E-05	4930503L19Rik	RIKEN cDNA 4930503L19 gene [Source:MGI Symbol;Acc:MGI:1922045]	-	-	-	-	GO:0005576//extracellular region	-	GO:0008285//negative regulation of cell population proliferation	--
ENSMUSG00000032254	102	102	110	117	44	29	29	59	3.827	2.888	3.631	4.152	1.341	0.862	1.272	2.669	3.6245	1.536	-1.2386	4.47E-07	3.50E-05	Kif23	kinesin family member 23 [Source:MGI Symbol;Acc:MGI:1919069]	Human Diseases	Cancer: overview	ko05206//MicroRNAs in cancer	K17387	GO:0005634//nucleus;GO:0005654//nucleoplasm;GO:0005737//cytoplasm;GO:0005813//centrosome;GO:0005819//spindle;GO:0005856//cytoskeleton;GO:0005871//kinesin complex;GO:0005874//microtubule;GO:0030496//midbody;GO:0045171//intercellular bridge;GO:0072686//mitotic spindle;GO:0090543//Flemming body;GO:0097149//centralspindlin complex	GO:0000166//nucleotide binding;GO:0003774//cytoskeletal motor activity;GO:0003777//microtubule motor activity;GO:0005524//ATP binding;GO:0008017//microtubule binding;GO:0016887//ATP hydrolysis activity	GO:0000281//mitotic cytokinesis;GO:0007018//microtubule-based movement;GO:0007049//cell cycle;GO:0032467//positive regulation of cytokinesis;GO:0051256//mitotic spindle midzone assembly;GO:0051301//cell division	--
ENSMUSG00000028435	231	109	206	164	388	306	722	679	14.154	5.941	12.601	10.499	21.802	17.504	47.321	48.618	10.7988	33.8113	1.64664	4.48E-07	3.50E-05	Aqp3	aquaporin 3 [Source:MGI Symbol;Acc:MGI:1333777]	Organismal Systems	Excretory system	ko04962//Vasopressin-regulated water reabsorption	K09876	GO:0005654//nucleoplasm;GO:0005737//cytoplasm;GO:0005886//plasma membrane;GO:0005911//cell-cell junction;GO:0016020//membrane;GO:0016323//basolateral plasma membrane	GO:0015166//polyol transmembrane transporter activity;GO:0015204//urea transmembrane transporter activity;GO:0015250//water channel activity;GO:0015254//glycerol channel activity;GO:0015267//channel activity;GO:0042802//identical protein binding	GO:0002684//positive regulation of immune system process;GO:0002931//response to ischemia;GO:0006833//water transport;GO:0015791//polyol transport;GO:0015793//glycerol transport;GO:0015840//urea transport;GO:0032526//response to retinoic acid;GO:0042476//odontogenesis;GO:0051649//establishment of localization in cell;GO:0055085//transmembrane transport;GO:0070295//renal water absorption;GO:007145…	--
ENSMUSG00000038991	1988	1831	2071	1783	1280	1114	1164	1378	77.3	63.264	79.835	72.303	46.115	40.255	47.734	61.945	73.1755	49.0123	-0.578218	4.63E-07	3.60E-05	Txndc5	thioredoxin domain containing 5 [Source:MGI Symbol;Acc:MGI:2145316]	Genetic Information Processing	Folding, sorting and degradation	ko04141//Protein processing in endoplasmic reticulum	K13984	GO:0005783//endoplasmic reticulum;GO:0005788//endoplasmic reticulum lumen	GO:0003756//protein disulfide isomerase activity;GO:0015035//protein-disulfide reductase activity;GO:0016491//oxidoreductase activity;GO:0016853//isomerase activity	GO:0006457//protein folding	--
ENSMUSG00000034610	270	185	269	169	72	61	118	99	5.676	4.142	10.88	5.96	1.233	1.93	2.541	4.097	6.6645	2.45025	-1.44357	4.72E-07	3.65E-05	Tut4	terminal uridylyl transferase 4 [Source:MGI Symbol;Acc:MGI:2445126]	-	-	-	-	GO:0005634//nucleus;GO:0005730//nucleolus;GO:0005737//cytoplasm;GO:0005829//cytosol;GO:0036464//cytoplasmic ribonucleoprotein granule	GO:0003676//nucleic acid binding;GO:0005515//protein binding;GO:0008270//zinc ion binding;GO:0016740//transferase activity;GO:0016779//nucleotidyltransferase activity;GO:0035198//miRNA binding;GO:0046872//metal ion binding;GO:0050265//RNA uridylyltransferase activity;GO:0070569//uridylyltransferase activity	GO:0001556//oocyte maturation;GO:0006402//mRNA catabolic process;GO:0010586//miRNA metabolic process;GO:0010587//miRNA catabolic process;GO:0019827//stem cell population maintenance;GO:0031047//gene silencing by RNA;GO:0031054//pre-miRNA processing;GO:0031123//RNA 3'-end processing;GO:0031664//regulation of lipopolysaccharide-mediated signaling pathway;GO:0032755//positive regulation of interleuk…	--
ENSMUSG00000053886	307	588	358	578	253	148	132	164	12.215	20.812	14.221	24.029	9.232	5.498	5.618	7.625	17.8193	6.99325	-1.3494	4.86E-07	3.74E-05	Sh2d4a	SH2 domain containing 4A [Source:MGI Symbol;Acc:MGI:1919531]	-	-	-	-	GO:0005737//cytoplasm;GO:0005829//cytosol	GO:0019902//phosphatase binding	-	--
ENSMUSG00000028494	1350	1872	1489	1771	3330	2799	2391	2843	78.988	96.658	86.151	110.096	178.881	150.645	153.536	198.905	92.9732	170.492	0.874814	5.19E-07	3.98E-05	Plin2	perilipin 2 [Source:MGI Symbol;Acc:MGI:87920]	Organismal Systems	Endocrine system	ko03320//PPAR signaling pathway	K17284	GO:0005634//nucleus;GO:0005737//cytoplasm;GO:0005811//lipid droplet;GO:0005829//cytosol;GO:0005886//plasma membrane;GO:0016020//membrane	GO:0005515//protein binding	GO:0009410//response to xenobiotic stimulus;GO:0010890//positive regulation of sequestering of triglyceride;GO:0014070//response to organic cyclic compound;GO:0015909//long-chain fatty acid transport;GO:0019915//lipid storage;GO:0042149//cellular response to glucose starvation;GO:1905691//lipid droplet disassembly	--
ENSMUSG00000024665	363	322	301	397	134	116	89	218	12.463	9.834	10.317	14.241	4.219	3.718	3.268	8.746	11.7137	4.98775	-1.23174	5.29E-07	4.04E-05	Fads2	fatty acid desaturase 2 [Source:MGI Symbol;Acc:MGI:1930079]	Metabolism;Organismal Systems;Metabolism;Metabolism;Metabolism	Global and overview maps;Endocrine system;Global and overview maps;Lipid metabolism;Lipid metabolism	ko01100//Metabolic pathways;ko03320//PPAR signaling pathway;ko01212//Fatty acid metabolism;ko01040//Biosynthesis of unsaturated fatty acids;ko00592//alpha-Linolenic acid metabolism	K10226;K10226;K10226;K10226;K10226	GO:0005783//endoplasmic reticulum;GO:0005789//endoplasmic reticulum membrane;GO:0016020//membrane	GO:0004768//stearoyl-CoA 9-desaturase activity;GO:0016213//linoleoyl-CoA desaturase activity;GO:0016491//oxidoreductase activity;GO:0016717//oxidoreductase activity, acting on paired donors, with oxidation of a pair of donors resulting in the reduction of molecular oxygen to two molecules of water	GO:0006629//lipid metabolic process;GO:0006631//fatty acid metabolic process;GO:0006633//fatty acid biosynthetic process;GO:0006636//unsaturated fatty acid biosynthetic process	--
ENSMUSG00000024642	1052	1383	957	894	665	428	552	546	25.032	29.273	22.734	22.226	14.511	9.507	14.05	15.182	24.8163	13.3125	-0.898504	5.49E-07	4.15E-05	Tle4	transducin-like enhancer of split 4 [Source:MGI Symbol;Acc:MGI:104633]	Environmental Information Processing;Environmental Information Processing	Signal transduction;Signal transduction	ko04310//Wnt signaling pathway;ko04330//Notch signaling pathway	K04497;K04497	GO:0005634//nucleus;GO:0005654//nucleoplasm;GO:0005667//transcription regulator complex;GO:1990907//beta-catenin-TCF complex	GO:0003682//chromatin binding;GO:0003714//transcription corepressor activity;GO:0005515//protein binding;GO:0140297//DNA-binding transcription factor binding	GO:0000122//negative regulation of transcription by RNA polymerase II;GO:0006355//regulation of transcription, DNA-templated;GO:0016055//Wnt signaling pathway;GO:0045892//negative regulation of transcription, DNA-templated;GO:0090090//negative regulation of canonical Wnt signaling pathway;GO:1990830//cellular response to leukemia inhibitory factor	--
ENSMUSG00000017390	285	400	209	253	159	103	119	101	15.646	19.995	11.697	14.32	8.284	5.555	7.411	6.686	15.4145	6.984	-1.14216	5.49E-07	4.15E-05	Aldoc	aldolase C, fructose-bisphosphate [Source:MGI Symbol;Acc:MGI:101863]	Metabolism;Metabolism;Environmental Information Processing;Metabolism;Metabolism;Metabolism;Metabolism	Global and overview maps;Global and overview maps;Signal transduction;Global and overview maps;Carbohydrate metabolism;Carbohydrate metabolism;Carbohydrate metabolism	ko01100//Metabolic pathways;ko01200//Carbon metabolism;ko04066//HIF-1 signaling pathway;ko01230//Biosynthesis of amino acids;ko00010//Glycolysis / Gluconeogenesis;ko00051//Fructose and mannose metabolism;ko00030//Pentose phosphate pathway	K01623;K01623;K01623;K01623;K01623;K01623;K01623	GO:0005739//mitochondrion;GO:0005829//cytosol;GO:0030424//axon;GO:0099524//postsynaptic cytosol	GO:0004332//fructose-bisphosphate aldolase activity;GO:0008092//cytoskeletal protein binding;GO:0016829//lyase activity;GO:0042802//identical protein binding;GO:0044877//protein-containing complex binding	GO:0006094//gluconeogenesis;GO:0006096//glycolytic process;GO:0030388//fructose 1,6-bisphosphate metabolic process;GO:0030855//epithelial cell differentiation	--
ENSMUSG00000028635	158	128	190	166	77	85	62	79	11.688	8.422	14.031	12.83	5.224	5.87	4.906	6.829	11.7427	5.70725	-1.0409	5.67E-07	4.27E-05	Edn2	endothelin 2 [Source:MGI Symbol;Acc:MGI:95284]	Environmental Information Processing;Environmental Information Processing;Organismal Systems;Organismal Systems	Signaling molecules and interaction;Signal transduction;Circulatory system;Endocrine system	ko04080//Neuroactive ligand-receptor interaction;ko04024//cAMP signaling pathway;ko04270//Vascular smooth muscle contraction;ko04924//Renin secretion	K16367;K16367;K16367;K16367	GO:0005576//extracellular region;GO:0005615//extracellular space	GO:0005179//hormone activity;GO:0031708//endothelin B receptor binding	GO:0001516//prostaglandin biosynthetic process;GO:0001525//angiogenesis;GO:0001543//ovarian follicle rupture;GO:0001659//temperature homeostasis;GO:0001944//vasculature development;GO:0002690//positive regulation of leukocyte chemotaxis;GO:0003100//regulation of systemic arterial blood pressure by endothelin;GO:0006874//cellular calcium ion homeostasis;GO:0006939//smooth muscle contraction;GO:000…	--
ENSMUSG00000018574	2983	3574	2836	2707	4836	4936	4609	4472	148.876	158.744	141.367	141.207	221.271	230.018	245.979	260.789	147.548	239.514	0.698922	6.22E-07	4.66E-05	Acadvl	acyl-Coenzyme A dehydrogenase, very long chain [Source:MGI Symbol;Acc:MGI:895149]	Metabolism;Human Diseases;Metabolism;Metabolism	Global and overview maps;Endocrine and metabolic disease;Global and overview maps;Lipid metabolism	ko01100//Metabolic pathways;ko04936//Alcoholic liver disease;ko01212//Fatty acid metabolism;ko00071//Fatty acid degradation	K09479;K09479;K09479;K09479	GO:0005654//nucleoplasm;GO:0005730//nucleolus;GO:0005739//mitochondrion;GO:0005743//mitochondrial inner membrane;GO:0016020//membrane;GO:0031966//mitochondrial membrane;GO:0042645//mitochondrial nucleoid	GO:0000062//fatty-acyl-CoA binding;GO:0003995//acyl-CoA dehydrogenase activity;GO:0004466//long-chain-acyl-CoA dehydrogenase activity;GO:0016491//oxidoreductase activity;GO:0016627//oxidoreductase activity, acting on the CH-CH group of donors;GO:0017099//very-long-chain-acyl-CoA dehydrogenase activity;GO:0042802//identical protein binding;GO:0050660//flavin adenine dinucleotide binding	GO:0001659//temperature homeostasis;GO:0006629//lipid metabolic process;GO:0006631//fatty acid metabolic process;GO:0006635//fatty acid beta-oxidation;GO:0009062//fatty acid catabolic process;GO:0009409//response to cold;GO:0030855//epithelial cell differentiation;GO:0033539//fatty acid beta-oxidation using acyl-CoA dehydrogenase;GO:0045717//negative regulation of fatty acid biosynthetic process;…	--
ENSMUSG00000031349	271	333	276	284	172	174	166	170	13.518	14.776	13.745	14.802	7.868	8.103	8.858	9.91	14.2103	8.68475	-0.710376	6.24E-07	4.66E-05	Nsdhl	NAD(P) dependent steroid dehydrogenase-like [Source:MGI Symbol;Acc:MGI:1099438]	Metabolism;Metabolism	Global and overview maps;Lipid metabolism	ko01100//Metabolic pathways;ko00100//Steroid biosynthesis	K07748;K07748	GO:0005783//endoplasmic reticulum;GO:0005789//endoplasmic reticulum membrane;GO:0005811//lipid droplet;GO:0016020//membrane	GO:0000252//C-3 sterol dehydrogenase (C-4 sterol decarboxylase) activity;GO:0003854//3-beta-hydroxy-delta5-steroid dehydrogenase activity;GO:0016491//oxidoreductase activity;GO:0016616//oxidoreductase activity, acting on the CH-OH group of donors, NAD or NADP as acceptor;GO:0047012//sterol-4-alpha-carboxylate 3-dehydrogenase (decarboxylating) activity;GO:0102175//3-beta-hydroxysteroid dehydrogena…	GO:0001942//hair follicle development;GO:0006629//lipid metabolic process;GO:0006694//steroid biosynthetic process;GO:0006695//cholesterol biosynthetic process;GO:0007224//smoothened signaling pathway;GO:0008202//steroid metabolic process;GO:0008203//cholesterol metabolic process;GO:0016126//sterol biosynthetic process;GO:0060716//labyrinthine layer blood vessel development	--
ENSMUSG00000003038	574	741	814	767	417	419	231	294	49.309	56.653	69.626	68.477	32.802	33.631	22.008	29.473	61.0162	29.4785	-1.04953	6.78E-07	5.02E-05	Hmgn2	high mobility group nucleosomal binding domain 2 [Source:MGI Symbol;Acc:MGI:96136]	-	-	-	-	GO:0000785//chromatin;GO:0001674//female germ cell nucleus;GO:0005615//extracellular space;GO:0005634//nucleus;GO:0005737//cytoplasm	GO:0003677//DNA binding;GO:0003682//chromatin binding;GO:0031492//nucleosomal DNA binding	GO:0000122//negative regulation of transcription by RNA polymerase II;GO:0006325//chromatin organization;GO:0006357//regulation of transcription by RNA polymerase II;GO:0031640//killing of cells of other organism;GO:0040034//regulation of development, heterochronic;GO:0061844//antimicrobial humoral immune response mediated by antimicrobial peptide	--
ENSMUSG00000030168	8854	9558	8425	8709	14191	11926	15886	18520	231.077	221.891	218.33	236.998	339.866	288.723	441.896	563.235	227.074	408.43	0.846926	6.79E-07	5.02E-05	Adipor2	adiponectin receptor 2 [Source:MGI Symbol;Acc:MGI:93830]	Human Diseases;Human Diseases;Environmental Information Processing;Organismal Systems;Organismal Systems	Endocrine and metabolic disease;Endocrine and metabolic disease;Signal transduction;Aging;Endocrine system	ko04932//Non-alcoholic fatty liver disease;ko04936//Alcoholic liver disease;ko04152//AMPK signaling pathway;ko04211//Longevity regulating pathway;ko04920//Adipocytokine signaling pathway	K07297;K07297;K07297;K07297;K07297	GO:0005886//plasma membrane;GO:0016020//membrane	GO:0005515//protein binding;GO:0038023//signaling receptor activity;GO:0042802//identical protein binding;GO:0046872//metal ion binding;GO:0055100//adiponectin binding;GO:0097003//adipokinetic hormone receptor activity	GO:0001934//positive regulation of protein phosphorylation;GO:0006629//lipid metabolic process;GO:0006631//fatty acid metabolic process;GO:0007507//heart development;GO:0007565//female pregnancy;GO:0007584//response to nutrient;GO:0009410//response to xenobiotic stimulus;GO:0009617//response to bacterium;GO:0009750//response to fructose;GO:0009755//hormone-mediated signaling pathway;GO:0010629//n…	--
ENSMUSG00000000628	187	167	298	236	80	98	111	105	3.668	2.914	5.836	4.837	1.439	1.795	2.329	2.407	4.31375	1.9925	-1.11436	6.96E-07	5.13E-05	Hk2	hexokinase 2 [Source:MGI Symbol;Acc:MGI:1315197]	Metabolism;Organismal Systems;Metabolism;Environmental Information Processing;Human Diseases;Metabolism;Metabolism;Human Diseases;Organismal Systems;Metabolism;Metabolism;Metabolism;Metabolism	Global and overview maps;Endocrine system;Global and overview maps;Signal transduction;Cancer: overview;Carbohydrate metabolism;Carbohydrate metabolism;Endocrine and metabolic disease;Digestive system;Carbohydrate metabolism;Carbohydrate metabolism;Carbohydrate metabolism;Biosynthesis of other secondary metabolites	ko01100//Metabolic pathways;ko04910//Insulin signaling pathway;ko01200//Carbon metabolism;ko04066//HIF-1 signaling pathway;ko05230//Central carbon metabolism in cancer;ko00010//Glycolysis / Gluconeogenesis;ko00520//Amino sugar and nucleotide sugar metabolism;ko04930//Type II diabetes mellitus;ko04973//Carbohydrate digestion and absorption;ko00051//Fructose and mannose metabolism;ko00052//Galactos…	K00844;K00844;K00844;K00844;K00844;K00844;K00844;K00844;K00844;K00844;K00844;K00844;K00844	GO:0005737//cytoplasm;GO:0005739//mitochondrion;GO:0005741//mitochondrial outer membrane;GO:0005813//centrosome;GO:0005829//cytosol;GO:0016020//membrane;GO:0016529//sarcoplasmic reticulum;GO:0043231//intracellular membrane-bounded organelle	GO:0000166//nucleotide binding;GO:0003824//catalytic activity;GO:0004340//glucokinase activity;GO:0004396//hexokinase activity;GO:0005524//ATP binding;GO:0005536//glucose binding;GO:0008865//fructokinase activity;GO:0016301//kinase activity;GO:0016740//transferase activity;GO:0016773//phosphotransferase activity, alcohol group as acceptor	GO:0001666//response to hypoxia;GO:0001678//cellular glucose homeostasis;GO:0002931//response to ischemia;GO:0005975//carbohydrate metabolic process;GO:0006002//fructose 6-phosphate metabolic process;GO:0006006//glucose metabolic process;GO:0006096//glycolytic process;GO:0007595//lactation;GO:0008152//metabolic process;GO:0008637//apoptotic mitochondrial changes;GO:0016310//phosphorylation;GO:001…	--
ENSMUSG00000032035	357	251	400	185	138	80	137	91	7.768	4.753	8.501	4.115	2.694	1.59	3.12	2.4	6.28425	2.451	-1.35837	6.99E-07	5.13E-05	Ets1	E26 avian leukemia oncogene 1, 5' domain [Source:MGI Symbol;Acc:MGI:95455]	Human Diseases;Human Diseases;Environmental Information Processing;Cellular Processes;Human Diseases	Cancer: overview;Infectious disease: viral;Signal transduction;Cell growth and death;Cancer: specific types	ko05200//Pathways in cancer;ko05166//Human T-cell leukemia virus 1 infection;ko04014//Ras signaling pathway;ko04218//Cellular senescence;ko05211//Renal cell carcinoma	K02678;K02678;K02678;K02678;K02678	GO:0005634//nucleus;GO:0005654//nucleoplasm;GO:0005667//transcription regulator complex;GO:0005737//cytoplasm	GO:0000976//transcription cis-regulatory region binding;GO:0000978//RNA polymerase II cis-regulatory region sequence-specific DNA binding;GO:0000981//DNA-binding transcription factor activity, RNA polymerase II-specific;GO:0001222//transcription corepressor binding;GO:0001228//DNA-binding transcription activator activity, RNA polymerase II-specific;GO:0003676//nucleic acid binding;GO:0003677//DNA…	GO:0002376//immune system process;GO:0006355//regulation of transcription, DNA-templated;GO:0006357//regulation of transcription by RNA polymerase II;GO:0006366//transcription by RNA polymerase II;GO:0008284//positive regulation of cell population proliferation;GO:0010595//positive regulation of endothelial cell migration;GO:0010628//positive regulation of gene expression;GO:0010715//regulation o…	ETS
ENSMUSG00000030671	244	182	231	161	94	71	118	69	4.015	2.664	3.794	2.768	1.418	1.091	2.077	1.327	3.31025	1.47825	-1.16305	7.03E-07	5.14E-05	Pde3b	phosphodiesterase 3B, cGMP-inhibited [Source:MGI Symbol;Acc:MGI:1333863]	Metabolism;Environmental Information Processing;Environmental Information Processing;Organismal Systems;Environmental Information Processing;Metabolism;Organismal Systems;Organismal Systems;Human Diseases;Organismal Systems;Organismal Systems	Global and overview maps;Signal transduction;Signal transduction;Endocrine system;Signal transduction;Nucleotide metabolism;Endocrine system;Endocrine system;Substance dependence;Endocrine system;Endocrine system	ko01100//Metabolic pathways;ko04024//cAMP signaling pathway;ko04022//cGMP-PKG signaling pathway;ko04910//Insulin signaling pathway;ko04371//Apelin signaling pathway;ko00230//Purine metabolism;ko04922//Glucagon signaling pathway;ko04914//Progesterone-mediated oocyte maturation;ko05032//Morphine addiction;ko04924//Renin secretion;ko04923//Regulation of lipolysis in adipocytes	K13296;K13296;K13296;K13296;K13296;K13296;K13296;K13296;K13296;K13296;K13296	GO:0016020//membrane;GO:0032045//guanyl-nucleotide exchange factor complex	GO:0004114//3',5'-cyclic-nucleotide phosphodiesterase activity;GO:0004115//3',5'-cyclic-AMP phosphodiesterase activity;GO:0008081//phosphoric diester hydrolase activity;GO:0016787//hydrolase activity;GO:0046872//metal ion binding	GO:0007162//negative regulation of cell adhesion;GO:0007165//signal transduction;GO:0016525//negative regulation of angiogenesis;GO:0050995//negative regulation of lipid catabolic process	--
ENSMUSG00000034159	64	66	66	54	123	140	121	123	3.011	2.98	3.367	2.864	5.585	6.341	6.379	7.126	3.0555	6.35775	1.05711	7.28E-07	5.30E-05	Mab21l4	mab-21-like 4 [Source:MGI Symbol;Acc:MGI:1919124]	-	-	-	-	GO:0005575//cellular_component	GO:0003674//molecular_function	GO:0008150//biological_process	--
ENSMUSG00000067199	313	392	344	280	160	135	49	49	12.949	14.426	14.208	12.104	6.071	5.214	2.168	2.369	13.4217	3.9555	-1.76264	7.69E-07	5.54E-05	Frat1	frequently rearranged in advanced T cell lymphomas [Source:MGI Symbol;Acc:MGI:109450]	Human Diseases;Human Diseases;Human Diseases;Human Diseases;Environmental Information Processing;Human Diseases;Human Diseases	Cancer: overview;Neurodegenerative disease;Neurodegenerative disease;Cancer: specific types;Signal transduction;Cancer: specific types;Cancer: specific types	ko05200//Pathways in cancer;ko05022//Pathways of neurodegeneration - multiple diseases;ko05010//Alzheimer disease;ko05225//Hepatocellular carcinoma;ko04310//Wnt signaling pathway;ko05226//Gastric cancer;ko05224//Breast cancer	K03069;K03069;K03069;K03069;K03069;K03069;K03069	GO:0005634//nucleus;GO:0005737//cytoplasm;GO:0005829//cytosol;GO:0043231//intracellular membrane-bounded organelle	GO:0005515//protein binding;GO:0140678//molecular function inhibitor activity	GO:0000578//embryonic axis specification;GO:0006611//protein export from nucleus;GO:0046825//regulation of protein export from nucleus;GO:0060070//canonical Wnt signaling pathway;GO:0090263//positive regulation of canonical Wnt signaling pathway;GO:1904886//beta-catenin destruction complex disassembly	--
ENSMUSG00000040945	235	298	317	359	140	138	76	163	6.747	7.61	9.086	10.769	3.686	3.699	2.334	5.468	8.553	3.79675	-1.17167	7.73E-07	5.54E-05	Rcc2	regulator of chromosome condensation 2 [Source:MGI Symbol;Acc:MGI:1919784]	-	-	-	-	GO:0000775//chromosome, centromeric region;GO:0005634//nucleus;GO:0005694//chromosome;GO:0005730//nucleolus;GO:0005737//cytoplasm;GO:0005819//spindle;GO:0005856//cytoskeleton;GO:0005874//microtubule;GO:0005886//plasma membrane;GO:0016020//membrane;GO:0030496//midbody;GO:0031901//early endosome membrane;GO:0034506//chromosome, centromeric core domain;GO:1990023//mitotic spindle midzone	GO:0005085//guanyl-nucleotide exchange factor activity;GO:0008017//microtubule binding;GO:0019901//protein kinase binding;GO:0019904//protein domain specific binding;GO:0031267//small GTPase binding	GO:0007049//cell cycle;GO:0007229//integrin-mediated signaling pathway;GO:0010762//regulation of fibroblast migration;GO:0010971//positive regulation of G2/M transition of mitotic cell cycle;GO:0030334//regulation of cell migration;GO:0034260//negative regulation of GTPase activity;GO:0045184//establishment of protein localization;GO:0048041//focal adhesion assembly;GO:0051301//cell division;GO:0…	--
ENSMUSG00000028430	136	177	154	190	76	83	74	92	3.198	3.702	3.615	4.668	1.639	1.822	1.861	2.528	3.79575	1.9625	-0.951692	7.73E-07	5.54E-05	Nol6	nucleolar protein family 6 (RNA-associated) [Source:MGI Symbol;Acc:MGI:2140151]	Genetic Information Processing	Translation	ko03008//Ribosome biogenesis in eukaryotes	K14544	GO:0000794//condensed nuclear chromosome;GO:0005634//nucleus;GO:0005654//nucleoplasm;GO:0005694//chromosome;GO:0005730//nucleolus;GO:0005739//mitochondrion;GO:0032040//small-subunit processome;GO:0032545//CURI complex;GO:0034456//UTP-C complex	GO:0003723//RNA binding	GO:0006364//rRNA processing;GO:0006409//tRNA export from nucleus;GO:0042274//ribosomal small subunit biogenesis	--
ENSMUSG00000037070	164	227	203	197	103	97	94	117	10.794	13.048	13.248	13.242	6.211	5.815	6.573	8.831	12.583	6.8575	-0.875721	7.75E-07	5.54E-05	Rbmxl1	RNA binding motif protein, X-linked like-1 [Source:MGI Symbol;Acc:MGI:1343045]	-	-	-	-	GO:0000791//euchromatin;GO:0005634//nucleus;GO:0005681//spliceosomal complex;GO:0044530//supraspliceosomal complex;GO:0070062//extracellular exosome;GO:0071013//catalytic step 2 spliceosome;GO:1990904//ribonucleoprotein complex	GO:0000978//RNA polymerase II cis-regulatory region sequence-specific DNA binding;GO:0003676//nucleic acid binding;GO:0003682//chromatin binding;GO:0003723//RNA binding;GO:0003729//mRNA binding;GO:0005515//protein binding	GO:0000381//regulation of alternative mRNA splicing, via spliceosome;GO:0006366//transcription by RNA polymerase II;GO:0006397//mRNA processing;GO:0006509//membrane protein ectodomain proteolysis;GO:0008380//RNA splicing;GO:0045944//positive regulation of transcription by RNA polymerase II;GO:0048025//negative regulation of mRNA splicing, via spliceosome;GO:0048026//positive regulation of mRNA sp…	--
ENSMUSG00000022360	149	125	115	151	61	34	55	71	2.84	2.12	2.184	3.004	1.173	0.604	1.119	1.58	2.537	1.119	-1.18091	7.82E-07	5.57E-05	Atad2	ATPase family, AAA domain containing 2 [Source:MGI Symbol;Acc:MGI:1917722]	-	-	-	-	GO:0005634//nucleus;GO:0005654//nucleoplasm	GO:0000166//nucleotide binding;GO:0003682//chromatin binding;GO:0005515//protein binding;GO:0005524//ATP binding;GO:0016787//hydrolase activity;GO:0016887//ATP hydrolysis activity;GO:0042393//histone binding	GO:0045893//positive regulation of transcription, DNA-templated;GO:0045944//positive regulation of transcription by RNA polymerase II	--
ENSMUSG00000024747	1003	973	840	807	1450	1430	1291	1482	52.503	45.315	43.897	44.137	69.629	69.881	72.308	90.655	46.463	75.6183	0.702652	7.87E-07	5.58E-05	Aldh1a7	aldehyde dehydrogenase family 1, subfamily A7 [Source:MGI Symbol;Acc:MGI:1347050]	Metabolism;Metabolism	Global and overview maps;Metabolism of cofactors and vitamins	ko01100//Metabolic pathways;ko00830//Retinol metabolism	K07249;K07249	GO:0005737//cytoplasm;GO:0005829//cytosol	GO:0004028//3-chloroallyl aldehyde dehydrogenase activity;GO:0004029//aldehyde dehydrogenase (NAD+) activity;GO:0016491//oxidoreductase activity;GO:0016620//oxidoreductase activity, acting on the aldehyde or oxo group of donors, NAD or NADP as acceptor;GO:0018479//benzaldehyde dehydrogenase (NAD+) activity;GO:0042802//identical protein binding;GO:0043878//glyceraldehyde-3-phosphate dehydrogenase …	GO:0006001//fructose catabolic process;GO:0006068//ethanol catabolic process;GO:0030392//fructosamine catabolic process;GO:0110095//cellular detoxification of aldehyde	--
ENSMUSG00000027332	154	150	182	156	89	86	55	75	4.544	3.937	5.362	4.81	2.408	2.369	1.736	2.586	4.66325	2.27475	-1.03563	7.92E-07	5.59E-05	Ivd	isovaleryl coenzyme A dehydrogenase [Source:MGI Symbol;Acc:MGI:1929242]	Metabolism;Metabolism	Global and overview maps;Amino acid metabolism	ko01100//Metabolic pathways;ko00280//Valine, leucine and isoleucine degradation	K00253;K00253	GO:0005654//nucleoplasm;GO:0005739//mitochondrion;GO:0005759//mitochondrial matrix;GO:0031966//mitochondrial membrane	GO:0003824//catalytic activity;GO:0003995//acyl-CoA dehydrogenase activity;GO:0004085//butyryl-CoA dehydrogenase activity;GO:0008470//isovaleryl-CoA dehydrogenase activity;GO:0016491//oxidoreductase activity;GO:0016627//oxidoreductase activity, acting on the CH-CH group of donors;GO:0016937//short-branched-chain-acyl-CoA dehydrogenase activity;GO:0042802//identical protein binding;GO:0050660//fla…	GO:0006552//leucine catabolic process;GO:0006635//fatty acid beta-oxidation;GO:0009083//branched-chain amino acid catabolic process;GO:0033539//fatty acid beta-oxidation using acyl-CoA dehydrogenase;GO:1901565//organonitrogen compound catabolic process	--
ENSMUSG00000022797	1469	1733	1440	1973	889	646	626	1089	32.695	34.156	31.856	46.009	18.394	13.338	14.984	28.607	36.179	18.8307	-0.942062	8.10E-07	5.70E-05	Tfrc	transferrin receptor [Source:MGI Symbol;Acc:MGI:98822]	Cellular Processes;Cellular Processes;Environmental Information Processing;Organismal Systems;Cellular Processes	Transport and catabolism;Transport and catabolism;Signal transduction;Immune system;Cell growth and death	ko04144//Endocytosis;ko04145//Phagosome;ko04066//HIF-1 signaling pathway;ko04640//Hematopoietic cell lineage;ko04216//Ferroptosis	K06503;K06503;K06503;K06503;K06503	GO:0005576//extracellular region;GO:0005615//extracellular space;GO:0005768//endosome;GO:0005769//early endosome;GO:0005886//plasma membrane;GO:0005905//clathrin-coated pit;GO:0009897//external side of plasma membrane;GO:0009986//cell surface;GO:0010008//endosome membrane;GO:0016020//membrane;GO:0016323//basolateral plasma membrane;GO:0031410//cytoplasmic vesicle;GO:0042470//melanosome;GO:0043231…	GO:0003725//double-stranded RNA binding;GO:0004998//transferrin receptor activity;GO:0005381//iron ion transmembrane transporter activity;GO:0005515//protein binding;GO:0019901//protein kinase binding;GO:0030544//Hsp70 protein binding;GO:0042802//identical protein binding;GO:0042803//protein homodimerization activity;GO:0044877//protein-containing complex binding;GO:0051087//chaperone binding	GO:0001666//response to hypoxia;GO:0001934//positive regulation of protein phosphorylation;GO:0006826//iron ion transport;GO:0006879//cellular iron ion homeostasis;GO:0006897//endocytosis;GO:0006953//acute-phase response;GO:0007584//response to nutrient;GO:0010033//response to organic substance;GO:0010035//response to inorganic substance;GO:0010039//response to iron ion;GO:0010042//response to ma…	--
ENSMUSG00000057561	1193	1659	1384	1161	798	837	549	689	53.475	66.293	61.642	55.192	33.137	34.849	27.082	37.64	59.1505	33.177	-0.834207	8.40E-07	5.89E-05	Eif1a	eukaryotic translation initiation factor 1A [Source:MGI Symbol;Acc:MGI:95298]	-	-	-	-	GO:0005737//cytoplasm;GO:0016020//membrane;GO:0016282//eukaryotic 43S preinitiation complex;GO:0033290//eukaryotic 48S preinitiation complex;GO:0043614//multi-eIF complex	GO:0000049//tRNA binding;GO:0003723//RNA binding;GO:0003743//translation initiation factor activity;GO:0043023//ribosomal large subunit binding	GO:0006412//translation;GO:0006413//translational initiation;GO:0042255//ribosome assembly	--
ENSMUSG00000029472	734	849	747	787	560	484	494	485	33.332	33.249	33.786	35.922	23.136	19.953	23.241	24.823	34.0722	22.7883	-0.580307	8.82E-07	6.15E-05	Anapc5	anaphase-promoting complex subunit 5 [Source:MGI Symbol;Acc:MGI:1929722]	Human Diseases;Genetic Information Processing;Cellular Processes;Cellular Processes;Organismal Systems;Organismal Systems	Infectious disease: viral;Folding, sorting and degradation;Cell growth and death;Cell growth and death;Immune system;Endocrine system	ko05166//Human T-cell leukemia virus 1 infection;ko04120//Ubiquitin mediated proteolysis;ko04110//Cell cycle;ko04114//Oocyte meiosis;ko04657//IL-17 signaling pathway;ko04914//Progesterone-mediated oocyte maturation	K03352;K03352;K03352;K03352;K03352;K03352	GO:0005634//nucleus;GO:0005680//anaphase-promoting complex;GO:0005737//cytoplasm;GO:0005819//spindle;GO:0005856//cytoskeleton	GO:0005515//protein binding;GO:0019903//protein phosphatase binding	GO:0007049//cell cycle;GO:0016567//protein ubiquitination;GO:0031145//anaphase-promoting complex-dependent catabolic process;GO:0045842//positive regulation of mitotic metaphase/anaphase transition;GO:0051301//cell division;GO:0070979//protein K11-linked ubiquitination	--
ENSMUSG00000054161	338	403	398	352	192	253	166	205	12.57	13.332	14.777	13.678	6.548	8.784	6.604	8.909	13.5892	7.71125	-0.817429	9.40E-07	6.53E-05	Fam83e	family with sequence similarity 83, member E [Source:MGI Symbol;Acc:MGI:1921063]	-	-	-	-	GO:0005575//cellular_component	GO:0019901//protein kinase binding	GO:0007165//signal transduction	--
ENSMUSG00000026605	95	69	68	107	30	22	20	41	0.923	3.059	0.938	2.067	0.267	0.2	0.208	0.466	1.74675	0.28525	-2.61437	9.44E-07	6.53E-05	Cenpf	centromere protein F [Source:MGI Symbol;Acc:MGI:1313302]	-	-	-	-	GO:0000775//chromosome, centromeric region;GO:0000922//spindle pole;GO:0000940//outer kinetochore;GO:0005634//nucleus;GO:0005635//nuclear envelope;GO:0005654//nucleoplasm;GO:0005737//cytoplasm;GO:0005813//centrosome;GO:0005819//spindle;GO:0005829//cytosol;GO:0005930//axoneme;GO:0016363//nuclear matrix;GO:0030496//midbody;GO:0031965//nuclear membrane;GO:0036064//ciliary basal body;GO:0045120//pron…	GO:0008017//microtubule binding;GO:0008134//transcription factor binding;GO:0042803//protein homodimerization activity;GO:0070840//dynein complex binding;GO:0140297//DNA-binding transcription factor binding	GO:0000278//mitotic cell cycle;GO:0001822//kidney development;GO:0007059//chromosome segregation;GO:0010389//regulation of G2/M transition of mitotic cell cycle;GO:0015031//protein transport;GO:0016202//regulation of striated muscle tissue development;GO:0021591//ventricular system development;GO:0045892//negative regulation of transcription, DNA-templated;GO:0051310//metaphase plate congression	--
ENSMUSG00000021553	186	176	200	174	105	94	91	111	4.585	3.902	4.772	4.588	2.442	2.119	2.305	3.279	4.46175	2.53625	-0.814913	9.71E-07	6.69E-05	Slc28a3	solute carrier family 28 (sodium-coupled nucleoside transporter), member 3 [Source:MGI Symbol;Acc:MGI:2137361]	-	-	-	-	GO:0005886//plasma membrane;GO:0016020//membrane;GO:0031526//brush border membrane	GO:0005337//nucleoside transmembrane transporter activity;GO:0015213//uridine transmembrane transporter activity;GO:0015293//symporter activity;GO:0015389//pyrimidine- and adenine-specific:sodium symporter activity;GO:0015390//purine-specific nucleoside:sodium symporter activity	GO:0001895//retina homeostasis;GO:0015855//pyrimidine nucleobase transport;GO:0015860//purine nucleoside transmembrane transport;GO:0015862//uridine transport;GO:0015864//pyrimidine nucleoside transport;GO:0035725//sodium ion transmembrane transport;GO:0072531//pyrimidine-containing compound transmembrane transport;GO:1901642//nucleoside transmembrane transport;GO:1904823//purine nucleobase trans…	--
ENSMUSG00000025515	24079	15455	20583	15814	9146	8646	10444	12159	187.127	106.839	159.693	128.407	65.183	62.727	86.819	110.422	145.517	81.2878	-0.840073	9.81E-07	6.73E-05	Muc2	mucin 2 [Source:MGI Symbol;Acc:MGI:1339364]	Human Diseases;Human Diseases	Cancer: specific types;Infectious disease: parasitic	ko05226//Gastric cancer;ko05146//Amoebiasis	K10955;K10955	GO:0005576//extracellular region;GO:0005615//extracellular space;GO:0031012//extracellular matrix;GO:0062023//collagen-containing extracellular matrix;GO:0070701//mucus layer;GO:0070702//inner mucus layer;GO:0070703//outer mucus layer;GO:0110165//cellular anatomical entity	GO:0005201//extracellular matrix structural constituent;GO:0005515//protein binding;GO:0042802//identical protein binding;GO:0046872//metal ion binding;GO:1903135//cupric ion binding;GO:1903136//cuprous ion binding	GO:0002068//glandular epithelial cell development;GO:0006915//apoptotic process;GO:0008285//negative regulation of cell population proliferation;GO:0010273//detoxification of copper ion;GO:0030277//maintenance of gastrointestinal epithelium;GO:0030336//negative regulation of cell migration;GO:0043065//positive regulation of apoptotic process;GO:0048874//host-mediated regulation of intestinal micr…	--
ENSMUSG00000015749	335	449	412	437	273	188	176	216	19.254	19.602	25.958	24.512	14.698	10.154	12.298	12.729	22.3315	12.4697	-0.840648	1.01E-06	6.93E-05	Anp32e	acidic (leucine-rich) nuclear phosphoprotein 32 family, member E [Source:MGI Symbol;Acc:MGI:1913721]	-	-	-	-	GO:0000812//Swr1 complex;GO:0005634//nucleus;GO:0005737//cytoplasm;GO:0031410//cytoplasmic vesicle	GO:0005515//protein binding;GO:0019212//phosphatase inhibitor activity;GO:0042393//histone binding;GO:0044183//protein folding chaperone	GO:0006325//chromatin organization;GO:0006457//protein folding;GO:0042981//regulation of apoptotic process	--
ENSMUSG00000118672	935	511	574	470	168	285	262	312	8.18	3.977	5.013	4.296	1.347	2.328	2.452	3.19	5.3665	2.32925	-1.20412	1.03E-06	7.04E-05	Muc4	mucin 4 [Source:MGI Symbol;Acc:MGI:2153525]	-	-	-	-	GO:0005576//extracellular region;GO:0005615//extracellular space;GO:0016020//membrane	GO:0005176//ErbB-2 class receptor binding	GO:0007160//cell-matrix adhesion	--
ENSMUSG00000005410	90	114	127	152	50	54	27	52	3.363	4.078	4.894	6.169	1.767	2.094	1.16	2.35	4.626	1.84275	-1.3279	1.07E-06	7.27E-05	Mcm5	minichromosome maintenance complex component 5 [Source:MGI Symbol;Acc:MGI:103197]	Cellular Processes;Genetic Information Processing	Cell growth and death;Replication and repair	ko04110//Cell cycle;ko03030//DNA replication	K02209;K02209	GO:0005634//nucleus;GO:0005654//nucleoplasm;GO:0005694//chromosome;GO:0005737//cytoplasm;GO:0005829//cytosol;GO:0042555//MCM complex;GO:0043229//intracellular organelle;GO:0071162//CMG complex	GO:0000166//nucleotide binding;GO:0003677//DNA binding;GO:0003688//DNA replication origin binding;GO:0003697//single-stranded DNA binding;GO:0004386//helicase activity;GO:0005524//ATP binding;GO:0016787//hydrolase activity;GO:0016887//ATP hydrolysis activity;GO:0017116//single-stranded DNA helicase activity;GO:0043138//3'-5' DNA helicase activity	GO:0000727//double-strand break repair via break-induced replication;GO:0006260//DNA replication;GO:0006268//DNA unwinding involved in DNA replication;GO:0006270//DNA replication initiation;GO:0006279//premeiotic DNA replication;GO:0007049//cell cycle;GO:0008152//metabolic process;GO:0032508//DNA duplex unwinding	--
ENSMUSG00000030364	27977	22575	26667	29296	14734	16506	14847	8913	2177.09	1590.48	1928.63	2553.27	1138.03	1311.42	1392.47	977.399	2062.37	1204.83	-0.775471	1.13E-06	7.61E-05	Clec2h	C-type lectin domain family 2, member h [Source:MGI Symbol;Acc:MGI:2136934]	Human Diseases	Infectious disease: viral	ko05167//Kaposi sarcoma-associated herpesvirus infection	K10071	GO:0005783//endoplasmic reticulum;GO:0005886//plasma membrane;GO:0009897//external side of plasma membrane;GO:0009986//cell surface;GO:0016020//membrane	GO:0004888//transmembrane signaling receptor activity;GO:0030246//carbohydrate binding;GO:0046703//natural killer cell lectin-like receptor binding	GO:0006968//cellular defense response	--
ENSMUSG00000032454	46459	67972	41447	53491	106582	123250	81409	90380	7474.3	9726.22	6655.71	8989.46	15728.5	18508.8	14009.7	17010.1	8211.42	16314.3	0.990431	1.22E-06	8.24E-05	Rbp2	retinol binding protein 2, cellular [Source:MGI Symbol;Acc:MGI:97877]	Organismal Systems	Digestive system	ko04977//Vitamin digestion and absorption	K14622	GO:0005634//nucleus;GO:0005737//cytoplasm;GO:0005829//cytosol	GO:0005501//retinoid binding;GO:0005504//fatty acid binding;GO:0008289//lipid binding;GO:0016918//retinal binding;GO:0019841//retinol binding	GO:0001523//retinoid metabolic process;GO:0015908//fatty acid transport	--
ENSMUSG00000054951	168	366	192	161	96	91	62	75	11.031	19.558	15.1	10.648	4.847	6.104	3.322	6.288	14.0843	5.14025	-1.45417	1.31E-06	8.77E-05	9130008F23Rik	RIKEN cDNA 9130008F23 gene [Source:MGI Symbol;Acc:MGI:1918833]	-	-	-	-	GO:0005575//cellular_component	GO:0003674//molecular_function	GO:0001835//blastocyst hatching	--
ENSMUSG00000029102	247	258	206	232	139	136	126	93	16.828	14.163	14.465	16.14	7.505	6.431	7.003	8.304	15.399	7.31075	-1.07475	1.31E-06	8.77E-05	Hgfac	hepatocyte growth factor activator [Source:MGI Symbol;Acc:MGI:1859281]	-	-	-	-	GO:0005576//extracellular region;GO:0005615//extracellular space;GO:0005737//cytoplasm;GO:0005791//rough endoplasmic reticulum;GO:0110165//cellular anatomical entity	GO:0004252//serine-type endopeptidase activity;GO:0008233//peptidase activity;GO:0008236//serine-type peptidase activity;GO:0016787//hydrolase activity	GO:0006508//proteolysis;GO:0007596//blood coagulation;GO:0031638//zymogen activation	--
ENSMUSG00000029335	230	220	249	312	147	73	60	114	3.799	3.34	4.192	5.617	2.227	1.243	1.06	2.198	4.237	1.682	-1.33287	1.33E-06	8.83E-05	Bmp3	bone morphogenetic protein 3 [Source:MGI Symbol;Acc:MGI:88179]	Environmental Information Processing	Signaling molecules and interaction	ko04060//Cytokine-cytokine receptor interaction	K05496	GO:0005576//extracellular region;GO:0005615//extracellular space;GO:0031982//vesicle	GO:0005125//cytokine activity;GO:0008083//growth factor activity;GO:0070700//BMP receptor binding	GO:0001503//ossification;GO:0001649//osteoblast differentiation;GO:0007165//signal transduction;GO:0030154//cell differentiation;GO:0045944//positive regulation of transcription by RNA polymerase II;GO:0051216//cartilage development	--
ENSMUSG00000071054	774	1048	805	923	574	520	487	568	27.88	32.604	28.701	34.112	18.968	17.056	18.505	25.801	30.8242	20.0825	-0.618127	1.38E-06	9.13E-05	Safb	scaffold attachment factor B [Source:MGI Symbol;Acc:MGI:2146974]	-	-	-	-	GO:0005634//nucleus;GO:0005654//nucleoplasm;GO:0030496//midbody	GO:0000978//RNA polymerase II cis-regulatory region sequence-specific DNA binding;GO:0003676//nucleic acid binding;GO:0003677//DNA binding;GO:0003682//chromatin binding;GO:0003723//RNA binding;GO:0005515//protein binding;GO:0043565//sequence-specific DNA binding	GO:0006357//regulation of transcription by RNA polymerase II;GO:0030520//intracellular estrogen receptor signaling pathway;GO:0040008//regulation of growth;GO:0042445//hormone metabolic process;GO:0045944//positive regulation of transcription by RNA polymerase II;GO:0050684//regulation of mRNA processing	--
ENSMUSG00000024646	7268	7569	6814	6697	4755	4600	3071	3033	943.995	873.72	884.504	909.357	566.371	558.896	427.603	460.356	902.894	503.307	-0.843119	1.41E-06	9.29E-05	Cyb5a	cytochrome b5 type A (microsomal) [Source:MGI Symbol;Acc:MGI:1926952]	-	-	-	-	GO:0005739//mitochondrion;GO:0005741//mitochondrial outer membrane;GO:0005783//endoplasmic reticulum;GO:0005789//endoplasmic reticulum membrane;GO:0005829//cytosol;GO:0016020//membrane;GO:0043231//intracellular membrane-bounded organelle	GO:0004768//stearoyl-CoA 9-desaturase activity;GO:0019899//enzyme binding;GO:0020037//heme binding;GO:0046872//metal ion binding	GO:0006631//fatty acid metabolic process	--
ENSMUSG00000053907	1285	1563	1068	1261	756	397	625	733	47.631	51.664	39.118	48.313	25.769	13.877	24.535	31.768	46.6815	23.9872	-0.960583	1.42E-06	9.31E-05	Mat2a	methionine adenosyltransferase II, alpha [Source:MGI Symbol;Acc:MGI:2443731]	Metabolism;Metabolism;Metabolism	Global and overview maps;Global and overview maps;Amino acid metabolism	ko01100//Metabolic pathways;ko01230//Biosynthesis of amino acids;ko00270//Cysteine and methionine metabolism	K00789;K00789;K00789	GO:0005829//cytosol;GO:0048269//methionine adenosyltransferase complex	GO:0000166//nucleotide binding;GO:0004478//methionine adenosyltransferase activity;GO:0005524//ATP binding;GO:0016597//amino acid binding;GO:0016740//transferase activity;GO:0036094//small molecule binding;GO:0042802//identical protein binding;GO:0046872//metal ion binding	GO:0006556//S-adenosylmethionine biosynthetic process;GO:0006730//one-carbon metabolic process;GO:0007623//circadian rhythm;GO:0009410//response to xenobiotic stimulus;GO:0009725//response to hormone;GO:0034214//protein hexamerization;GO:0051291//protein heterooligomerization;GO:0051591//response to cAMP;GO:1990830//cellular response to leukemia inhibitory factor	--
ENSMUSG00000028337	6684	6993	6180	5976	4616	4407	4314	4724	174.075	162.019	160.874	162.694	110.234	107.172	120.191	143.736	164.916	120.333	-0.454692	1.45E-06	9.50E-05	Coro2a	coronin, actin binding protein 2A [Source:MGI Symbol;Acc:MGI:1345966]	-	-	-	-	GO:0005903//brush border;GO:0017053//transcription repressor complex	GO:0003779//actin binding;GO:0005515//protein binding;GO:0051015//actin filament binding	-	--
ENSMUSG00000031146	312	352	441	389	218	194	111	180	29.15	29.258	41.138	37.982	18.682	16.928	11.118	19.657	34.382	16.5963	-1.0508	1.48E-06	9.62E-05	Plp2	proteolipid protein 2 [Source:MGI Symbol;Acc:MGI:1298382]	-	-	-	-	GO:0005886//plasma membrane;GO:0016020//membrane	GO:0019956//chemokine binding	-	--
ENSMUSG00000025817	2201	2364	2944	1779	1257	1414	975	746	139.707	127.261	186.098	118.975	69.259	85.915	67.684	47.217	143.01	67.5187	-1.08276	1.50E-06	9.73E-05	Nudt5	nudix hydrolase 5 [Source:MGI Symbol;Acc:MGI:1858232]	Metabolism;Metabolism	Global and overview maps;Nucleotide metabolism	ko01100//Metabolic pathways;ko00230//Purine metabolism	K13987;K13987	GO:0005634//nucleus	GO:0000287//magnesium ion binding;GO:0003723//RNA binding;GO:0016740//transferase activity;GO:0016779//nucleotidyltransferase activity;GO:0016787//hydrolase activity;GO:0017110//nucleoside-diphosphatase activity;GO:0019144//ADP-sugar diphosphatase activity;GO:0030515//snoRNA binding;GO:0042802//identical protein binding;GO:0042803//protein homodimerization activity;GO:0044715//8-oxo-dGDP phosphat…	GO:0006139//nucleobase-containing compound metabolic process;GO:0006338//chromatin remodeling;GO:0006753//nucleoside phosphate metabolic process;GO:0009191//ribonucleoside diphosphate catabolic process;GO:0019303//D-ribose catabolic process;GO:0019693//ribose phosphate metabolic process;GO:1990966//ATP generation from poly-ADP-D-ribose	--
ENSMUSG00000050395	112	103	37	164	31	3	19	17	2.078	1.7	0.685	3.18	0.528	0.062	0.377	0.369	1.91075	0.334	-2.51622	1.50E-06	9.73E-05	Tnfsf15	tumor necrosis factor (ligand) superfamily, member 15 [Source:MGI Symbol;Acc:MGI:2180140]	Environmental Information Processing	Signaling molecules and interaction	ko04060//Cytokine-cytokine receptor interaction	K05478	GO:0005886//plasma membrane;GO:0016020//membrane	GO:0005164//tumor necrosis factor receptor binding;GO:0005515//protein binding	GO:0006955//immune response	--
ENSMUSG00000028581	404	418	618	276	179	193	218	124	18.646	15.466	27.092	14.136	7.109	8.402	12.168	6.19	18.835	8.46725	-1.15345	1.54E-06	9.93E-05	Laptm5	lysosomal-associated protein transmembrane 5 [Source:MGI Symbol;Acc:MGI:108046]	Cellular Processes	Transport and catabolism	ko04142//Lysosome	K12387	GO:0005764//lysosome;GO:0005765//lysosomal membrane;GO:0005829//cytosol;GO:0005886//plasma membrane;GO:0016020//membrane;GO:0030133//transport vesicle;GO:0031410//cytoplasmic vesicle;GO:0032991//protein-containing complex;GO:0048471//perinuclear region of cytoplasm;GO:0110165//cellular anatomical entity	GO:0005515//protein binding;GO:0019899//enzyme binding;GO:0031625//ubiquitin protein ligase binding;GO:0140036//ubiquitin-dependent protein binding;GO:0140311//protein sequestering activity	GO:0002357//defense response to tumor cell;GO:0002720//positive regulation of cytokine production involved in immune response;GO:0006622//protein targeting to lysosome;GO:0006886//intracellular protein transport;GO:0012502//induction of programmed cell death;GO:0031398//positive regulation of protein ubiquitination;GO:0032689//negative regulation of interferon-gamma production;GO:0032703//negativ…	--
ENSMUSG00000042613	516	537	634	431	304	256	332	309	14.665	12.791	15.579	11.762	6.987	6.174	10.565	9.843	13.6992	8.39225	-0.706967	1.57E-06	0.00010073	Pbxip1	pre B cell leukemia transcription factor interacting protein 1 [Source:MGI Symbol;Acc:MGI:2441670]	-	-	-	-	GO:0000785//chromatin;GO:0005634//nucleus;GO:0005654//nucleoplasm;GO:0005667//transcription regulator complex;GO:0005737//cytoplasm;GO:0005829//cytosol;GO:0005856//cytoskeleton;GO:0005874//microtubule;GO:0016020//membrane	GO:0003713//transcription coactivator activity;GO:0003714//transcription corepressor activity;GO:0005515//protein binding;GO:0140297//DNA-binding transcription factor binding	GO:0002532//production of molecular mediator involved in inflammatory response;GO:0007155//cell adhesion;GO:0010467//gene expression;GO:0016477//cell migration;GO:0022617//extracellular matrix disassembly;GO:0030097//hemopoiesis;GO:0030177//positive regulation of Wnt signaling pathway;GO:0045892//negative regulation of transcription, DNA-templated;GO:0045893//positive regulation of transcription,…	--
ENSMUSG00000034271	22	23	52	26	5	6	4	5	1.47	1.368	3.545	1.787	0.302	0.369	0.297	0.385	2.0425	0.33825	-2.59417	1.58E-06	0.000101136	Jdp2	Jun dimerization protein 2 [Source:MGI Symbol;Acc:MGI:1932093]	-	-	-	-	GO:0005634//nucleus;GO:0090575//RNA polymerase II transcription regulator complex	GO:0000978//RNA polymerase II cis-regulatory region sequence-specific DNA binding;GO:0000981//DNA-binding transcription factor activity, RNA polymerase II-specific;GO:0001227//DNA-binding transcription repressor activity, RNA polymerase II-specific;GO:0003677//DNA binding;GO:0003682//chromatin binding;GO:0003690//double-stranded DNA binding;GO:0003700//DNA-binding transcription factor activity;GO…	GO:0000122//negative regulation of transcription by RNA polymerase II;GO:0006338//chromatin remodeling;GO:0006355//regulation of transcription, DNA-templated;GO:0006357//regulation of transcription by RNA polymerase II;GO:0045444//fat cell differentiation;GO:0045599//negative regulation of fat cell differentiation	TF_bZIP
ENSMUSG00000041859	91	113	134	149	47	59	34	58	3.247	3.586	4.773	5.555	1.538	1.965	1.298	2.418	4.29025	1.80475	-1.24926	1.63E-06	0.000103731	Mcm3	minichromosome maintenance complex component 3 [Source:MGI Symbol;Acc:MGI:101845]	Cellular Processes;Genetic Information Processing	Cell growth and death;Replication and repair	ko04110//Cell cycle;ko03030//DNA replication	K02541;K02541	GO:0005634//nucleus;GO:0005654//nucleoplasm;GO:0005694//chromosome;GO:0005737//cytoplasm;GO:0005813//centrosome;GO:0042555//MCM complex;GO:0048471//perinuclear region of cytoplasm;GO:0071162//CMG complex	GO:0000166//nucleotide binding;GO:0003677//DNA binding;GO:0003697//single-stranded DNA binding;GO:0004386//helicase activity;GO:0005524//ATP binding;GO:0016787//hydrolase activity;GO:0016887//ATP hydrolysis activity;GO:0017116//single-stranded DNA helicase activity	GO:0000727//double-strand break repair via break-induced replication;GO:0006260//DNA replication;GO:0006268//DNA unwinding involved in DNA replication;GO:0006270//DNA replication initiation;GO:0006271//DNA strand elongation involved in DNA replication;GO:0006279//premeiotic DNA replication;GO:0007049//cell cycle;GO:0032508//DNA duplex unwinding;GO:1902975//mitotic DNA replication initiation	--
ENSMUSG00000034957	389	445	403	556	714	703	810	850	17.224	17.058	17.467	25.73	27.924	28.376	35.682	40.907	19.3697	33.2223	0.778344	1.65E-06	0.000104636	Cebpa	CCAAT/enhancer binding protein (C/EBP), alpha [Source:MGI Symbol;Acc:MGI:99480]	Human Diseases;Human Diseases;Human Diseases;Human Diseases	Cancer: overview;Cancer: overview;Endocrine and metabolic disease;Cancer: specific types	ko05200//Pathways in cancer;ko05202//Transcriptional misregulation in cancer;ko04932//Non-alcoholic fatty liver disease;ko05221//Acute myeloid leukemia	K09055;K09055;K09055;K09055	GO:0005634//nucleus;GO:0005654//nucleoplasm;GO:0005667//transcription regulator complex;GO:0005730//nucleolus;GO:0016363//nuclear matrix;GO:0032991//protein-containing complex;GO:0035189//Rb-E2F complex;GO:0036488//CHOP-C/EBP complex;GO:0043231//intracellular membrane-bounded organelle;GO:0090575//RNA polymerase II transcription regulator complex;GO:1990647//C/EBP complex	GO:0000976//transcription cis-regulatory region binding;GO:0000978//RNA polymerase II cis-regulatory region sequence-specific DNA binding;GO:0000981//DNA-binding transcription factor activity, RNA polymerase II-specific;GO:0001163//RNA polymerase I transcription regulatory region sequence-specific DNA binding;GO:0001228//DNA-binding transcription activator activity, RNA polymerase II-specific;GO:…	GO:0000050//urea cycle;GO:0000122//negative regulation of transcription by RNA polymerase II;GO:0001889//liver development;GO:0001892//embryonic placenta development;GO:0002070//epithelial cell maturation;GO:0006351//transcription, DNA-templated;GO:0006355//regulation of transcription, DNA-templated;GO:0006357//regulation of transcription by RNA polymerase II;GO:0006360//transcription by RNA poly…	TF_bZIP
ENSMUSG00000004356	97	71	91	140	41	22	25	45	1.189	0.774	1.114	3.464	1.096	0.252	0.807	1.003	1.63525	0.7895	-1.0505	1.69E-06	0.000106715	Utp20	UTP20 small subunit processome component [Source:MGI Symbol;Acc:MGI:1917933]	-	-	-	-	GO:0005730//nucleolus;GO:0005886//plasma membrane;GO:0032040//small-subunit processome	-	GO:0006364//rRNA processing;GO:0042274//ribosomal small subunit biogenesis	--
ENSMUSG00000029001	62	70	56	40	113	168	140	113	4.684	4.224	3.99	2.837	7.286	9.614	10.276	10.122	3.93375	9.3245	1.24512	1.70E-06	0.000107037	Fbxo44	F-box protein 44 [Source:MGI Symbol;Acc:MGI:1354744]	-	-	-	-	GO:0005737//cytoplasm;GO:0019005//SCF ubiquitin ligase complex	GO:0005515//protein binding	GO:0010498//proteasomal protein catabolic process	--
ENSMUSG00000060961	2893	2220	2401	2191	1534	684	1200	1170	40.939	27.404	32.774	31.511	19.303	9.269	17.991	18.946	33.157	16.3773	-1.01762	1.71E-06	0.000107416	Slc4a4	solute carrier family 4 (anion exchanger), member 4 [Source:MGI Symbol;Acc:MGI:1927555]	Organismal Systems;Organismal Systems;Organismal Systems	Digestive system;Digestive system;Excretory system	ko04972//Pancreatic secretion;ko04976//Bile secretion;ko04964//Proximal tubule bicarbonate reclamation	K13575;K13575;K13575	GO:0005886//plasma membrane;GO:0009986//cell surface;GO:0016020//membrane;GO:0016323//basolateral plasma membrane;GO:0016328//lateral plasma membrane	GO:0005452//inorganic anion exchanger activity;GO:0005515//protein binding;GO:0008509//anion transmembrane transporter activity;GO:0008510//sodium:bicarbonate symporter activity;GO:0015081//sodium ion transmembrane transporter activity;GO:0015291//secondary active transmembrane transporter activity;GO:0015293//symporter activity;GO:0042802//identical protein binding	GO:0006811//ion transport;GO:0006814//sodium ion transport;GO:0006820//anion transport;GO:0006885//regulation of pH;GO:0015698//inorganic anion transport;GO:0015701//bicarbonate transport;GO:0035725//sodium ion transmembrane transport;GO:0036376//sodium ion export across plasma membrane;GO:0042391//regulation of membrane potential;GO:0045821//positive regulation of glycolytic process;GO:0051453//…	--
ENSMUSG00000076609	6184	11539	16292	5336	2896	1203	1011	1173	1257.1	2086.57	3306.38	1133.35	539.89	228.301	219.838	278.651	1945.85	316.67	-2.61935	1.72E-06	0.000107416	Igkc	immunoglobulin kappa constant [Source:MGI Symbol;Acc:MGI:96495]	-	-	-	-	-	-	-	--
ENSMUSG00000021266	639	857	868	769	462	537	419	403	24.902	29.864	33.83	31.805	16.402	19.499	17.309	18.065	30.1002	17.8188	-0.756379	1.75E-06	0.000109408	Wars1	tryptophanyl-tRNA synthetase1 [Source:MGI Symbol;Acc:MGI:104630]	Genetic Information Processing	Translation	ko00970//Aminoacyl-tRNA biosynthesis	K01867	GO:0005634//nucleus;GO:0005737//cytoplasm;GO:0005829//cytosol;GO:0032991//protein-containing complex	GO:0000166//nucleotide binding;GO:0003824//catalytic activity;GO:0004812//aminoacyl-tRNA ligase activity;GO:0004830//tryptophan-tRNA ligase activity;GO:0005524//ATP binding;GO:0016874//ligase activity;GO:0019210//kinase inhibitor activity;GO:0019901//protein kinase binding;GO:0019904//protein domain specific binding;GO:0042803//protein homodimerization activity	GO:0001525//angiogenesis;GO:0006412//translation;GO:0006418//tRNA aminoacylation for protein translation;GO:0006436//tryptophanyl-tRNA aminoacylation;GO:0010628//positive regulation of gene expression;GO:0031334//positive regulation of protein-containing complex assembly;GO:0045765//regulation of angiogenesis	--
ENSMUSG00000051727	308	285	244	173	585	419	553	469	14.854	12.35	11.766	8.619	25.931	18.816	28.635	26.525	11.8972	24.9767	1.06996	1.76E-06	0.000109417	Kctd14	potassium channel tetramerisation domain containing 14 [Source:MGI Symbol;Acc:MGI:1289222]	-	-	-	-	GO:0005575//cellular_component	GO:0003674//molecular_function;GO:0005515//protein binding	GO:0008150//biological_process;GO:0034220//ion transmembrane transport;GO:0051260//protein homooligomerization	--
ENSMUSG00000030088	2619	2388	2146	2121	1258	1493	1466	914	91.691	74.641	75.097	77.875	40.507	49.013	54.841	37.598	79.826	45.4898	-0.811317	1.78E-06	0.000110286	Aldh1l1	aldehyde dehydrogenase 1 family, member L1 [Source:MGI Symbol;Acc:MGI:1340024]	Metabolism;Metabolism	Global and overview maps;Metabolism of cofactors and vitamins	ko01100//Metabolic pathways;ko00670//One carbon pool by folate	K00289;K00289	GO:0005737//cytoplasm;GO:0005739//mitochondrion;GO:0005829//cytosol;GO:0032991//protein-containing complex	GO:0003824//catalytic activity;GO:0004029//aldehyde dehydrogenase (NAD+) activity;GO:0004030//aldehyde dehydrogenase [NAD(P)+] activity;GO:0005515//protein binding;GO:0016155//formyltetrahydrofolate dehydrogenase activity;GO:0016491//oxidoreductase activity;GO:0016620//oxidoreductase activity, acting on the aldehyde or oxo group of donors, NAD or NADP as acceptor;GO:0033721//aldehyde dehydrogenas…	GO:0006730//one-carbon metabolic process;GO:0006740//NADPH regeneration;GO:0009058//biosynthetic process;GO:0009258//10-formyltetrahydrofolate catabolic process;GO:0044281//small molecule metabolic process;GO:0046655//folic acid metabolic process	--
ENSMUSG00000026358	118	161	255	121	72	51	70	44	7.304	9.582	18.16	8.633	4.773	3.452	5.17	3.676	10.9198	4.26775	-1.35539	1.84E-06	0.00011361	Rgs1	regulator of G-protein signaling 1 [Source:MGI Symbol;Acc:MGI:1354694]	-	-	-	-	GO:0005737//cytoplasm;GO:0005829//cytosol;GO:0005886//plasma membrane;GO:0009898//cytoplasmic side of plasma membrane;GO:0016020//membrane	GO:0001965//G-protein alpha-subunit binding;GO:0005096//GTPase activator activity	GO:0007165//signal transduction;GO:0007186//G protein-coupled receptor signaling pathway;GO:0009617//response to bacterium;GO:0009968//negative regulation of signal transduction;GO:0043547//positive regulation of GTPase activity;GO:0061737//leukotriene signaling pathway	--
ENSMUSG00000060675	643	805	973	432	278	399	229	161	32.179	35.268	44.835	21.435	11.581	18.191	12.484	8.19	33.4293	12.6115	-1.40637	1.90E-06	0.000116199	Plaat3	phospholipase A and acyltransferase 3 [Source:MGI Symbol;Acc:MGI:2179715]	Metabolism;Environmental Information Processing;Metabolism;Metabolism;Organismal Systems;Metabolism;Metabolism;Metabolism	Global and overview maps;Signal transduction;Lipid metabolism;Lipid metabolism;Endocrine system;Lipid metabolism;Lipid metabolism;Lipid metabolism	ko01100//Metabolic pathways;ko04014//Ras signaling pathway;ko00564//Glycerophospholipid metabolism;ko00590//Arachidonic acid metabolism;ko04923//Regulation of lipolysis in adipocytes;ko00591//Linoleic acid metabolism;ko00565//Ether lipid metabolism;ko00592//alpha-Linolenic acid metabolism	K16817;K16817;K16817;K16817;K16817;K16817;K16817;K16817	GO:0005634//nucleus;GO:0005635//nuclear envelope;GO:0005737//cytoplasm;GO:0005739//mitochondrion;GO:0005764//lysosome;GO:0005765//lysosomal membrane;GO:0005777//peroxisome;GO:0005778//peroxisomal membrane;GO:0005783//endoplasmic reticulum;GO:0005789//endoplasmic reticulum membrane;GO:0005829//cytosol;GO:0005886//plasma membrane;GO:0016020//membrane;GO:0031966//mitochondrial membrane;GO:0048471//p…	GO:0004620//phospholipase activity;GO:0004623//phospholipase A2 activity;GO:0008289//lipid binding;GO:0008970//phospholipase A1 activity;GO:0016410//N-acyltransferase activity;GO:0016740//transferase activity;GO:0016787//hydrolase activity;GO:0052739//phosphatidylserine 1-acylhydrolase activity;GO:0052740//1-acyl-2-lysophosphatidylserine acylhydrolase activity	GO:0006629//lipid metabolic process;GO:0006641//triglyceride metabolic process;GO:0006644//phospholipid metabolic process;GO:0007031//peroxisome organization;GO:0008654//phospholipid biosynthetic process;GO:0009617//response to bacterium;GO:0016042//lipid catabolic process;GO:0030397//membrane disassembly;GO:0045786//negative regulation of cell cycle;GO:0046485//ether lipid metabolic process;GO:0…	--
ENSMUSG00000025995	87	117	95	105	41	41	38	57	3.186	4.849	3.473	4.018	1.377	1.402	2.071	2.78	3.8815	1.9075	-1.02493	1.90E-06	0.000116199	Wdr75	WD repeat domain 75 [Source:MGI Symbol;Acc:MGI:1920924]	Genetic Information Processing	Translation	ko03008//Ribosome biogenesis in eukaryotes	K14552	GO:0005634//nucleus;GO:0005730//nucleolus;GO:0016020//membrane;GO:0032040//small-subunit processome	GO:0003723//RNA binding;GO:0005515//protein binding	GO:0006364//rRNA processing;GO:0042254//ribosome biogenesis;GO:0042274//ribosomal small subunit biogenesis;GO:0045943//positive regulation of transcription by RNA polymerase I;GO:2000234//positive regulation of rRNA processing	--
ENSMUSG00000026238	3096	4116	3802	3956	2339	2071	1200	1973	275.569	327.222	338.094	368.553	191.148	172.535	114.455	205.388	327.36	170.881	-0.93788	1.90E-06	0.000116199	Ptma	prothymosin alpha [Source:MGI Symbol;Acc:MGI:97803]	-	-	-	-	GO:0005634//nucleus;GO:0005654//nucleoplasm;GO:0005829//cytosol	GO:0042393//histone binding;GO:0043167//ion binding;GO:0140297//DNA-binding transcription factor binding	GO:0006325//chromatin organization;GO:0043066//negative regulation of apoptotic process;GO:0045944//positive regulation of transcription by RNA polymerase II	--
ENSMUSG00000025745	5113	6009	4792	4546	7742	7801	7399	8005	137.653	143.906	128.797	127.876	191.148	196.066	213.076	251.845	134.558	213.034	0.662854	1.98E-06	0.000120453	Hadha	hydroxyacyl-CoA dehydrogenase trifunctional multienzyme complex subunit alpha [Source:MGI Symbol;Acc:MGI:2135593]	Metabolism;Metabolism;Metabolism;Metabolism;Metabolism;Metabolism;Metabolism;Metabolism;Metabolism;Metabolism	Global and overview maps;Amino acid metabolism;Global and overview maps;Amino acid metabolism;Lipid metabolism;Amino acid metabolism;Metabolism of other amino acids;Carbohydrate metabolism;Lipid metabolism;Carbohydrate metabolism	ko01100//Metabolic pathways;ko00310//Lysine degradation;ko01212//Fatty acid metabolism;ko00280//Valine, leucine and isoleucine degradation;ko00071//Fatty acid degradation;ko00380//Tryptophan metabolism;ko00410//beta-Alanine metabolism;ko00640//Propanoate metabolism;ko00062//Fatty acid elongation;ko00650//Butanoate metabolism	K07515;K07515;K07515;K07515;K07515;K07515;K07515;K07515;K07515;K07515	GO:0005739//mitochondrion;GO:0005743//mitochondrial inner membrane;GO:0016020//membrane;GO:0016507//mitochondrial fatty acid beta-oxidation multienzyme complex;GO:0042645//mitochondrial nucleoid	GO:0000062//fatty-acyl-CoA binding;GO:0003824//catalytic activity;GO:0003857//3-hydroxyacyl-CoA dehydrogenase activity;GO:0003988//acetyl-CoA C-acyltransferase activity;GO:0004300//enoyl-CoA hydratase activity;GO:0005515//protein binding;GO:0016491//oxidoreductase activity;GO:0016509//long-chain-3-hydroxyacyl-CoA dehydrogenase activity;GO:0016616//oxidoreductase activity, acting on the CH-OH grou…	GO:0006629//lipid metabolic process;GO:0006631//fatty acid metabolic process;GO:0006635//fatty acid beta-oxidation;GO:0008152//metabolic process;GO:0009410//response to xenobiotic stimulus;GO:0032868//response to insulin;GO:0035965//cardiolipin acyl-chain remodeling	--
ENSMUSG00000054342	78	118	132	117	34	53	17	43	4.333	5.833	7.321	6.782	1.728	2.751	1.011	2.78	6.06725	2.0675	-1.55316	2.12E-06	0.000128507	Kcnn4	potassium intermediate/small conductance calcium-activated channel, subfamily N, member 4 [Source:MGI Symbol;Acc:MGI:1277957]	Organismal Systems;Organismal Systems;Organismal Systems;Organismal Systems	Digestive system;Endocrine system;Digestive system;Endocrine system	ko04974//Protein digestion and absorption;ko04911//Insulin secretion;ko04970//Salivary secretion;ko04929//GnRH secretion	K04945;K04945;K04945;K04945	GO:0005829//cytosol;GO:0005886//plasma membrane;GO:0016020//membrane;GO:0016323//basolateral plasma membrane;GO:0016324//apical plasma membrane;GO:0031982//vesicle;GO:0043005//neuron projection;GO:0043025//neuronal cell body	GO:0005267//potassium channel activity;GO:0005516//calmodulin binding;GO:0015269//calcium-activated potassium channel activity;GO:0016286//small conductance calcium-activated potassium channel activity;GO:0019903//protein phosphatase binding;GO:0022894//Intermediate conductance calcium-activated potassium channel activity	GO:0002376//immune system process;GO:0006811//ion transport;GO:0006813//potassium ion transport;GO:0006816//calcium ion transport;GO:0006820//anion transport;GO:0006884//cell volume homeostasis;GO:0010614//negative regulation of cardiac muscle hypertrophy;GO:0030322//stabilization of membrane potential;GO:0034220//ion transmembrane transport;GO:0045332//phospholipid translocation;GO:0045794//nega…	--
ENSMUSG00000048027	323	348	409	384	226	165	204	233	6.174	5.986	8.008	7.894	3.999	2.96	4.186	5.291	7.0155	4.109	-0.771759	2.13E-06	0.000128507	Rgmb	repulsive guidance molecule family member B [Source:MGI Symbol;Acc:MGI:1916049]	Environmental Information Processing	Signal transduction	ko04350//TGF-beta signaling pathway	K06847	GO:0005793//endoplasmic reticulum-Golgi intermediate compartment;GO:0005886//plasma membrane;GO:0016020//membrane;GO:0045121//membrane raft;GO:0098552//side of membrane;GO:0110165//cellular anatomical entity	GO:0015026//coreceptor activity;GO:0042802//identical protein binding	GO:0007155//cell adhesion;GO:0007165//signal transduction;GO:0030509//BMP signaling pathway;GO:0045893//positive regulation of transcription, DNA-templated	--
ENSMUSG00000036943	446	363	361	287	178	180	233	141	10.191	7.378	8.235	6.852	3.73	3.84	5.695	3.765	8.164	4.2575	-0.93927	2.14E-06	0.000128507	Rab8b	RAB8B, member RAS oncogene family [Source:MGI Symbol;Acc:MGI:2442982]	Cellular Processes	Cellular community - eukaryotes	ko04530//Tight junction	K07902	GO:0005739//mitochondrion;GO:0005768//endosome;GO:0005778//peroxisomal membrane;GO:0005886//plasma membrane;GO:0008021//synaptic vesicle;GO:0010008//endosome membrane;GO:0016020//membrane;GO:0030140//trans-Golgi network transport vesicle;GO:0030670//phagocytic vesicle membrane;GO:0031410//cytoplasmic vesicle;GO:0045335//phagocytic vesicle;GO:0048471//perinuclear region of cytoplasm;GO:0051286//ce…	GO:0000166//nucleotide binding;GO:0003924//GTPase activity;GO:0005102//signaling receptor binding;GO:0005515//protein binding;GO:0005525//GTP binding;GO:0019003//GDP binding;GO:0030911//TPR domain binding	GO:0006904//vesicle docking involved in exocytosis;GO:0009306//protein secretion;GO:0015031//protein transport;GO:0017157//regulation of exocytosis;GO:0019882//antigen processing and presentation;GO:0031346//positive regulation of cell projection organization;GO:0032456//endocytic recycling;GO:0045046//protein import into peroxisome membrane;GO:0048210//Golgi vesicle fusion to target membrane;GO:…	--
ENSMUSG00000054072	24	28	89	22	9	2	0	3	0.887	0.92	3.283	0.849	0.305	0.069	0	0.13	1.48475	0.126	-3.55872	2.14E-06	0.000128507	Iigp1	interferon inducible GTPase 1 [Source:MGI Symbol;Acc:MGI:1926259]	-	-	-	-	GO:0005634//nucleus;GO:0005737//cytoplasm;GO:0005783//endoplasmic reticulum;GO:0005789//endoplasmic reticulum membrane;GO:0005794//Golgi apparatus;GO:0016020//membrane;GO:0020005//symbiont-containing vacuole membrane;GO:0031965//nuclear membrane;GO:0032580//Golgi cisterna membrane	GO:0000166//nucleotide binding;GO:0003924//GTPase activity;GO:0005515//protein binding;GO:0005525//GTP binding;GO:0016787//hydrolase activity;GO:0019003//GDP binding;GO:0042802//identical protein binding	GO:0002376//immune system process;GO:0006952//defense response;GO:0009617//response to bacterium;GO:0010506//regulation of autophagy;GO:0019221//cytokine-mediated signaling pathway;GO:0035458//cellular response to interferon-beta;GO:0042832//defense response to protozoan;GO:0045087//innate immune response;GO:0050829//defense response to Gram-negative bacterium;GO:0098542//defense response to othe…	--
ENSMUSG00000026281	84	118	112	121	44	56	35	53	8.833	11.092	11.781	13.3	4.246	5.52	3.931	6.546	11.2515	5.06075	-1.15269	2.20E-06	0.000131711	Dtymk	deoxythymidylate kinase [Source:MGI Symbol;Acc:MGI:108396]	Metabolism;Metabolism	Global and overview maps;Nucleotide metabolism	ko01100//Metabolic pathways;ko00240//Pyrimidine metabolism	K00943;K00943	GO:0005634//nucleus;GO:0005737//cytoplasm;GO:0005739//mitochondrion;GO:0005759//mitochondrial matrix	GO:0000166//nucleotide binding;GO:0004550//nucleoside diphosphate kinase activity;GO:0004798//thymidylate kinase activity;GO:0005524//ATP binding;GO:0016301//kinase activity;GO:0016740//transferase activity	GO:0006227//dUDP biosynthetic process;GO:0006233//dTDP biosynthetic process;GO:0006235//dTTP biosynthetic process;GO:0009165//nucleotide biosynthetic process;GO:0016310//phosphorylation;GO:0046105//thymidine biosynthetic process;GO:0046940//nucleoside monophosphate phosphorylation;GO:0071363//cellular response to growth factor stimulus	--
ENSMUSG00000000340	265	267	190	171	122	79	110	107	8.682	8.8	6.214	7.672	4.23	4.189	3.855	4.769	7.842	4.26075	-0.880114	2.27E-06	0.000135156	Dbt	dihydrolipoamide branched chain transacylase E2 [Source:MGI Symbol;Acc:MGI:105386]	Metabolism;Metabolism;Metabolism	Global and overview maps;Amino acid metabolism;Carbohydrate metabolism	ko01100//Metabolic pathways;ko00280//Valine, leucine and isoleucine degradation;ko00640//Propanoate metabolism	K09699;K09699;K09699	GO:0005737//cytoplasm;GO:0005739//mitochondrion;GO:0005759//mitochondrial matrix;GO:0005829//cytosol;GO:0005947//mitochondrial alpha-ketoglutarate dehydrogenase complex;GO:0015630//microtubule cytoskeleton;GO:0042645//mitochondrial nucleoid;GO:1990204//oxidoreductase complex	GO:0016407//acetyltransferase activity;GO:0016740//transferase activity;GO:0016746//acyltransferase activity;GO:0031405//lipoic acid binding;GO:0031625//ubiquitin protein ligase binding;GO:0043754//dihydrolipoyllysine-residue (2-methylpropanoyl)transferase activity	GO:0009083//branched-chain amino acid catabolic process;GO:0019752//carboxylic acid metabolic process	--
ENSMUSG00000041264	339	499	358	361	231	187	199	233	10.744	14.412	12.173	12.206	6.575	5.511	6.721	8.299	12.3837	6.7765	-0.869836	2.30E-06	0.000136219	Uspl1	ubiquitin specific peptidase like 1 [Source:MGI Symbol;Acc:MGI:2442342]	-	-	-	-	GO:0005634//nucleus;GO:0015030//Cajal body	GO:0008233//peptidase activity;GO:0008234//cysteine-type peptidase activity;GO:0016787//hydrolase activity;GO:0016929//SUMO-specific protease activity;GO:0032183//SUMO binding	GO:0001825//blastocyst formation;GO:0006508//proteolysis;GO:0008283//cell population proliferation;GO:0009301//snRNA transcription;GO:0016926//protein desumoylation;GO:0030576//Cajal body organization	--
ENSMUSG00000029530	123	139	113	90	56	46	55	27	4.25	4.201	3.76	3.296	1.621	1.563	1.904	1.038	3.87675	1.5315	-1.3399	2.33E-06	0.000137632	Ccr9	chemokine (C-C motif) receptor 9 [Source:MGI Symbol;Acc:MGI:1341902]	Environmental Information Processing;Organismal Systems;Environmental Information Processing;Organismal Systems	Signaling molecules and interaction;Immune system;Signaling molecules and interaction;Immune system	ko04060//Cytokine-cytokine receptor interaction;ko04062//Chemokine signaling pathway;ko04061//Viral protein interaction with cytokine and cytokine receptor;ko04672//Intestinal immune network for IgA production	K04184;K04184;K04184;K04184	GO:0005886//plasma membrane;GO:0009897//external side of plasma membrane;GO:0009986//cell surface;GO:0016020//membrane	GO:0004930//G protein-coupled receptor activity;GO:0004950//chemokine receptor activity;GO:0005515//protein binding;GO:0016493//C-C chemokine receptor activity;GO:0019957//C-C chemokine binding	GO:0002305//CD8-positive, gamma-delta intraepithelial T cell differentiation;GO:0006935//chemotaxis;GO:0006955//immune response;GO:0007165//signal transduction;GO:0007186//G protein-coupled receptor signaling pathway;GO:0007204//positive regulation of cytosolic calcium ion concentration;GO:0019722//calcium-mediated signaling;GO:0060326//cell chemotaxis;GO:0070098//chemokine-mediated signaling pat…	--
ENSMUSG00000022508	412	323	356	505	246	194	120	130	12.64	8.815	10.904	16.188	6.921	5.556	3.938	4.661	12.1367	5.269	-1.20378	2.34E-06	0.000137632	Bcl6	B cell leukemia/lymphoma 6 [Source:MGI Symbol;Acc:MGI:107187]	Human Diseases;Human Diseases;Environmental Information Processing	Cancer: overview;Cancer: overview;Signal transduction	ko05202//Transcriptional misregulation in cancer;ko05207//Chemical carcinogenesis - receptor activation;ko04068//FoxO signaling pathway	K15618;K15618;K15618	GO:0005634//nucleus;GO:0005654//nucleoplasm;GO:0005657//replication fork;GO:0005730//nucleolus;GO:0005794//Golgi apparatus;GO:0042382//paraspeckles	GO:0000977//RNA polymerase II transcription regulatory region sequence-specific DNA binding;GO:0000978//RNA polymerase II cis-regulatory region sequence-specific DNA binding;GO:0001161//intronic transcription regulatory region sequence-specific DNA binding;GO:0001222//transcription corepressor binding;GO:0001227//DNA-binding transcription repressor activity, RNA polymerase II-specific;GO:0003677/…	GO:0000122//negative regulation of transcription by RNA polymerase II;GO:0000902//cell morphogenesis;GO:0001817//regulation of cytokine production;GO:0001953//negative regulation of cell-matrix adhesion;GO:0002317//plasma cell differentiation;GO:0002376//immune system process;GO:0002467//germinal center formation;GO:0002682//regulation of immune system process;GO:0002829//negative regulation of t…	ZBTB
ENSMUSG00000046879	347	512	778	422	293	181	197	186	17.276	22.655	39.197	22.226	13.726	8.641	10.636	11.034	25.3385	11.0092	-1.20261	2.39E-06	0.000140149	Irgm1	immunity-related GTPase family M member 1 [Source:MGI Symbol;Acc:MGI:107567]	Human Diseases	Infectious disease: parasitic	ko05145//Toxoplasmosis	K14139	GO:0000139//Golgi membrane;GO:0000421//autophagosome membrane;GO:0001891//phagocytic cup;GO:0005739//mitochondrion;GO:0005764//lysosome;GO:0005765//lysosomal membrane;GO:0005768//endosome;GO:0005770//late endosome;GO:0005776//autophagosome;GO:0005783//endoplasmic reticulum;GO:0005789//endoplasmic reticulum membrane;GO:0005794//Golgi apparatus;GO:0005811//lipid droplet;GO:0005829//cytosol;GO:00058…	GO:0000166//nucleotide binding;GO:0003924//GTPase activity;GO:0003925//G protein activity;GO:0005525//GTP binding;GO:0005547//phosphatidylinositol-3,4,5-trisphosphate binding;GO:0008289//lipid binding;GO:0016787//hydrolase activity;GO:0019901//protein kinase binding;GO:0030674//protein-macromolecule adaptor activity;GO:0043325//phosphatidylinositol-3,4-bisphosphate binding;GO:0043539//protein ser…	GO:0000045//autophagosome assembly;GO:0001934//positive regulation of protein phosphorylation;GO:0002376//immune system process;GO:0006914//autophagy;GO:0006952//defense response;GO:0009617//response to bacterium;GO:0010508//positive regulation of autophagy;GO:0010800//positive regulation of peptidyl-threonine phosphorylation;GO:0031648//protein destabilization;GO:0032480//negative regulation of …	--
ENSMUSG00000053931	234	175	309	282	131	124	76	115	13.155	8.271	16.792	16.471	7.057	6.749	4.669	7.627	13.6723	6.5255	-1.06709	2.41E-06	0.000140989	Cnn3	calponin 3, acidic [Source:MGI Symbol;Acc:MGI:1919244]	-	-	-	-	GO:0005829//cytosol;GO:0015629//actin cytoskeleton;GO:0030425//dendrite;GO:0043025//neuronal cell body;GO:0043197//dendritic spine;GO:0098794//postsynapse;GO:0098978//glutamatergic synapse	GO:0003779//actin binding;GO:0005515//protein binding;GO:0005516//calmodulin binding;GO:0008017//microtubule binding;GO:0051015//actin filament binding	GO:0007015//actin filament organization;GO:0030855//epithelial cell differentiation;GO:0031032//actomyosin structure organization	--
ENSMUSG00000027698	225	176	208	202	470	268	432	611	5.431	3.779	5.013	5.095	10.405	6.04	11.155	17.236	4.8295	11.209	1.21471	2.42E-06	0.000140989	Nceh1	neutral cholesterol ester hydrolase 1 [Source:MGI Symbol;Acc:MGI:2443191]	Human Diseases;Organismal Systems;Organismal Systems;Organismal Systems	Endocrine and metabolic disease;Digestive system;Endocrine system;Digestive system	ko04934//Cushing syndrome;ko04976//Bile secretion;ko04927//Cortisol synthesis and secretion;ko04979//Cholesterol metabolism	K14349;K14349;K14349;K14349	GO:0005783//endoplasmic reticulum;GO:0005886//plasma membrane;GO:0016020//membrane;GO:0043231//intracellular membrane-bounded organelle	GO:0003824//catalytic activity;GO:0016787//hydrolase activity;GO:0017171//serine hydrolase activity;GO:0042301//phosphate ion binding;GO:0047378//acetylalkylglycerol acetylhydrolase activity;GO:0052689//carboxylic ester hydrolase activity	GO:0006629//lipid metabolic process;GO:0006805//xenobiotic metabolic process;GO:0016042//lipid catabolic process;GO:0046485//ether lipid metabolic process;GO:0060395//SMAD protein signal transduction	--
ENSMUSG00000095079	12485	19402	28805	10100	5556	2058	1855	2282	1225.01	1694.91	2821.77	1036.46	500.697	188.825	194.442	261.864	1694.54	286.457	-2.5645	2.46E-06	0.000142994	Igha	immunoglobulin heavy constant alpha [Source:MGI Symbol;Acc:MGI:96444]	-	-	-	-	GO:0005615//extracellular space;GO:0042571//immunoglobulin complex, circulating;GO:0071748//monomeric IgA immunoglobulin complex;GO:0071751//secretory IgA immunoglobulin complex;GO:0071752//secretory dimeric IgA immunoglobulin complex	GO:0003823//antigen binding;GO:0034987//immunoglobulin receptor binding	GO:0002385//mucosal immune response;GO:0002455//humoral immune response mediated by circulating immunoglobulin;GO:0006958//complement activation, classical pathway;GO:0016064//immunoglobulin mediated immune response;GO:0019731//antibacterial humoral response	--
ENSMUSG00000017843	3541	4150	3124	3605	7114	6426	4939	5610	213.151	222.369	182.529	230.602	407.676	378.334	339.852	419.721	212.163	386.396	0.864908	2.50E-06	0.000145039	Ppp2r5c	protein phosphatase 2, regulatory subunit B', gamma [Source:MGI Symbol;Acc:MGI:1349475]	Environmental Information Processing;Human Diseases;Organismal Systems;Organismal Systems;Environmental Information Processing;Environmental Information Processing;Cellular Processes;Genetic Information Processing	Signal transduction;Infectious disease: viral;Circulatory system;Nervous system;Signal transduction;Signal transduction;Cell growth and death;Translation	ko04151//PI3K-Akt signaling pathway;ko05165//Human papillomavirus infection;ko04261//Adrenergic signaling in cardiomyocytes;ko04728//Dopaminergic synapse;ko04152//AMPK signaling pathway;ko04071//Sphingolipid signaling pathway;ko04114//Oocyte meiosis;ko03015//mRNA surveillance pathway	K11584;K11584;K11584;K11584;K11584;K11584;K11584;K11584	GO:0000159//protein phosphatase type 2A complex;GO:0000775//chromosome, centromeric region;GO:0005634//nucleus;GO:0005654//nucleoplasm;GO:0005694//chromosome;GO:0005794//Golgi apparatus;GO:0005829//cytosol	GO:0005515//protein binding;GO:0019888//protein phosphatase regulator activity;GO:0072542//protein phosphatase activator activity	GO:0006977//DNA damage response, signal transduction by p53 class mediator resulting in cell cycle arrest;GO:0007165//signal transduction;GO:0008285//negative regulation of cell population proliferation;GO:0042771//intrinsic apoptotic signaling pathway in response to DNA damage by p53 class mediator;GO:0043161//proteasome-mediated ubiquitin-dependent protein catabolic process	--
ENSMUSG00000104876	266	226	322	183	136	100	123	70	7.443	5.625	8.995	5.35	3.49	2.612	3.681	2.289	6.85325	3.018	-1.1832	2.54E-06	0.000146489	Trdc	T cell receptor delta, constant region [Source:MGI Symbol;Acc:MGI:98612]	-	-	-	-	GO:0009897//external side of plasma membrane	-	-	--
ENSMUSG00000035929	618	647	681	425	305	246	375	307	37.275	34.689	41.002	26.784	16.849	13.841	24.184	21.64	34.9375	19.1285	-0.869053	2.58E-06	0.000148647	H2-Q4	histocompatibility 2, Q region locus 4 [Source:MGI Symbol;Acc:MGI:95933]	Human Diseases;Human Diseases;Cellular Processes;Human Diseases;Human Diseases;Human Diseases;Human Diseases;Human Diseases;Human Diseases;Cellular Processes;Cellular Processes;Environmental Information Processing;Organismal Systems;Human Diseases;Human Diseases;Human Diseases;Human Diseases;Human Diseases	Infectious disease: viral;Infectious disease: viral;Transport and catabolism;Infectious disease: viral;Infectious disease: viral;Infectious disease: viral;Infectious disease: viral;Cancer: overview;Infectious disease: viral;Cell growth and death;Transport and catabolism;Signaling molecules and interaction;Immune system;Cardiovascular disease;Immune disease;Endocrine and metabolic disease;Immune d…	ko05168//Herpes simplex virus 1 infection;ko05165//Human papillomavirus infection;ko04144//Endocytosis;ko05163//Human cytomegalovirus infection;ko05166//Human T-cell leukemia virus 1 infection;ko05170//Human immunodeficiency virus 1 infection;ko05169//Epstein-Barr virus infection;ko05203//Viral carcinogenesis;ko05167//Kaposi sarcoma-associated herpesvirus infection;ko04218//Cellular senescence;ko…	K06751;K06751;K06751;K06751;K06751;K06751;K06751;K06751;K06751;K06751;K06751;K06751;K06751;K06751;K06751;K06751;K06751;K06751	GO:0005615//extracellular space;GO:0005783//endoplasmic reticulum;GO:0005794//Golgi apparatus;GO:0005797//Golgi medial cisterna;GO:0005886//plasma membrane;GO:0009897//external side of plasma membrane;GO:0009986//cell surface;GO:0016020//membrane;GO:0032398//MHC class Ib protein complex;GO:0042612//MHC class I protein complex;GO:0042824//MHC class I peptide loading complex;GO:0070971//endoplasmic…	GO:0005102//signaling receptor binding;GO:0030881//beta-2-microglobulin binding;GO:0042277//peptide binding;GO:0042288//MHC class I protein binding;GO:0042605//peptide antigen binding;GO:0042608//T cell receptor binding;GO:0042610//CD8 receptor binding;GO:0044877//protein-containing complex binding;GO:0046703//natural killer cell lectin-like receptor binding;GO:0051087//chaperone binding;GO:00620…	GO:0001815//positive regulation of antibody-dependent cellular cytotoxicity;GO:0001916//positive regulation of T cell mediated cytotoxicity;GO:0002250//adaptive immune response;GO:0002476//antigen processing and presentation of endogenous peptide antigen via MHC class Ib;GO:0002477//antigen processing and presentation of exogenous peptide antigen via MHC class Ib;GO:0002486//antigen processing an…	--
ENSMUSG00000032883	634	703	654	1007	2424	1463	1076	1816	23.313	22.985	30.931	40.669	79.408	49.079	41.36	84.539	29.4745	63.5965	1.10948	2.64E-06	0.00015108	Acsl3	acyl-CoA synthetase long-chain family member 3 [Source:MGI Symbol;Acc:MGI:1921455]	Metabolism;Organismal Systems;Organismal Systems;Cellular Processes;Organismal Systems;Metabolism;Metabolism;Cellular Processes;Metabolism	Global and overview maps;Environmental adaptation;Endocrine system;Transport and catabolism;Endocrine system;Global and overview maps;Lipid metabolism;Cell growth and death;Lipid metabolism	ko01100//Metabolic pathways;ko04714//Thermogenesis;ko03320//PPAR signaling pathway;ko04146//Peroxisome;ko04920//Adipocytokine signaling pathway;ko01212//Fatty acid metabolism;ko00071//Fatty acid degradation;ko04216//Ferroptosis;ko00061//Fatty acid biosynthesis	K01897;K01897;K01897;K01897;K01897;K01897;K01897;K01897;K01897	GO:0005739//mitochondrion;GO:0005741//mitochondrial outer membrane;GO:0005777//peroxisome;GO:0005778//peroxisomal membrane;GO:0005783//endoplasmic reticulum;GO:0005789//endoplasmic reticulum membrane;GO:0005794//Golgi apparatus;GO:0005811//lipid droplet;GO:0005886//plasma membrane;GO:0016020//membrane;GO:0043231//intracellular membrane-bounded organelle;GO:0048471//perinuclear region of cytoplasm	GO:0000166//nucleotide binding;GO:0004467//long-chain fatty acid-CoA ligase activity;GO:0005524//ATP binding;GO:0016874//ligase activity;GO:0019901//protein kinase binding;GO:0019904//protein domain specific binding;GO:0031956//medium-chain fatty acid-CoA ligase activity;GO:0047676//arachidonate-CoA ligase activity	GO:0001676//long-chain fatty acid metabolic process;GO:0006629//lipid metabolic process;GO:0006631//fatty acid metabolic process;GO:0006633//fatty acid biosynthetic process;GO:0030182//neuron differentiation;GO:0034379//very-low-density lipoprotein particle assembly;GO:0035336//long-chain fatty-acyl-CoA metabolic process;GO:0042998//positive regulation of Golgi to plasma membrane protein transpor…	--
ENSMUSG00000004931	500	480	441	490	840	1157	647	868	32.69	27.146	26.01	37.326	49.494	69.642	47.228	66.669	30.793	58.2582	0.91986	2.66E-06	0.000152198	Apba3	amyloid beta (A4) precursor protein-binding, family A, member 3 [Source:MGI Symbol;Acc:MGI:1888527]	-	-	-	-	GO:0005737//cytoplasm;GO:0005886//plasma membrane;GO:0043197//dendritic spine;GO:0048471//perinuclear region of cytoplasm	GO:0001540//amyloid-beta binding;GO:0004857//enzyme inhibitor activity;GO:0005515//protein binding;GO:0019899//enzyme binding	GO:0001701//in utero embryonic development;GO:0007268//chemical synaptic transmission;GO:0010468//regulation of gene expression;GO:0015031//protein transport	--
ENSMUSG00000071716	174	183	183	154	82	98	75	40	8.523	7.966	8.967	7.891	3.699	4.502	3.953	2.273	8.33675	3.60675	-1.20879	2.75E-06	0.000156519	Apol7e	apolipoprotein L 7e [Source:MGI Symbol;Acc:MGI:3704456]	-	-	-	-	GO:0005576//extracellular region	GO:0008289//lipid binding	GO:0006869//lipid transport;GO:0042157//lipoprotein metabolic process	--
ENSMUSG00000044628	25	22	43	41	10	2	2	6	2.028	1.729	3.638	4.075	0.805	0.178	0.203	0.667	2.8675	0.46325	-2.62993	2.78E-06	0.000157573	Rnf208	ring finger protein 208 [Source:MGI Symbol;Acc:MGI:1916096]	-	-	-	-	GO:0005654//nucleoplasm;GO:0005829//cytosol	GO:0004842//ubiquitin-protein transferase activity;GO:0046872//metal ion binding;GO:0061630//ubiquitin protein ligase activity	GO:0016567//protein ubiquitination;GO:0051865//protein autoubiquitination	--
ENSMUSG00000025823	1127	1390	1044	1270	726	661	543	835	50.805	55.739	46.985	59.818	30.014	27.818	26.184	43.988	53.3368	32.001	-0.737013	2.90E-06	0.000164008	Pdia4	protein disulfide isomerase associated 4 [Source:MGI Symbol;Acc:MGI:104864]	Genetic Information Processing;Organismal Systems	Folding, sorting and degradation;Endocrine system	ko04141//Protein processing in endoplasmic reticulum;ko04918//Thyroid hormone synthesis	K09582;K09582	GO:0005615//extracellular space;GO:0005783//endoplasmic reticulum;GO:0005788//endoplasmic reticulum lumen;GO:0009986//cell surface	GO:0003756//protein disulfide isomerase activity;GO:0015035//protein-disulfide reductase activity;GO:0016853//isomerase activity	-	--
ENSMUSG00000035372	2285	2639	2087	2368	3298	3991	3486	3426	140.878	146.871	127.271	152.487	184.268	231.325	228.011	245.044	141.877	222.162	0.646974	2.91E-06	0.000164008	1810055G02Rik	RIKEN cDNA 1810055G02 gene [Source:MGI Symbol;Acc:MGI:1919306]	-	-	-	-	GO:0005654//nucleoplasm;GO:0005794//Golgi apparatus;GO:0005886//plasma membrane;GO:0016020//membrane;GO:0043231//intracellular membrane-bounded organelle	GO:0003674//molecular_function	GO:0008150//biological_process	--
ENSMUSG00000033386	346	310	319	269	163	155	189	206	8.463	6.664	7.29	6.573	3.723	3.881	5.116	5.888	7.2475	4.652	-0.639632	2.97E-06	0.000166998	Frrs1	ferric-chelate reductase 1 [Source:MGI Symbol;Acc:MGI:108076]	-	-	-	-	GO:0016020//membrane	GO:0016491//oxidoreductase activity	-	--
ENSMUSG00000076532	68	8	10	1	0	0	0	0	20.542	2.15	3.016	0.316	0	0	0	0	6.506	0.001	-12.6676	3.03E-06	0.000169552	Igkv4-91	immunoglobulin kappa chain variable 4-91 [Source:MGI Symbol;Acc:MGI:3642277]	-	-	-	-	GO:0005615//extracellular space	-	GO:0006955//immune response	--
ENSMUSG00000015437	1182	1729	1653	1194	764	793	784	430	89.017	115.829	124.282	93.953	52.766	55.754	63.157	37.843	105.77	52.38	-1.01385	3.15E-06	0.000175714	Gzmb	granzyme B [Source:MGI Symbol;Acc:MGI:109267]	Human Diseases;Cellular Processes;Organismal Systems;Human Diseases;Human Diseases;Human Diseases;Human Diseases	Cancer: overview;Cell growth and death;Immune system;Immune disease;Endocrine and metabolic disease;Immune disease;Immune disease	ko05202//Transcriptional misregulation in cancer;ko04210//Apoptosis;ko04650//Natural killer cell mediated cytotoxicity;ko05320//Autoimmune thyroid disease;ko04940//Type I diabetes mellitus;ko05330//Allograft rejection;ko05332//Graft-versus-host disease	K01353;K01353;K01353;K01353;K01353;K01353;K01353	GO:0005576//extracellular region;GO:0005615//extracellular space;GO:0005737//cytoplasm;GO:0005764//lysosome;GO:0005769//early endosome;GO:0005829//cytosol;GO:0043231//intracellular membrane-bounded organelle;GO:0044194//cytolytic granule	GO:0004252//serine-type endopeptidase activity;GO:0005515//protein binding;GO:0008233//peptidase activity;GO:0008236//serine-type peptidase activity;GO:0016787//hydrolase activity	GO:0001913//T cell mediated cytotoxicity;GO:0006508//proteolysis;GO:0006915//apoptotic process;GO:0031640//killing of cells of other organism;GO:0042267//natural killer cell mediated cytotoxicity;GO:0042742//defense response to bacterium;GO:0051603//proteolysis involved in cellular protein catabolic process;GO:0051604//protein maturation;GO:0070269//pyroptosis;GO:0140507//granzyme-mediated progra…	--
ENSMUSG00000079492	2770	2420	2484	2344	1773	1527	1646	1207	222.873	173.207	199.541	197.07	130.835	114.686	141.705	113.541	198.173	125.192	-0.662619	3.18E-06	0.00017677	Gm11127	predicted gene 11127 [Source:MGI Symbol;Acc:MGI:3779381]	Human Diseases;Human Diseases;Cellular Processes;Human Diseases;Human Diseases;Human Diseases;Human Diseases;Human Diseases;Human Diseases;Cellular Processes;Cellular Processes;Environmental Information Processing;Organismal Systems;Human Diseases;Human Diseases;Human Diseases;Human Diseases;Human Diseases	Infectious disease: viral;Infectious disease: viral;Transport and catabolism;Infectious disease: viral;Infectious disease: viral;Infectious disease: viral;Infectious disease: viral;Cancer: overview;Infectious disease: viral;Cell growth and death;Transport and catabolism;Signaling molecules and interaction;Immune system;Cardiovascular disease;Immune disease;Endocrine and metabolic disease;Immune d…	ko05168//Herpes simplex virus 1 infection;ko05165//Human papillomavirus infection;ko04144//Endocytosis;ko05163//Human cytomegalovirus infection;ko05166//Human T-cell leukemia virus 1 infection;ko05170//Human immunodeficiency virus 1 infection;ko05169//Epstein-Barr virus infection;ko05203//Viral carcinogenesis;ko05167//Kaposi sarcoma-associated herpesvirus infection;ko04218//Cellular senescence;ko…	K06751;K06751;K06751;K06751;K06751;K06751;K06751;K06751;K06751;K06751;K06751;K06751;K06751;K06751;K06751;K06751;K06751;K06751	GO:0000139//Golgi membrane;GO:0005615//extracellular space;GO:0005765//lysosomal membrane;GO:0005783//endoplasmic reticulum;GO:0005886//plasma membrane;GO:0009897//external side of plasma membrane;GO:0009986//cell surface;GO:0016020//membrane;GO:0031901//early endosome membrane;GO:0032398//MHC class Ib protein complex	GO:0005102//signaling receptor binding;GO:0030881//beta-2-microglobulin binding;GO:0042605//peptide antigen binding;GO:0046978//TAP1 binding;GO:0046979//TAP2 binding;GO:0071889//14-3-3 protein binding	GO:0001916//positive regulation of T cell mediated cytotoxicity;GO:0002476//antigen processing and presentation of endogenous peptide antigen via MHC class Ib;GO:0002486//antigen processing and presentation of endogenous peptide antigen via MHC class I via ER pathway, TAP-independent;GO:0006955//immune response	--
ENSMUSG00000110573	1679	2159	1552	1673	3413	3342	2322	3270	289.137	330.727	266.822	301.021	539.008	537.28	427.725	658.054	296.927	540.517	0.864232	3.27E-06	0.000181432	Gm5485	predicted gene 5485 [Source:MGI Symbol;Acc:MGI:3647875]	-	-	-	-	-	-	-	--
ENSMUSG00000038167	1524	1443	1264	1353	1940	2065	2031	1975	49.959	42.079	41.367	46.342	58.323	63.196	71.218	75.659	44.9368	67.099	0.578395	3.64E-06	0.000201071	Plekhg6	pleckstrin homology domain containing, family G (with RhoGef domain) member 6 [Source:MGI Symbol;Acc:MGI:2682298]	-	-	-	-	GO:0005737//cytoplasm;GO:0005813//centrosome;GO:0005819//spindle;GO:0005856//cytoskeleton;GO:0005902//microvillus;GO:0030054//cell junction;GO:0032154//cleavage furrow;GO:0042995//cell projection	GO:0003674//molecular_function;GO:0005085//guanyl-nucleotide exchange factor activity;GO:0005096//GTPase activator activity	GO:0008150//biological_process	--
ENSMUSG00000022704	72	105	62	67	28	12	25	34	3.028	4.236	2.771	3.007	1.07	0.402	1.034	1.769	3.2605	1.06875	-1.60917	3.96E-06	0.000218135	Qtrt2	queuine tRNA-ribosyltransferase accessory subunit 2 [Source:MGI Symbol;Acc:MGI:1922194]	-	-	-	-	GO:0005737//cytoplasm;GO:0005739//mitochondrion;GO:0005741//mitochondrial outer membrane;GO:0016020//membrane;GO:0032991//protein-containing complex;GO:1990234//transferase complex	GO:0008479//queuine tRNA-ribosyltransferase activity;GO:0016740//transferase activity;GO:0016763//pentosyltransferase activity;GO:0042803//protein homodimerization activity;GO:0046872//metal ion binding;GO:0046982//protein heterodimerization activity	GO:0006400//tRNA modification;GO:0008033//tRNA processing;GO:0101030//tRNA-guanine transglycosylation	--
ENSMUSG00000062939	116	146	121	55	33	34	51	29	4.531	5.08	4.908	2.259	1.196	1.29	2.216	1.377	4.1945	1.51975	-1.46466	4.00E-06	0.000219541	Stat4	signal transducer and activator of transcription 4 [Source:MGI Symbol;Acc:MGI:103062]	Human Diseases;Cellular Processes;Environmental Information Processing;Human Diseases;Organismal Systems;Human Diseases	Cancer: overview;Cell growth and death;Signal transduction;Infectious disease: viral;Immune system;Immune disease	ko05200//Pathways in cancer;ko04217//Necroptosis;ko04630//JAK-STAT signaling pathway;ko05161//Hepatitis B;ko04658//Th1 and Th2 cell differentiation;ko05321//Inflammatory bowel disease	K11222;K11222;K11222;K11222;K11222;K11222	GO:0005634//nucleus;GO:0005737//cytoplasm;GO:0090575//RNA polymerase II transcription regulator complex	GO:0003677//DNA binding;GO:0003700//DNA-binding transcription factor activity;GO:0042802//identical protein binding	GO:0006355//regulation of transcription, DNA-templated;GO:0007165//signal transduction;GO:0019221//cytokine-mediated signaling pathway;GO:0035722//interleukin-12-mediated signaling pathway;GO:0045063//T-helper 1 cell differentiation	STAT
ENSMUSG00000009092	20	19	29	15	2	2	2	4	1.644	1.384	2.379	1.288	0.151	0.153	0.176	0.384	1.67375	0.216	-2.95398	4.15E-06	0.000227388	Derl3	Der1-like domain family, member 3 [Source:MGI Symbol;Acc:MGI:1917627]	Genetic Information Processing	Folding, sorting and degradation	ko04141//Protein processing in endoplasmic reticulum	K13989	GO:0000839//Hrd1p ubiquitin ligase ERAD-L complex;GO:0005783//endoplasmic reticulum;GO:0005789//endoplasmic reticulum membrane;GO:0016020//membrane	GO:0005047//signal recognition particle binding;GO:0044877//protein-containing complex binding;GO:0051787//misfolded protein binding;GO:1990381//ubiquitin-specific protease binding	GO:0006950//response to stress;GO:0010498//proteasomal protein catabolic process;GO:0018279//protein N-linked glycosylation via asparagine;GO:0030433//ubiquitin-dependent ERAD pathway;GO:0030968//endoplasmic reticulum unfolded protein response;GO:1904153//negative regulation of retrograde protein transport, ER to cytosol	--
ENSMUSG00000028032	1068	944	1001	1388	694	715	553	594	43.914	35.608	41.997	59.877	26.27	28.676	24.495	28.519	45.349	26.99	-0.748646	4.29E-06	0.000233818	Papss1	3'-phosphoadenosine 5'-phosphosulfate synthase 1 [Source:MGI Symbol;Acc:MGI:1330587]	Metabolism;Metabolism;Metabolism;Metabolism	Global and overview maps;Nucleotide metabolism;Metabolism of other amino acids;Energy metabolism	ko01100//Metabolic pathways;ko00230//Purine metabolism;ko00450//Selenocompound metabolism;ko00920//Sulfur metabolism	K13811;K13811;K13811;K13811	GO:0005829//cytosol;GO:0009336//sulfate adenylyltransferase complex (ATP)	GO:0000166//nucleotide binding;GO:0003824//catalytic activity;GO:0004020//adenylylsulfate kinase activity;GO:0004781//sulfate adenylyltransferase (ATP) activity;GO:0005524//ATP binding;GO:0016301//kinase activity;GO:0016740//transferase activity;GO:0016779//nucleotidyltransferase activity;GO:0042803//protein homodimerization activity	GO:0000103//sulfate assimilation;GO:0006790//sulfur compound metabolic process;GO:0008152//metabolic process;GO:0009152//purine ribonucleotide biosynthetic process;GO:0016310//phosphorylation;GO:0034030//ribonucleoside bisphosphate biosynthetic process;GO:0034033//purine nucleoside bisphosphate biosynthetic process;GO:0050428//3'-phosphoadenosine 5'-phosphosulfate biosynthetic process	--
ENSMUSG00000030199	453	458	419	456	300	222	279	298	8.729	7.84	8.097	9.215	5.264	3.956	5.773	6.599	8.47025	5.398	-0.64998	4.45E-06	0.000242152	Etv6	ets variant 6 [Source:MGI Symbol;Acc:MGI:109336]	Human Diseases	Cancer: overview	ko05202//Transcriptional misregulation in cancer	K03211	GO:0005634//nucleus;GO:0005730//nucleolus;GO:0005829//cytosol	GO:0000977//RNA polymerase II transcription regulatory region sequence-specific DNA binding;GO:0000978//RNA polymerase II cis-regulatory region sequence-specific DNA binding;GO:0000981//DNA-binding transcription factor activity, RNA polymerase II-specific;GO:0001227//DNA-binding transcription repressor activity, RNA polymerase II-specific;GO:0001228//DNA-binding transcription activator activity, …	GO:0000122//negative regulation of transcription by RNA polymerase II;GO:0006355//regulation of transcription, DNA-templated;GO:0006357//regulation of transcription by RNA polymerase II;GO:0007296//vitellogenesis;GO:0022008//neurogenesis;GO:0030154//cell differentiation;GO:0045944//positive regulation of transcription by RNA polymerase II;GO:0071425//hematopoietic stem cell proliferation;GO:00971…	ETS
ENSMUSG00000057113	1571	2071	1922	1968	1307	1105	929	1231	118.462	137.102	144.006	152.16	87.19	76.551	78.968	109.261	137.933	87.9925	-0.64851	4.53E-06	0.000245465	Npm1	nucleophosmin 1 [Source:MGI Symbol;Acc:MGI:106184]	-	-	-	-	GO:0001652//granular component;GO:0005634//nucleus;GO:0005654//nucleoplasm;GO:0005730//nucleolus;GO:0005737//cytoplasm;GO:0005813//centrosome;GO:0005829//cytosol;GO:0005856//cytoskeleton;GO:0015934//large ribosomal subunit;GO:0015935//small ribosomal subunit;GO:0016363//nuclear matrix;GO:0016607//nuclear speck;GO:0031616//spindle pole centrosome;GO:0032991//protein-containing complex;GO:0032993//…	GO:0001046//core promoter sequence-specific DNA binding;GO:0002039//p53 binding;GO:0003676//nucleic acid binding;GO:0003677//DNA binding;GO:0003682//chromatin binding;GO:0003713//transcription coactivator activity;GO:0003723//RNA binding;GO:0004860//protein kinase inhibitor activity;GO:0005515//protein binding;GO:0005524//ATP binding;GO:0005547//phosphatidylinositol-3,4,5-trisphosphate binding;GO…	GO:0000055//ribosomal large subunit export from nucleus;GO:0000056//ribosomal small subunit export from nucleus;GO:0000448//cleavage in ITS2 between 5.8S rRNA and LSU-rRNA of tricistronic rRNA transcript (SSU-rRNA, 5.8S rRNA, LSU-rRNA);GO:0001558//regulation of cell growth;GO:0006281//DNA repair;GO:0006334//nucleosome assembly;GO:0006338//chromatin remodeling;GO:0006407//rRNA export from nucleus;…	--
ENSMUSG00000076672	28	41	90	16	6	4	3	11	8.652	11.269	27.763	5.166	1.7	1.154	0.992	3.972	13.2125	1.9545	-2.75703	4.63E-06	0.000249846	Ighv3-6	immunoglobulin heavy variable 3-6 [Source:MGI Symbol;Acc:MGI:4439856]	-	-	-	-	GO:0005576//extracellular region;GO:0005886//plasma membrane;GO:0019814//immunoglobulin complex	GO:0003823//antigen binding	GO:0002250//adaptive immune response;GO:0002376//immune system process;GO:0016064//immunoglobulin mediated immune response	--
ENSMUSG00000069874	685	701	1155	530	413	277	390	223	21.277	19.362	35.971	17.274	11.741	8.065	12.935	8.094	23.471	10.2088	-1.20107	4.64E-06	0.000249846	Irgm2	immunity-related GTPase family M member 2 [Source:MGI Symbol;Acc:MGI:1926262]	Human Diseases	Infectious disease: parasitic	ko05145//Toxoplasmosis	K14139	GO:0000139//Golgi membrane;GO:0000421//autophagosome membrane;GO:0005737//cytoplasm;GO:0005739//mitochondrion;GO:0005774//vacuolar membrane;GO:0005789//endoplasmic reticulum membrane;GO:0005794//Golgi apparatus;GO:0005829//cytosol;GO:0016020//membrane;GO:0030659//cytoplasmic vesicle membrane;GO:0031410//cytoplasmic vesicle	GO:0000166//nucleotide binding;GO:0003924//GTPase activity;GO:0003925//G protein activity;GO:0005525//GTP binding;GO:0016787//hydrolase activity;GO:0019901//protein kinase binding;GO:0030674//protein-macromolecule adaptor activity;GO:0043539//protein serine/threonine kinase activator activity;GO:0050700//CARD domain binding;GO:0051434//BH3 domain binding;GO:1901612//cardiolipin binding	GO:0000045//autophagosome assembly;GO:0001934//positive regulation of protein phosphorylation;GO:0002376//immune system process;GO:0006952//defense response;GO:0009617//response to bacterium;GO:0010508//positive regulation of autophagy;GO:0010800//positive regulation of peptidyl-threonine phosphorylation;GO:0031640//killing of cells of other organism;GO:0031648//protein destabilization;GO:0032480…	--
ENSMUSG00000059406	26	12	15	26	71	43	61	77	0.804	0.33	0.463	0.84	2.014	1.241	2.018	2.75	0.60925	2.00575	1.71904	4.66E-06	0.000250358	Tmprss9	transmembrane protease, serine 9 [Source:MGI Symbol;Acc:MGI:3612246]	-	-	-	-	GO:0005886//plasma membrane;GO:0016020//membrane	GO:0004252//serine-type endopeptidase activity;GO:0005515//protein binding;GO:0008233//peptidase activity;GO:0008236//serine-type peptidase activity;GO:0016787//hydrolase activity	GO:0006508//proteolysis	--
ENSMUSG00000018654	196	145	231	83	50	53	79	33	6.555	3.148	5.608	2.063	0.992	1.199	2.756	2.485	4.3435	1.858	-1.22511	4.87E-06	0.000260586	Ikzf1	IKAROS family zinc finger 1 [Source:MGI Symbol;Acc:MGI:1342540]	-	-	-	-	GO:0005634//nucleus;GO:0005654//nucleoplasm;GO:0005721//pericentric heterochromatin;GO:0005829//cytosol;GO:0032991//protein-containing complex	GO:0000977//RNA polymerase II transcription regulatory region sequence-specific DNA binding;GO:0001227//DNA-binding transcription repressor activity, RNA polymerase II-specific;GO:0003677//DNA binding;GO:0019904//protein domain specific binding	GO:0000122//negative regulation of transcription by RNA polymerase II;GO:0030098//lymphocyte differentiation;GO:0030218//erythrocyte differentiation	zf-C2H2
ENSMUSG00000027351	182	208	169	227	98	48	83	113	3.272	3.326	3.033	4.444	1.616	0.806	1.596	2.374	3.51875	1.598	-1.1388	4.91E-06	0.000261202	Spred1	sprouty protein with EVH-1 domain 1, related sequence [Source:MGI Symbol;Acc:MGI:2150016]	-	-	-	-	GO:0005634//nucleus;GO:0005654//nucleoplasm;GO:0005737//cytoplasm;GO:0005829//cytosol;GO:0005886//plasma membrane;GO:0005901//caveola;GO:0016020//membrane;GO:0031410//cytoplasmic vesicle	GO:0005173//stem cell factor receptor binding;GO:0005515//protein binding;GO:0019901//protein kinase binding;GO:0019902//phosphatase binding;GO:0030291//protein serine/threonine kinase inhibitor activity	GO:0007275//multicellular organism development;GO:0009966//regulation of signal transduction;GO:0010719//negative regulation of epithelial to mesenchymal transition;GO:0010801//negative regulation of peptidyl-threonine phosphorylation;GO:0016525//negative regulation of angiogenesis;GO:0030512//negative regulation of transforming growth factor beta receptor signaling pathway;GO:0043409//negative r…	--
ENSMUSG00000025742	137	169	109	123	69	60	61	72	4.005	4.395	3.182	3.757	1.85	1.638	1.908	2.46	3.83475	1.964	-0.965338	4.94E-06	0.000261202	Prps2	phosphoribosyl pyrophosphate synthetase 2 [Source:MGI Symbol;Acc:MGI:97776]	Metabolism;Metabolism;Metabolism;Metabolism;Metabolism	Global and overview maps;Nucleotide metabolism;Global and overview maps;Global and overview maps;Carbohydrate metabolism	ko01100//Metabolic pathways;ko00230//Purine metabolism;ko01200//Carbon metabolism;ko01230//Biosynthesis of amino acids;ko00030//Pentose phosphate pathway	K00948;K00948;K00948;K00948;K00948	GO:0002189//ribose phosphate diphosphokinase complex;GO:0005737//cytoplasm;GO:0005829//cytosol;GO:0032991//protein-containing complex	GO:0000166//nucleotide binding;GO:0000287//magnesium ion binding;GO:0004749//ribose phosphate diphosphokinase activity;GO:0005524//ATP binding;GO:0016208//AMP binding;GO:0016301//kinase activity;GO:0016740//transferase activity;GO:0019003//GDP binding;GO:0030246//carbohydrate binding;GO:0042802//identical protein binding;GO:0042803//protein homodimerization activity;GO:0043531//ADP binding;GO:004…	GO:0006015//5-phosphoribose 1-diphosphate biosynthetic process;GO:0006098//pentose-phosphate shunt;GO:0006164//purine nucleotide biosynthetic process;GO:0006167//AMP biosynthetic process;GO:0009156//ribonucleoside monophosphate biosynthetic process;GO:0009165//nucleotide biosynthetic process;GO:0016310//phosphorylation;GO:0044249//cellular biosynthetic process;GO:0071704//organic substance metabo…	--
ENSMUSG00000027067	542	644	592	572	389	374	363	421	21.4	22.619	23.336	23.597	14.125	13.786	15.626	19.425	22.738	15.7405	-0.530624	4.94E-06	0.000261202	Ssrp1	structure specific recognition protein 1 [Source:MGI Symbol;Acc:MGI:107912]	-	-	-	-	GO:0005634//nucleus;GO:0005694//chromosome;GO:0005730//nucleolus;GO:0035101//FACT complex	GO:0003677//DNA binding;GO:0003682//chromatin binding;GO:0031491//nucleosome binding;GO:0042393//histone binding	GO:0006260//DNA replication;GO:0006281//DNA repair;GO:0006334//nucleosome assembly;GO:0006337//nucleosome disassembly;GO:0006974//cellular response to DNA damage stimulus;GO:1902275//regulation of chromatin organization	HMG
ENSMUSG00000021998	814	679	1167	470	361	308	401	202	23.914	17.752	34.338	14.545	9.733	8.574	12.789	7.261	22.6373	9.58925	-1.23921	4.94E-06	0.000261202	Lcp1	lymphocyte cytosolic protein 1 [Source:MGI Symbol;Acc:MGI:104808]	-	-	-	-	GO:0001725//stress fiber;GO:0001726//ruffle;GO:0001891//phagocytic cup;GO:0002102//podosome;GO:0005737//cytoplasm;GO:0005829//cytosol;GO:0005856//cytoskeleton;GO:0005884//actin filament;GO:0005886//plasma membrane;GO:0005925//focal adhesion;GO:0015629//actin cytoskeleton;GO:0016020//membrane;GO:0030175//filopodium;GO:0032432//actin filament bundle;GO:0032587//ruffle membrane;GO:0042995//cell proj…	GO:0003779//actin binding;GO:0005178//integrin binding;GO:0005509//calcium ion binding;GO:0005515//protein binding;GO:0046872//metal ion binding;GO:0051015//actin filament binding;GO:0051020//GTPase binding	GO:0002286//T cell activation involved in immune response;GO:0009611//response to wounding;GO:0010737//protein kinase A signaling;GO:0016477//cell migration;GO:0022617//extracellular matrix disassembly;GO:0031100//animal organ regeneration;GO:0033157//regulation of intracellular protein transport;GO:0051017//actin filament bundle assembly;GO:0051639//actin filament network formation;GO:0071803//p…	--
ENSMUSG00000020914	382	429	367	526	220	182	99	243	7.913	7.905	7.589	11.384	4.179	3.519	2.194	5.882	8.69775	3.9435	-1.14117	4.96E-06	0.000261202	Top2a	topoisomerase (DNA) II alpha [Source:MGI Symbol;Acc:MGI:98790]	Human Diseases	Drug resistance: antineoplastic	ko01524//Platinum drug resistance	K03164	GO:0000228//nuclear chromosome;GO:0000775//chromosome, centromeric region;GO:0000793//condensed chromosome;GO:0001673//male germ cell nucleus;GO:0005634//nucleus;GO:0005654//nucleoplasm;GO:0005730//nucleolus;GO:0005737//cytoplasm;GO:0005814//centriole;GO:0009330//DNA topoisomerase type II (double strand cut, ATP-hydrolyzing) complex;GO:0032991//protein-containing complex;GO:1990904//ribonucleopro…	GO:0000166//nucleotide binding;GO:0000287//magnesium ion binding;GO:0003677//DNA binding;GO:0003682//chromatin binding;GO:0003916//DNA topoisomerase activity;GO:0003918//DNA topoisomerase type II (double strand cut, ATP-hydrolyzing) activity;GO:0005080//protein kinase C binding;GO:0005515//protein binding;GO:0005524//ATP binding;GO:0008094//ATP-dependent activity, acting on DNA;GO:0008301//DNA bi…	GO:0000712//resolution of meiotic recombination intermediates;GO:0000819//sister chromatid segregation;GO:0002244//hematopoietic progenitor cell differentiation;GO:0006259//DNA metabolic process;GO:0006265//DNA topological change;GO:0006266//DNA ligation;GO:0006974//cellular response to DNA damage stimulus;GO:0007059//chromosome segregation;GO:0007143//female meiotic nuclear division;GO:0030261//…	--
ENSMUSG00000023272	492	660	514	591	263	389	281	339	38.952	46.48	40.626	48.888	19.095	28.751	23.797	31.363	43.7365	25.7515	-0.764181	5.13E-06	0.00026934	Creld2	cysteine-rich with EGF-like domains 2 [Source:MGI Symbol;Acc:MGI:1923987]	-	-	-	-	GO:0005615//extracellular space;GO:0005783//endoplasmic reticulum;GO:0005794//Golgi apparatus	GO:0003674//molecular_function;GO:0003756//protein disulfide isomerase activity;GO:0005201//extracellular matrix structural constituent;GO:0005509//calcium ion binding;GO:0016853//isomerase activity	GO:0008150//biological_process	--
ENSMUSG00000047810	115	126	128	85	45	41	68	41	3.136	3.014	3.387	3.19	1.065	1.056	1.996	1.195	3.18175	1.328	-1.26057	5.45E-06	0.000285581	Ccdc88b	coiled-coil domain containing 88B [Source:MGI Symbol;Acc:MGI:1925567]	-	-	-	-	GO:0005654//nucleoplasm;GO:0005737//cytoplasm;GO:0005783//endoplasmic reticulum;GO:0005794//Golgi apparatus;GO:0005813//centrosome;GO:0005815//microtubule organizing center;GO:0005829//cytosol;GO:0005856//cytoskeleton;GO:0016020//membrane	GO:0008017//microtubule binding;GO:0051959//dynein light intermediate chain binding	GO:0001819//positive regulation of cytokine production;GO:0030705//cytoskeleton-dependent intracellular transport;GO:0031122//cytoplasmic microtubule organization;GO:0042102//positive regulation of T cell proliferation;GO:0042832//defense response to protozoan;GO:0050870//positive regulation of T cell activation	--
ENSMUSG00000034330	550	425	512	390	291	219	261	147	13.839	9.513	12.862	10.253	6.715	5.144	7.025	4.322	11.6167	5.8015	-1.00171	5.61E-06	0.000293114	Plcg2	phospholipase C, gamma 2 [Source:MGI Symbol;Acc:MGI:97616]	Metabolism;Human Diseases;Environmental Information Processing;Human Diseases;Environmental Information Processing;Human Diseases;Human Diseases;Human Diseases;Human Diseases;Organismal Systems;Organismal Systems;Organismal Systems;Human Diseases;Human Diseases;Environmental Information Processing;Organismal Systems;Organismal Systems;Organismal Systems;Organismal Systems;Organismal Systems;Organ…	Global and overview maps;Cancer: overview;Signal transduction;Infectious disease: viral;Signal transduction;Infectious disease: viral;Infectious disease: viral;Infectious disease: viral;Cancer: overview;Immune system;Immune system;Development and regeneration;Cancer: specific types;Cancer: overview;Signal transduction;Sensory system;Development and regeneration;Immune system;Nervous system;Endocr…	ko01100//Metabolic pathways;ko05200//Pathways in cancer;ko04020//Calcium signaling pathway;ko05170//Human immunodeficiency virus 1 infection;ko04014//Ras signaling pathway;ko05171//Coronavirus disease - COVID-19;ko05169//Epstein-Barr virus infection;ko05167//Kaposi sarcoma-associated herpesvirus infection;ko05205//Proteoglycans in cancer;ko04613//Neutrophil extracellular trap formation;ko04062//C…	K05859;K05859;K05859;K05859;K05859;K05859;K05859;K05859;K05859;K05859;K05859;K05859;K05859;K05859;K05859;K05859;K05859;K05859;K05859;K05859;K05859;K05859;K05859;K05859;K05859;K05859;K05859;K05859;K05859;K05859;K05859;K05859;K05859;K05859;K05859;K05859;K05859	GO:0005737//cytoplasm;GO:0005829//cytosol;GO:0005886//plasma membrane;GO:0016020//membrane;GO:0032587//ruffle membrane;GO:0045121//membrane raft;GO:0048471//perinuclear region of cytoplasm;GO:0097708//intracellular vesicle	GO:0001784//phosphotyrosine residue binding;GO:0004435//phosphatidylinositol phospholipase C activity;GO:0004629//phospholipase C activity;GO:0005515//protein binding;GO:0008081//phosphoric diester hydrolase activity;GO:0016787//hydrolase activity;GO:0019901//protein kinase binding;GO:0034480//phosphatidylcholine phospholipase C activity;GO:0097110//scaffold protein binding;GO:0140031//phosphoryl…	GO:0001775//cell activation;GO:0001878//response to yeast;GO:0002092//positive regulation of receptor internalization;GO:0002223//stimulatory C-type lectin receptor signaling pathway;GO:0002224//toll-like receptor signaling pathway;GO:0002281//macrophage activation involved in immune response;GO:0002316//follicular B cell differentiation;GO:0002732//positive regulation of dendritic cell cytokine …	--
ENSMUSG00000024807	873	1020	796	816	578	417	535	579	30.091	31.844	29.089	28.738	18.356	13.966	19.245	23.593	29.9405	18.79	-0.672133	5.63E-06	0.000293146	Syvn1	synovial apoptosis inhibitor 1, synoviolin [Source:MGI Symbol;Acc:MGI:1921376]	Genetic Information Processing;Genetic Information Processing	Folding, sorting and degradation;Folding, sorting and degradation	ko04141//Protein processing in endoplasmic reticulum;ko04120//Ubiquitin mediated proteolysis	K10601;K10601	GO:0000839//Hrd1p ubiquitin ligase ERAD-L complex;GO:0005654//nucleoplasm;GO:0005783//endoplasmic reticulum;GO:0005790//smooth endoplasmic reticulum;GO:0016020//membrane;GO:0036513//Derlin-1 retrotranslocation complex;GO:0044322//endoplasmic reticulum quality control compartment	GO:0046872//metal ion binding;GO:0051082//unfolded protein binding;GO:0051087//chaperone binding;GO:0051117//ATPase binding;GO:0061630//ubiquitin protein ligase activity;GO:1990381//ubiquitin-specific protease binding	GO:0006511//ubiquitin-dependent protein catabolic process;GO:0016567//protein ubiquitination;GO:0030433//ubiquitin-dependent ERAD pathway;GO:0030970//retrograde protein transport, ER to cytosol;GO:0036503//ERAD pathway;GO:0050821//protein stabilization;GO:0070936//protein K48-linked ubiquitination;GO:1902236//negative regulation of endoplasmic reticulum stress-induced intrinsic apoptotic signalin…	--
ENSMUSG00000026858	764	829	563	597	1130	1033	1216	1367	27.054	26.331	18.8	22.491	38.456	34.352	48.003	55.628	23.669	44.1097	0.898099	5.67E-06	0.000294329	Miga2	mitoguardin 2 [Source:MGI Symbol;Acc:MGI:1922035]	-	-	-	-	GO:0005739//mitochondrion;GO:0005741//mitochondrial outer membrane;GO:0005886//plasma membrane;GO:0016020//membrane	GO:0042803//protein homodimerization activity;GO:0046982//protein heterodimerization activity	GO:0008053//mitochondrial fusion;GO:0060348//bone development	--
ENSMUSG00000033105	148	175	137	164	86	91	74	87	3.43	3.607	3.169	3.971	1.828	1.969	1.834	2.356	3.54425	1.99675	-0.827827	5.79E-06	0.000299183	Lss	lanosterol synthase [Source:MGI Symbol;Acc:MGI:1336155]	Metabolism;Metabolism	Global and overview maps;Lipid metabolism	ko01100//Metabolic pathways;ko00100//Steroid biosynthesis	K01852;K01852	GO:0005783//endoplasmic reticulum;GO:0005789//endoplasmic reticulum membrane;GO:0005811//lipid droplet;GO:0016020//membrane	GO:0000250//lanosterol synthase activity;GO:0016853//isomerase activity;GO:0016866//intramolecular transferase activity	GO:0006629//lipid metabolic process;GO:0006694//steroid biosynthetic process;GO:0006695//cholesterol biosynthetic process;GO:0016104//triterpenoid biosynthetic process;GO:0016125//sterol metabolic process;GO:0031647//regulation of protein stability	--
ENSMUSG00000096410	42	27	65	36	9	4	1	14	11.148	6.413	17.328	10.044	2.204	0.997	0.286	4.369	11.2332	1.964	-2.51591	5.80E-06	0.000299183	Ighv1-19	immunoglobulin heavy variable V1-19 [Source:MGI Symbol;Acc:MGI:4439779]	-	-	-	-	-	GO:0003823//antigen binding	GO:0016064//immunoglobulin mediated immune response	--
ENSMUSG00000026234	1567	1975	1789	2146	1267	938	793	1190	20.931	23.165	23.549	29.837	15.321	11.546	11.184	18.336	24.3705	14.0968	-0.789773	5.85E-06	0.000300925	Ncl	nucleolin [Source:MGI Symbol;Acc:MGI:97286]	-	-	-	-	GO:0001533//cornified envelope;GO:0001650//fibrillar center;GO:0001651//dense fibrillar component;GO:0005634//nucleus;GO:0005654//nucleoplasm;GO:0005681//spliceosomal complex;GO:0005694//chromosome;GO:0005730//nucleolus;GO:0005737//cytoplasm;GO:0005938//cell cortex;GO:0009986//cell surface;GO:0036464//cytoplasmic ribonucleoprotein granule;GO:1990904//ribonucleoprotein complex	GO:0003676//nucleic acid binding;GO:0003677//DNA binding;GO:0003697//single-stranded DNA binding;GO:0003723//RNA binding;GO:0005102//signaling receptor binding;GO:0005509//calcium ion binding;GO:0005515//protein binding;GO:0035368//selenocysteine insertion sequence binding;GO:0042134//rRNA primary transcript binding;GO:0042162//telomeric DNA binding;GO:0042393//histone binding;GO:0042731//PH doma…	GO:0001525//angiogenesis;GO:0006897//endocytosis;GO:0017148//negative regulation of translation;GO:0032755//positive regulation of interleukin-6 production;GO:0032760//positive regulation of tumor necrosis factor production;GO:0043066//negative regulation of apoptotic process;GO:0045944//positive regulation of transcription by RNA polymerase II;GO:0046627//negative regulation of insulin receptor …	--
ENSMUSG00000029657	1991	6046	1849	5432	950	986	502	898	58.631	160.454	53.634	167.765	25.624	26.912	16.098	30.344	110.121	24.7445	-2.15391	5.94E-06	0.000304316	Hsph1	heat shock 105kDa/110kDa protein 1 [Source:MGI Symbol;Acc:MGI:105053]	Genetic Information Processing	Folding, sorting and degradation	ko04141//Protein processing in endoplasmic reticulum	K09485	GO:0005576//extracellular region;GO:0005634//nucleus;GO:0005654//nucleoplasm;GO:0005737//cytoplasm;GO:0005829//cytosol;GO:0005874//microtubule;GO:0032991//protein-containing complex	GO:0000166//nucleotide binding;GO:0000774//adenyl-nucleotide exchange factor activity;GO:0005515//protein binding;GO:0005524//ATP binding;GO:0043014//alpha-tubulin binding;GO:0140662//ATP-dependent protein folding chaperone	GO:0006457//protein folding;GO:0006986//response to unfolded protein;GO:0043524//negative regulation of neuron apoptotic process;GO:0045345//positive regulation of MHC class I biosynthetic process;GO:0051085//chaperone cofactor-dependent protein refolding;GO:0051135//positive regulation of NK T cell activation;GO:0070507//regulation of microtubule cytoskeleton organization	--
ENSMUSG00000009035	667	503	478	591	955	809	901	970	21.51	14.199	15.305	19.528	27.757	23.966	30.495	35.665	17.6355	29.4707	0.740801	5.95E-06	0.000304316	Tmem184b	transmembrane protein 184b [Source:MGI Symbol;Acc:MGI:2445179]	-	-	-	-	GO:0016020//membrane;GO:0110165//cellular anatomical entity	-	-	--
ENSMUSG00000022283	5321	5780	4601	5414	3588	3233	3529	3918	207.102	202.04	181.805	218.862	126.611	117.566	147.346	177.283	202.452	142.202	-0.509645	5.98E-06	0.000304596	Pabpc1	poly(A) binding protein, cytoplasmic 1 [Source:MGI Symbol;Acc:MGI:1349722]	Genetic Information Processing;Genetic Information Processing	Translation;Folding, sorting and degradation	ko03015//mRNA surveillance pathway;ko03018//RNA degradation	K13126;K13126	GO:0005634//nucleus;GO:0005681//spliceosomal complex;GO:0005737//cytoplasm;GO:0005829//cytosol;GO:0010494//cytoplasmic stress granule;GO:0030027//lamellipodium;GO:0030425//dendrite;GO:0031252//cell leading edge;GO:0036464//cytoplasmic ribonucleoprotein granule;GO:0042995//cell projection;GO:0045202//synapse;GO:0071013//catalytic step 2 spliceosome;GO:0106002//mCRD-mediated mRNA stability complex;…	GO:0003676//nucleic acid binding;GO:0003723//RNA binding;GO:0003729//mRNA binding;GO:0003730//mRNA 3'-UTR binding;GO:0005515//protein binding;GO:0008143//poly(A) binding;GO:0008266//poly(U) RNA binding	GO:0000184//nuclear-transcribed mRNA catabolic process, nonsense-mediated decay;GO:0006397//mRNA processing;GO:0008380//RNA splicing;GO:0031047//gene silencing by RNA;GO:0060213//positive regulation of nuclear-transcribed mRNA poly(A) tail shortening;GO:0070934//CRD-mediated mRNA stabilization;GO:1900152//negative regulation of nuclear-transcribed mRNA catabolic process, deadenylation-dependent d…	--
ENSMUSG00000024371	218	156	252	185	76	93	109	39	10.405	5.682	11.113	7.915	3.161	3.555	4.89	1.866	8.77875	3.368	-1.38212	6.00E-06	0.000305112	C2	complement component 2 (within H-2S) [Source:MGI Symbol;Acc:MGI:88226]	Human Diseases;Human Diseases;Human Diseases;Human Diseases;Organismal Systems;Human Diseases	Infectious disease: viral;Immune disease;Endocrine and metabolic disease;Infectious disease: bacterial;Immune system;Infectious disease: bacterial	ko05171//Coronavirus disease - COVID-19;ko05322//Systemic lupus erythematosus;ko04936//Alcoholic liver disease;ko05150//Staphylococcus aureus infection;ko04610//Complement and coagulation cascades;ko05133//Pertussis	K01332;K01332;K01332;K01332;K01332;K01332	GO:0005576//extracellular region;GO:0005601//classical-complement-pathway C3/C5 convertase complex;GO:0005615//extracellular space	GO:0004252//serine-type endopeptidase activity;GO:0008233//peptidase activity;GO:0008236//serine-type peptidase activity;GO:0016787//hydrolase activity;GO:0046872//metal ion binding	GO:0002376//immune system process;GO:0006508//proteolysis;GO:0006956//complement activation;GO:0006958//complement activation, classical pathway;GO:0007584//response to nutrient;GO:0009617//response to bacterium;GO:0032496//response to lipopolysaccharide;GO:0045087//innate immune response;GO:0097066//response to thyroid hormone;GO:2000427//positive regulation of apoptotic cell clearance	--
ENSMUSG00000033732	611	752	616	714	425	340	397	476	14.603	15.987	14.698	17.83	9.315	7.586	10.149	13.294	15.7795	10.086	-0.645697	6.08E-06	0.000308251	Sf3b3	splicing factor 3b, subunit 3 [Source:MGI Symbol;Acc:MGI:1289341]	Genetic Information Processing	Transcription	ko03040//Spliceosome	K12830	GO:0000124//SAGA complex;GO:0005634//nucleus;GO:0005654//nucleoplasm;GO:0005681//spliceosomal complex;GO:0005684//U2-type spliceosomal complex;GO:0005686//U2 snRNP;GO:0005689//U12-type spliceosomal complex;GO:0005730//nucleolus;GO:0071005//U2-type precatalytic spliceosome;GO:0071013//catalytic step 2 spliceosome	GO:0003676//nucleic acid binding;GO:0005515//protein binding;GO:0030620//U2 snRNA binding;GO:0044877//protein-containing complex binding	GO:0000398//mRNA splicing, via spliceosome;GO:0006282//regulation of DNA repair;GO:0006397//mRNA processing;GO:0008380//RNA splicing;GO:0042177//negative regulation of protein catabolic process;GO:0043484//regulation of RNA splicing;GO:0045893//positive regulation of transcription, DNA-templated	--
ENSMUSG00000026385	4136	6693	4890	4676	10241	12933	8095	7863	786.616	1132.02	928.359	929.291	1785.58	2295.87	1646.8	1747.22	944.071	1868.87	0.985196	6.34E-06	0.000319408	Dbi	diazepam binding inhibitor [Source:MGI Symbol;Acc:MGI:94865]	Organismal Systems	Endocrine system	ko03320//PPAR signaling pathway	K08762	GO:0005615//extracellular space;GO:0005739//mitochondrion;GO:0005783//endoplasmic reticulum;GO:0005794//Golgi apparatus;GO:0008021//synaptic vesicle;GO:0032994//protein-lipid complex;GO:0043292//contractile fiber;GO:0097038//perinuclear endoplasmic reticulum	GO:0000062//fatty-acyl-CoA binding;GO:0008289//lipid binding;GO:0030156//benzodiazepine receptor binding;GO:0036042//long-chain fatty acyl-CoA binding;GO:0042802//identical protein binding	GO:0001662//behavioral fear response;GO:0001942//hair follicle development;GO:0006631//fatty acid metabolic process;GO:0006641//triglyceride metabolic process;GO:0007611//learning or memory;GO:0014009//glial cell proliferation;GO:0021670//lateral ventricle development;GO:0031999//negative regulation of fatty acid beta-oxidation;GO:0032228//regulation of synaptic transmission, GABAergic;GO:0036151…	--
ENSMUSG00000034422	4616	4922	3722	3453	2859	2247	2634	2439	67.305	63.84	54.18	52.605	38.23	30.586	41.082	41.558	59.4825	37.864	-0.651638	6.34E-06	0.000319408	Parp14	poly (ADP-ribose) polymerase family, member 14 [Source:MGI Symbol;Acc:MGI:1919489]	-	-	-	-	GO:0005634//nucleus;GO:0005737//cytoplasm;GO:0005829//cytosol;GO:0005886//plasma membrane	GO:0003714//transcription corepressor activity;GO:0003950//NAD+ ADP-ribosyltransferase activity;GO:0005515//protein binding;GO:0016740//transferase activity;GO:0016757//glycosyltransferase activity;GO:0016779//nucleotidyltransferase activity;GO:0019899//enzyme binding;GO:0070403//NAD+ binding;GO:1990404//protein ADP-ribosylase activity	GO:0002376//immune system process;GO:0010629//negative regulation of gene expression;GO:0042531//positive regulation of tyrosine phosphorylation of STAT protein;GO:0042532//negative regulation of tyrosine phosphorylation of STAT protein;GO:0045087//innate immune response;GO:0045892//negative regulation of transcription, DNA-templated;GO:0060336//negative regulation of interferon-gamma-mediated si…	--
ENSMUSG00000001517	69	55	70	90	35	27	16	25	1.905	1.137	1.625	2.186	0.888	0.586	0.481	1.031	1.71325	0.7465	-1.19852	6.37E-06	0.000319651	Foxm1	forkhead box M1 [Source:MGI Symbol;Acc:MGI:1347487]	Cellular Processes	Cell growth and death	ko04218//Cellular senescence	K09406	GO:0005634//nucleus	GO:0000977//RNA polymerase II transcription regulatory region sequence-specific DNA binding;GO:0003677//DNA binding;GO:0003700//DNA-binding transcription factor activity;GO:0019901//protein kinase binding;GO:0043565//sequence-specific DNA binding	GO:0000086//G2/M transition of mitotic cell cycle;GO:0000122//negative regulation of transcription by RNA polymerase II;GO:0006355//regulation of transcription, DNA-templated;GO:0006978//DNA damage response, signal transduction by p53 class mediator resulting in transcription of p21 class mediator;GO:0008284//positive regulation of cell population proliferation;GO:0032873//negative regulation of …	Fork_head
ENSMUSG00000045871	69	59	92	86	14	30	11	36	1.76	1.339	2.343	2.292	0.327	0.714	0.3	1.073	1.9335	0.6035	-1.67979	6.41E-06	0.000320708	Slitrk6	SLIT and NTRK-like family, member 6 [Source:MGI Symbol;Acc:MGI:2443198]	-	-	-	-	GO:0005886//plasma membrane;GO:0009986//cell surface;GO:0016020//membrane;GO:0071944//cell periphery	GO:0003674//molecular_function;GO:0005515//protein binding	GO:0001964//startle response;GO:0002088//lens development in camera-type eye;GO:0002093//auditory receptor cell morphogenesis;GO:0007409//axonogenesis;GO:0007416//synapse assembly;GO:0007601//visual perception;GO:0007605//sensory perception of sound;GO:0008344//adult locomotory behavior;GO:0021562//vestibulocochlear nerve development;GO:0031223//auditory behavior;GO:0035264//multicellular organis…	--
ENSMUSG00000032046	1796	1759	1824	1492	1281	922	1097	890	97.164	86.175	100.473	86.769	66.272	46.566	64.651	56.267	92.6453	58.439	-0.664786	6.71E-06	0.000335102	Abhd12	abhydrolase domain containing 12 [Source:MGI Symbol;Acc:MGI:1923442]	-	-	-	-	GO:0005737//cytoplasm;GO:0005739//mitochondrion;GO:0005783//endoplasmic reticulum;GO:0005789//endoplasmic reticulum membrane;GO:0016020//membrane;GO:0032281//AMPA glutamate receptor complex;GO:0032839//dendrite cytoplasm	GO:0004620//phospholipase activity;GO:0004622//lysophospholipase activity;GO:0008474//palmitoyl-(protein) hydrolase activity;GO:0016787//hydrolase activity;GO:0047372//acylglycerol lipase activity	GO:0002084//protein depalmitoylation;GO:0006629//lipid metabolic process;GO:0006660//phosphatidylserine catabolic process;GO:0007628//adult walking behavior;GO:0009395//phospholipid catabolic process;GO:0010996//response to auditory stimulus;GO:0046464//acylglycerol catabolic process;GO:0046475//glycerophospholipid catabolic process;GO:0050727//regulation of inflammatory response;GO:0052651//mono…	--
ENSMUSG00000046711	383	505	428	521	276	274	157	243	27.629	31.888	27.976	38.286	16.771	17.929	12.14	21.9	31.4447	17.185	-0.871669	6.91E-06	0.000343317	Hmga1	high mobility group AT-hook 1 [Source:MGI Symbol;Acc:MGI:96160]	-	-	-	-	GO:0000785//chromatin;GO:0001673//male germ cell nucleus;GO:0005634//nucleus;GO:0005694//chromosome;GO:0005737//cytoplasm;GO:0005739//mitochondrion;GO:0035985//senescence-associated heterochromatin focus;GO:0090575//RNA polymerase II transcription regulator complex;GO:0106068//SUMO ligase complex	GO:0000978//RNA polymerase II cis-regulatory region sequence-specific DNA binding;GO:0000979//RNA polymerase II core promoter sequence-specific DNA binding;GO:0000987//cis-regulatory region sequence-specific DNA binding;GO:0001221//transcription coregulator binding;GO:0003677//DNA binding;GO:0003680//minor groove of adenine-thymine-rich DNA binding;GO:0003682//chromatin binding;GO:0003712//transc…	GO:0000122//negative regulation of transcription by RNA polymerase II;GO:0002320//lymphoid progenitor cell differentiation;GO:0003016//respiratory system process;GO:0006284//base-excision repair;GO:0006325//chromatin organization;GO:0006355//regulation of transcription, DNA-templated;GO:0006914//autophagy;GO:0006925//inflammatory cell apoptotic process;GO:0006954//inflammatory response;GO:0007283…	HMGA
ENSMUSG00000070691	78	70	80	45	25	16	32	11	2.172	1.734	2.224	1.309	0.638	0.416	0.953	0.375	1.85975	0.5955	-1.64294	6.92E-06	0.000343317	Runx3	runt related transcription factor 3 [Source:MGI Symbol;Acc:MGI:102672]	Human Diseases;Organismal Systems	Infectious disease: viral;Immune system	ko05169//Epstein-Barr virus infection;ko04658//Th1 and Th2 cell differentiation	K09279;K09279	GO:0000785//chromatin;GO:0005634//nucleus;GO:0005654//nucleoplasm;GO:0005730//nucleolus;GO:0005737//cytoplasm;GO:0005829//cytosol;GO:0016513//core-binding factor complex;GO:0043231//intracellular membrane-bounded organelle	GO:0000977//RNA polymerase II transcription regulatory region sequence-specific DNA binding;GO:0000978//RNA polymerase II cis-regulatory region sequence-specific DNA binding;GO:0000981//DNA-binding transcription factor activity, RNA polymerase II-specific;GO:0001222//transcription corepressor binding;GO:0003677//DNA binding;GO:0003700//DNA-binding transcription factor activity;GO:0005515//protein…	GO:0000122//negative regulation of transcription by RNA polymerase II;GO:0001503//ossification;GO:0002062//chondrocyte differentiation;GO:0006355//regulation of transcription, DNA-templated;GO:0006357//regulation of transcription by RNA polymerase II;GO:0006468//protein phosphorylation;GO:0007411//axon guidance;GO:0009966//regulation of signal transduction;GO:0030097//hemopoiesis;GO:0030182//neur…	Runt
ENSMUSG00000026618	496	414	472	405	308	253	279	285	10.528	7.332	9.534	8.367	5.906	4.894	6.212	7.107	8.94025	6.02975	-0.568217	6.95E-06	0.000343957	Iars2	isoleucine-tRNA synthetase 2, mitochondrial [Source:MGI Symbol;Acc:MGI:1919586]	Genetic Information Processing	Translation	ko00970//Aminoacyl-tRNA biosynthesis	K01870	GO:0005739//mitochondrion;GO:0005759//mitochondrial matrix	GO:0000049//tRNA binding;GO:0000166//nucleotide binding;GO:0002161//aminoacyl-tRNA editing activity;GO:0004812//aminoacyl-tRNA ligase activity;GO:0004822//isoleucine-tRNA ligase activity;GO:0005524//ATP binding;GO:0016874//ligase activity	GO:0006412//translation;GO:0006418//tRNA aminoacylation for protein translation;GO:0006428//isoleucyl-tRNA aminoacylation;GO:0032543//mitochondrial translation;GO:0106074//aminoacyl-tRNA metabolism involved in translational fidelity	--
ENSMUSG00000034258	44	26	50	18	112	94	72	131	1.385	0.728	1.572	0.592	3.234	2.763	2.425	4.82	1.06925	3.3105	1.63045	7.08E-06	0.000349372	Flvcr2	feline leukemia virus subgroup C cellular receptor 2 [Source:MGI Symbol;Acc:MGI:2384974]	-	-	-	-	GO:0005789//endoplasmic reticulum membrane;GO:0016020//membrane;GO:0031966//mitochondrial membrane	GO:0015232//heme transmembrane transporter activity;GO:0020037//heme binding;GO:0022857//transmembrane transporter activity	GO:0015886//heme transport;GO:0055085//transmembrane transport	--
ENSMUSG00000055491	110	160	110	158	65	57	49	76	2.639	2.945	2.272	3.432	1.232	3.239	1.134	3.639	2.822	2.311	-0.288201	7.11E-06	0.000349731	Pprc1	peroxisome proliferative activated receptor, gamma, coactivator-related 1 [Source:MGI Symbol;Acc:MGI:2385096]	-	-	-	-	GO:0005634//nucleus;GO:0005654//nucleoplasm	GO:0003676//nucleic acid binding;GO:0003712//transcription coregulator activity;GO:0003723//RNA binding;GO:0008134//transcription factor binding;GO:0030374//nuclear receptor coactivator activity	GO:0006355//regulation of transcription, DNA-templated;GO:0045944//positive regulation of transcription by RNA polymerase II	--
ENSMUSG00000032602	1074	1515	1162	1325	2264	2446	1754	2012	65.143	81.741	70.363	83.97	125.934	138.503	113.8	142.61	75.3042	130.212	0.790056	7.51E-06	0.000368512	Slc25a20	solute carrier family 25 (mitochondrial carnitine/acylcarnitine translocase), member 20 [Source:MGI Symbol;Acc:MGI:1928738]	Organismal Systems	Environmental adaptation	ko04714//Thermogenesis	K15109	GO:0005739//mitochondrion;GO:0005740//mitochondrial envelope;GO:0005743//mitochondrial inner membrane;GO:0005829//cytosol;GO:0016020//membrane	GO:0015227//acyl carnitine transmembrane transporter activity	GO:0001701//in utero embryonic development;GO:0006839//mitochondrial transport;GO:0006869//lipid transport;GO:1902603//carnitine transmembrane transport;GO:1902616//acyl carnitine transmembrane transport	--
ENSMUSG00000027552	189	183	228	178	132	94	76	91	11.489	9.896	13.837	11.306	7.359	5.335	4.942	6.465	11.632	6.02525	-0.949006	7.68E-06	0.000374883	E2f5	E2F transcription factor 5 [Source:MGI Symbol;Acc:MGI:105091]	Cellular Processes;Cellular Processes;Environmental Information Processing	Cell growth and death;Cell growth and death;Signal transduction	ko04218//Cellular senescence;ko04110//Cell cycle;ko04350//TGF-beta signaling pathway	K04682;K04682;K04682	GO:0001650//fibrillar center;GO:0005634//nucleus;GO:0005635//nuclear envelope;GO:0005654//nucleoplasm;GO:0005667//transcription regulator complex;GO:0005730//nucleolus;GO:0005737//cytoplasm;GO:0016528//sarcoplasm;GO:0043231//intracellular membrane-bounded organelle;GO:0090575//RNA polymerase II transcription regulator complex	GO:0000978//RNA polymerase II cis-regulatory region sequence-specific DNA binding;GO:0000981//DNA-binding transcription factor activity, RNA polymerase II-specific;GO:0001216//DNA-binding transcription activator activity;GO:0003677//DNA binding;GO:0003700//DNA-binding transcription factor activity;GO:0005515//protein binding;GO:0043565//sequence-specific DNA binding;GO:0046983//protein dimerizati…	GO:0000082//G1/S transition of mitotic cell cycle;GO:0006355//regulation of transcription, DNA-templated;GO:0006357//regulation of transcription by RNA polymerase II;GO:0009887//animal organ morphogenesis;GO:0030030//cell projection organization;GO:0045893//positive regulation of transcription, DNA-templated;GO:0051726//regulation of cell cycle	E2F
ENSMUSG00000019320	200	196	161	134	78	109	80	67	9.645	8.404	7.775	6.773	3.436	4.933	4.148	3.777	8.14925	4.0735	-1.0004	7.70E-06	0.000374883	Noxo1	NADPH oxidase organizer 1 [Source:MGI Symbol;Acc:MGI:1919143]	-	-	-	-	GO:0005737//cytoplasm;GO:0005886//plasma membrane;GO:0016020//membrane;GO:0043020//NADPH oxidase complex	GO:0005515//protein binding;GO:0008289//lipid binding;GO:0016176//superoxide-generating NADPH oxidase activator activity;GO:0019899//enzyme binding;GO:0035091//phosphatidylinositol binding	GO:0006801//superoxide metabolic process;GO:0022617//extracellular matrix disassembly;GO:0042554//superoxide anion generation	--
ENSMUSG00000078921	108	125	161	92	48	59	54	61	4.141	4.269	6.183	3.687	1.683	2.11	2.232	2.732	4.57	2.18925	-1.06176	7.73E-06	0.000374883	Tgtp2	T cell specific GTPase 2 [Source:MGI Symbol;Acc:MGI:3710083]	-	-	-	-	GO:0005737//cytoplasm;GO:0005783//endoplasmic reticulum;GO:0005789//endoplasmic reticulum membrane;GO:0005794//Golgi apparatus;GO:0016020//membrane	GO:0000166//nucleotide binding;GO:0003924//GTPase activity;GO:0005525//GTP binding;GO:0016787//hydrolase activity	GO:0002376//immune system process;GO:0006952//defense response;GO:0006955//immune response;GO:0009615//response to virus;GO:0009617//response to bacterium;GO:0034341//response to interferon-gamma;GO:0035455//response to interferon-alpha;GO:0035458//cellular response to interferon-beta;GO:0042832//defense response to protozoan;GO:0045087//innate immune response;GO:0098542//defense response to othe…	--
ENSMUSG00000029780	438	689	467	475	349	259	224	244	30.255	43.42	33.002	34.862	22.797	17.307	16.121	20.329	35.3847	19.1385	-0.88665	7.74E-06	0.000374883	Nt5c3	5'-nucleotidase, cytosolic III [Source:MGI Symbol;Acc:MGI:1927186]	Metabolism;Metabolism	Global and overview maps;Nucleotide metabolism	ko01100//Metabolic pathways;ko00240//Pyrimidine metabolism	K24242;K24242	GO:0005654//nucleoplasm;GO:0005737//cytoplasm;GO:0005739//mitochondrion;GO:0005783//endoplasmic reticulum;GO:0005829//cytosol;GO:0016020//membrane;GO:0016604//nuclear body	GO:0000166//nucleotide binding;GO:0000287//magnesium ion binding;GO:0008253//5'-nucleotidase activity;GO:0016740//transferase activity;GO:0016787//hydrolase activity;GO:0046872//metal ion binding	GO:0006248//CMP catabolic process;GO:0006249//dCMP catabolic process;GO:0009117//nucleotide metabolic process;GO:0046050//UMP catabolic process;GO:0046074//dTMP catabolic process;GO:0046079//dUMP catabolic process;GO:0046085//adenosine metabolic process;GO:0051607//defense response to virus	--
ENSMUSG00000028383	599	699	504	562	1112	841	889	1103	24.81	25.754	20.841	24.322	42.239	32.519	39.387	53.388	23.9318	41.8832	0.807447	7.77E-06	0.000374883	Hsdl2	hydroxysteroid dehydrogenase like 2 [Source:MGI Symbol;Acc:MGI:1919729]	-	-	-	-	GO:0005739//mitochondrion;GO:0005777//peroxisome	GO:0003674//molecular_function;GO:0016491//oxidoreductase activity	GO:0008150//biological_process	--
ENSMUSG00000026971	310	312	348	288	213	204	181	185	7.573	6.284	8.013	7.239	4.966	4.583	5.422	5.443	7.27725	5.1035	-0.511906	7.77E-06	0.000374883	Itgb6	integrin beta 6 [Source:MGI Symbol;Acc:MGI:96615]	Environmental Information Processing;Human Diseases;Cellular Processes;Cellular Processes;Human Diseases;Human Diseases;Environmental Information Processing;Human Diseases	Signal transduction;Infectious disease: viral;Cell motility;Cellular community - eukaryotes;Cardiovascular disease;Cardiovascular disease;Signaling molecules and interaction;Cardiovascular disease	ko04151//PI3K-Akt signaling pathway;ko05165//Human papillomavirus infection;ko04810//Regulation of actin cytoskeleton;ko04510//Focal adhesion;ko05414//Dilated cardiomyopathy;ko05410//Hypertrophic cardiomyopathy;ko04512//ECM-receptor interaction;ko05412//Arrhythmogenic right ventricular cardiomyopathy	K06589;K06589;K06589;K06589;K06589;K06589;K06589;K06589	GO:0005654//nucleoplasm;GO:0005813//centrosome;GO:0005886//plasma membrane;GO:0005925//focal adhesion;GO:0008305//integrin complex;GO:0009897//external side of plasma membrane;GO:0009986//cell surface;GO:0016020//membrane;GO:0030054//cell junction;GO:0034685//integrin alphav-beta6 complex;GO:0043235//receptor complex;GO:0070161//anchoring junction	GO:0005178//integrin binding;GO:0046872//metal ion binding;GO:0140677//molecular function activator activity	GO:0000902//cell morphogenesis;GO:0006954//inflammatory response;GO:0006955//immune response;GO:0007155//cell adhesion;GO:0007160//cell-matrix adhesion;GO:0007179//transforming growth factor beta receptor signaling pathway;GO:0007229//integrin-mediated signaling pathway;GO:0009611//response to wounding;GO:0009615//response to virus;GO:0009719//response to endogenous stimulus;GO:0010467//gene expr…	--
ENSMUSG00000028599	133	142	142	107	76	61	70	47	3.767	4.33	4.016	3.167	1.974	1.613	2.884	1.556	3.82	2.00675	-0.928712	7.81E-06	0.000375696	Tnfrsf1b	tumor necrosis factor receptor superfamily, member 1b [Source:MGI Symbol;Acc:MGI:1314883]	Human Diseases;Human Diseases;Environmental Information Processing;Human Diseases;Environmental Information Processing;Environmental Information Processing;Organismal Systems	Neurodegenerative disease;Neurodegenerative disease;Signaling molecules and interaction;Infectious disease: viral;Signal transduction;Signaling molecules and interaction;Endocrine system	ko05022//Pathways of neurodegeneration - multiple diseases;ko05014//Amyotrophic lateral sclerosis;ko04060//Cytokine-cytokine receptor interaction;ko05170//Human immunodeficiency virus 1 infection;ko04668//TNF signaling pathway;ko04061//Viral protein interaction with cytokine and cytokine receptor;ko04920//Adipocytokine signaling pathway	K05141;K05141;K05141;K05141;K05141;K05141;K05141	GO:0016020//membrane;GO:0030424//axon;GO:0043025//neuronal cell body;GO:0043196//varicosity;GO:0045121//membrane raft;GO:0048471//perinuclear region of cytoplasm	GO:0005031//tumor necrosis factor-activated receptor activity;GO:0005515//protein binding;GO:0031625//ubiquitin protein ligase binding;GO:0043120//tumor necrosis factor binding	GO:0002718//regulation of cytokine production involved in immune response;GO:0002724//regulation of T cell cytokine production;GO:0003176//aortic valve development;GO:0003177//pulmonary valve development;GO:0003332//negative regulation of extracellular matrix constituent secretion;GO:0006954//inflammatory response;GO:0006955//immune response;GO:0007166//cell surface receptor signaling pathway;GO:…	--
ENSMUSG00000004100	58	112	94	100	27	48	22	34	3.756	6.452	6.077	6.766	1.603	2.902	1.524	2.573	5.76275	2.1505	-1.42209	7.84E-06	0.000375984	Ppan	peter pan homolog [Source:MGI Symbol;Acc:MGI:2178445]	-	-	-	-	GO:0005634//nucleus;GO:0005730//nucleolus;GO:0030687//preribosome, large subunit precursor	GO:0019843//rRNA binding	GO:0000027//ribosomal large subunit assembly;GO:0001560//regulation of cell growth by extracellular stimulus;GO:0006364//rRNA processing	--
ENSMUSG00000018583	863	1035	878	947	597	533	529	700	13.924	14.854	14.142	15.964	8.833	8.028	9.13	13.198	14.721	9.79725	-0.587427	7.86E-06	0.000375994	G3bp1	GTPase activating protein (SH3 domain) binding protein 1 [Source:MGI Symbol;Acc:MGI:1351465]	-	-	-	-	GO:0005634//nucleus;GO:0005737//cytoplasm;GO:0005829//cytosol;GO:0010494//cytoplasmic stress granule;GO:0043204//perikaryon;GO:0043229//intracellular organelle;GO:1990904//ribonucleoprotein complex	GO:0000166//nucleotide binding;GO:0003676//nucleic acid binding;GO:0003677//DNA binding;GO:0003678//DNA helicase activity;GO:0003723//RNA binding;GO:0003724//RNA helicase activity;GO:0003729//mRNA binding;GO:0004386//helicase activity;GO:0004518//nuclease activity;GO:0004519//endonuclease activity;GO:0005515//protein binding;GO:0005524//ATP binding;GO:0016787//hydrolase activity;GO:0016887//ATP h…	GO:0002376//immune system process;GO:0032481//positive regulation of type I interferon production;GO:0032508//DNA duplex unwinding;GO:0034063//stress granule assembly;GO:0045087//innate immune response;GO:0051607//defense response to virus;GO:0062029//positive regulation of stress granule assembly;GO:0090090//negative regulation of canonical Wnt signaling pathway	--
ENSMUSG00000032757	1004	1109	699	813	1678	1604	1392	1491	71.622	70.374	49.782	60.597	109.777	106.822	106.219	124.295	63.0938	111.778	0.82507	7.97E-06	0.000380258	Bet1	Bet1 golgi vesicular membrane trafficking protein [Source:MGI Symbol;Acc:MGI:1343104]	Genetic Information Processing	Folding, sorting and degradation	ko04130//SNARE interactions in vesicular transport	K08504	GO:0000137//Golgi cis cisterna;GO:0000139//Golgi membrane;GO:0005783//endoplasmic reticulum;GO:0005789//endoplasmic reticulum membrane;GO:0005794//Golgi apparatus;GO:0016020//membrane;GO:0031201//SNARE complex;GO:0031985//Golgi cisterna	GO:0005484//SNAP receptor activity;GO:0019905//syntaxin binding	GO:0006888//endoplasmic reticulum to Golgi vesicle-mediated transport;GO:0015031//protein transport;GO:0016192//vesicle-mediated transport;GO:0048280//vesicle fusion with Golgi apparatus	--
ENSMUSG00000058006	148	137	137	176	49	37	61	96	0.891	0.733	0.823	1.107	0.27	0.208	0.393	0.675	0.8885	0.3865	-1.2009	8.01E-06	0.000380713	Mdn1	midasin AAA ATPase 1 [Source:MGI Symbol;Acc:MGI:1926159]	Genetic Information Processing	Translation	ko03008//Ribosome biogenesis in eukaryotes	K14572	GO:0005634//nucleus;GO:0005654//nucleoplasm;GO:0005730//nucleolus;GO:0005829//cytosol;GO:0030687//preribosome, large subunit precursor;GO:0045111//intermediate filament cytoskeleton	GO:0000166//nucleotide binding;GO:0003674//molecular_function;GO:0005524//ATP binding;GO:0016887//ATP hydrolysis activity	GO:0000027//ribosomal large subunit assembly;GO:0000055//ribosomal large subunit export from nucleus	--
ENSMUSG00000032115	1779	2072	1435	1826	988	856	892	1310	46.034	47.11	35.185	46.878	22.242	19.503	23.392	37.872	43.8017	25.7523	-0.76629	8.04E-06	0.000381437	Hyou1	hypoxia up-regulated 1 [Source:MGI Symbol;Acc:MGI:108030]	Genetic Information Processing	Folding, sorting and degradation	ko04141//Protein processing in endoplasmic reticulum	K09486	GO:0005576//extracellular region;GO:0005783//endoplasmic reticulum;GO:0005788//endoplasmic reticulum lumen;GO:0005790//smooth endoplasmic reticulum;GO:0034663//endoplasmic reticulum chaperone complex	GO:0000166//nucleotide binding;GO:0000774//adenyl-nucleotide exchange factor activity;GO:0005524//ATP binding;GO:0140662//ATP-dependent protein folding chaperone	GO:0001666//response to hypoxia;GO:0002931//response to ischemia;GO:0006457//protein folding;GO:0006888//endoplasmic reticulum to Golgi vesicle-mediated transport;GO:0034976//response to endoplasmic reticulum stress;GO:0043066//negative regulation of apoptotic process;GO:0071456//cellular response to hypoxia;GO:1903298//negative regulation of hypoxia-induced intrinsic apoptotic signaling pathway;…	--
ENSMUSG00000005667	57	123	99	138	39	34	26	49	2.957	5.675	5.126	7.479	1.968	1.646	1.443	3.492	5.30925	2.13725	-1.31275	8.11E-06	0.000382959	Mthfd2	methylenetetrahydrofolate dehydrogenase (NAD+ dependent), methenyltetrahydrofolate cyclohydrolase [Source:MGI Symbol;Acc:MGI:1338850]	Metabolism;Metabolism	Global and overview maps;Metabolism of cofactors and vitamins	ko01100//Metabolic pathways;ko00670//One carbon pool by folate	K13403;K13403	GO:0005739//mitochondrion	GO:0000287//magnesium ion binding;GO:0003824//catalytic activity;GO:0004477//methenyltetrahydrofolate cyclohydrolase activity;GO:0004487//methylenetetrahydrofolate dehydrogenase (NAD+) activity;GO:0004488//methylenetetrahydrofolate dehydrogenase (NADP+) activity;GO:0016491//oxidoreductase activity;GO:0016787//hydrolase activity;GO:0042301//phosphate ion binding	GO:0006730//one-carbon metabolic process;GO:0008152//metabolic process;GO:0035999//tetrahydrofolate interconversion;GO:0046653//tetrahydrofolate metabolic process	--
ENSMUSG00000040681	225	254	312	305	147	173	85	116	11.193	11.24	15.495	15.853	6.706	8.034	4.523	6.743	13.4452	6.5015	-1.04825	8.12E-06	0.000382959	Hmgn1	high mobility group nucleosomal binding domain 1 [Source:MGI Symbol;Acc:MGI:96120]	-	-	-	-	GO:0000785//chromatin;GO:0001674//female germ cell nucleus;GO:0005634//nucleus;GO:0005654//nucleoplasm;GO:0005737//cytoplasm	GO:0003677//DNA binding;GO:0003682//chromatin binding;GO:0005515//protein binding;GO:0031492//nucleosomal DNA binding	GO:0000720//pyrimidine dimer repair by nucleotide-excision repair;GO:0006283//transcription-coupled nucleotide-excision repair;GO:0006325//chromatin organization;GO:0006357//regulation of transcription by RNA polymerase II;GO:0010224//response to UV-B;GO:0010225//response to UV-C;GO:0040034//regulation of development, heterochronic;GO:0048597//post-embryonic camera-type eye morphogenesis;GO:00506…	--
ENSMUSG00000028312	146	160	165	190	74	69	76	112	2.944	2.872	3.344	4.029	1.377	1.307	1.65	2.642	3.29725	1.744	-0.918863	8.19E-06	0.000384768	Smc2	structural maintenance of chromosomes 2 [Source:MGI Symbol;Acc:MGI:106067]	-	-	-	-	GO:0000228//nuclear chromosome;GO:0000785//chromatin;GO:0000793//condensed chromosome;GO:0000794//condensed nuclear chromosome;GO:0000796//condensin complex;GO:0005634//nucleus;GO:0005654//nucleoplasm;GO:0005694//chromosome;GO:0005730//nucleolus;GO:0005737//cytoplasm	GO:0000166//nucleotide binding;GO:0003682//chromatin binding;GO:0003697//single-stranded DNA binding;GO:0005515//protein binding;GO:0005524//ATP binding;GO:0016887//ATP hydrolysis activity	GO:0000012//single strand break repair;GO:0007049//cell cycle;GO:0007076//mitotic chromosome condensation;GO:0010032//meiotic chromosome condensation;GO:0030261//chromosome condensation;GO:0045132//meiotic chromosome segregation;GO:0051276//chromosome organization;GO:0051301//cell division;GO:0051321//meiotic cell cycle;GO:0051383//kinetochore organization;GO:0051984//positive regulation of chrom…	--
ENSMUSG00000096490	18	66	10	16	3	0	2	3	5.61	18.353	3.111	5.21	0.857	0	0.667	1.093	8.071	0.65425	-3.62483	8.20E-06	0.000384768	Igkv10-94	immunoglobulin kappa variable 10-94 [Source:MGI Symbol;Acc:MGI:3646140]	-	-	-	-	GO:0005615//extracellular space	-	GO:0006955//immune response	--
ENSMUSG00000021451	208	150	257	138	54	77	111	64	5.344	3.285	6.341	3.578	1.196	1.804	2.865	1.832	4.637	1.92425	-1.2689	8.27E-06	0.000386687	Sema4d	sema domain, immunoglobulin domain (Ig), transmembrane domain (TM) and short cytoplasmic domain, (semaphorin) 4D [Source:MGI Symbol;Acc:MGI:109244]	Organismal Systems	Development and regeneration	ko04360//Axon guidance	K06521	GO:0002116//semaphorin receptor complex;GO:0005615//extracellular space;GO:0005886//plasma membrane;GO:0016020//membrane	GO:0004888//transmembrane signaling receptor activity;GO:0005102//signaling receptor binding;GO:0005515//protein binding;GO:0030215//semaphorin receptor binding;GO:0038023//signaling receptor activity;GO:0042802//identical protein binding;GO:0045499//chemorepellent activity;GO:0048018//receptor ligand activity	GO:0000122//negative regulation of transcription by RNA polymerase II;GO:0001755//neural crest cell migration;GO:0001934//positive regulation of protein phosphorylation;GO:0007162//negative regulation of cell adhesion;GO:0007165//signal transduction;GO:0007399//nervous system development;GO:0007409//axonogenesis;GO:0007411//axon guidance;GO:0008360//regulation of cell shape;GO:0030154//cell diffe…	--
ENSMUSG00000029247	144	107	200	143	71	76	65	69	7.373	4.562	9.082	7.738	3.003	3.697	3.384	4.096	7.18875	3.545	-1.01996	8.36E-06	0.000389567	Paics	phosphoribosylaminoimidazole carboxylase, phosphoribosylaminoribosylaminoimidazole, succinocarboxamide synthetase [Source:MGI Symbol;Acc:MGI:1914304]	Metabolism;Metabolism	Global and overview maps;Nucleotide metabolism	ko01100//Metabolic pathways;ko00230//Purine metabolism	K01587;K01587	GO:0005737//cytoplasm	GO:0000166//nucleotide binding;GO:0003824//catalytic activity;GO:0004638//phosphoribosylaminoimidazole carboxylase activity;GO:0004639//phosphoribosylaminoimidazolesuccinocarboxamide synthase activity;GO:0005524//ATP binding;GO:0016829//lyase activity;GO:0016831//carboxy-lyase activity;GO:0016874//ligase activity;GO:0042802//identical protein binding;GO:0043727//5-amino-4-imidazole carboxylate ly…	GO:0006164//purine nucleotide biosynthetic process;GO:0006177//GMP biosynthetic process;GO:0006189//'de novo' IMP biosynthetic process;GO:0008152//metabolic process;GO:0009113//purine nucleobase biosynthetic process;GO:0044208//'de novo' AMP biosynthetic process;GO:0097294//'de novo' XMP biosynthetic process	--
ENSMUSG00000031353	755	931	759	827	585	437	471	548	37.643	41.795	38.272	44.756	27.483	20.294	24.949	33.118	40.6165	26.461	-0.618198	8.38E-06	0.000389567	Rbbp7	retinoblastoma binding protein 7, chromatin remodeling factor [Source:MGI Symbol;Acc:MGI:1194910]	-	-	-	-	GO:0000118//histone deacetylase complex;GO:0000781//chromosome, telomeric region;GO:0005634//nucleus;GO:0005654//nucleoplasm;GO:0005829//cytosol;GO:0016580//Sin3 complex;GO:0016581//NuRD complex;GO:0016589//NURF complex;GO:0035098//ESC/E(Z) complex;GO:1904949//ATPase complex	GO:0003723//RNA binding;GO:0005515//protein binding;GO:0042393//histone binding	GO:0000122//negative regulation of transcription by RNA polymerase II;GO:0006260//DNA replication;GO:0006325//chromatin organization;GO:0006338//chromatin remodeling;GO:0006355//regulation of transcription, DNA-templated;GO:0007420//brain development;GO:0030308//negative regulation of cell growth;GO:0030336//negative regulation of cell migration;GO:0030512//negative regulation of transforming gro…	--
ENSMUSG00000032218	110	139	99	125	54	57	18	44	7.77	8.734	6.982	9.226	3.498	3.759	1.36	3.632	8.178	3.06225	-1.41716	8.40E-06	0.000389852	Ccnb2	cyclin B2 [Source:MGI Symbol;Acc:MGI:88311]	Human Diseases;Human Diseases;Cellular Processes;Environmental Information Processing;Cellular Processes;Cellular Processes;Organismal Systems;Cellular Processes	Infectious disease: viral;Infectious disease: viral;Cell growth and death;Signal transduction;Cell growth and death;Cell growth and death;Endocrine system;Cell growth and death	ko05166//Human T-cell leukemia virus 1 infection;ko05170//Human immunodeficiency virus 1 infection;ko04218//Cellular senescence;ko04068//FoxO signaling pathway;ko04110//Cell cycle;ko04114//Oocyte meiosis;ko04914//Progesterone-mediated oocyte maturation;ko04115//p53 signaling pathway	K21770;K21770;K21770;K21770;K21770;K21770;K21770;K21770	GO:0000307//cyclin-dependent protein kinase holoenzyme complex;GO:0005634//nucleus;GO:0005737//cytoplasm;GO:0005813//centrosome;GO:0005829//cytosol;GO:0015630//microtubule cytoskeleton;GO:0016020//membrane	GO:0005515//protein binding;GO:0016538//cyclin-dependent protein serine/threonine kinase regulator activity	GO:0001701//in utero embryonic development;GO:0007049//cell cycle;GO:0007057//spindle assembly involved in female meiosis I;GO:0008315//G2/MI transition of meiotic cell cycle;GO:0040008//regulation of growth;GO:0043029//T cell homeostasis;GO:0044772//mitotic cell cycle phase transition;GO:0048538//thymus development;GO:0051301//cell division	--
ENSMUSG00000042524	168	122	203	124	48	77	85	50	4.811	3.095	5.808	3.704	1.258	2.055	2.585	1.677	4.3545	1.89375	-1.20126	8.46E-06	0.000391267	Sun2	Sad1 and UNC84 domain containing 2 [Source:MGI Symbol;Acc:MGI:2443011]	-	-	-	-	GO:0000781//chromosome, telomeric region;GO:0000794//condensed nuclear chromosome;GO:0005634//nucleus;GO:0005635//nuclear envelope;GO:0005637//nuclear inner membrane;GO:0005768//endosome;GO:0010008//endosome membrane;GO:0016020//membrane;GO:0031965//nuclear membrane;GO:0034993//meiotic nuclear membrane microtubule tethering complex	GO:0005515//protein binding;GO:0005521//lamin binding;GO:0042802//identical protein binding;GO:0043495//protein-membrane adaptor activity;GO:0140444//cytoskeleton-nuclear membrane anchor activity	GO:0006998//nuclear envelope organization;GO:0021817//nucleokinesis involved in cell motility in cerebral cortex radial glia guided migration;GO:0030335//positive regulation of cell migration;GO:0031022//nuclear migration along microfilament;GO:0051321//meiotic cell cycle;GO:0051642//centrosome localization;GO:0090292//nuclear matrix anchoring at nuclear membrane	--
ENSMUSG00000032079	3	2	0	1	20	30	13	13	0.14	0.083	0	0.049	2.059	1.31	0.958	0.662	0.068	1.24725	4.19707	8.52E-06	0.000393249	Apoa5	apolipoprotein A-V [Source:MGI Symbol;Acc:MGI:1913363]	Organismal Systems	Endocrine system	ko03320//PPAR signaling pathway	K09025	GO:0005576//extracellular region;GO:0005615//extracellular space;GO:0005768//endosome;GO:0005769//early endosome;GO:0005770//late endosome;GO:0005794//Golgi apparatus;GO:0005829//cytosol;GO:0034361//very-low-density lipoprotein particle;GO:0034364//high-density lipoprotein particle;GO:0042627//chylomicron	GO:0005543//phospholipid binding;GO:0008047//enzyme activator activity;GO:0008201//heparin binding;GO:0008289//lipid binding;GO:0019899//enzyme binding;GO:0031210//phosphatidylcholine binding;GO:0035473//lipase binding;GO:0050750//low-density lipoprotein particle receptor binding;GO:0060228//phosphatidylcholine-sterol O-acyltransferase activator activity;GO:0060229//lipase activator activity;GO:0…	GO:0006641//triglyceride metabolic process;GO:0006869//lipid transport;GO:0010898//positive regulation of triglyceride catabolic process;GO:0010902//positive regulation of very-low-density lipoprotein particle remodeling;GO:0019433//triglyceride catabolic process;GO:0033344//cholesterol efflux;GO:0033700//phospholipid efflux;GO:0034370//triglyceride-rich lipoprotein particle remodeling;GO:0034372…	--
ENSMUSG00000027405	199	249	295	311	105	157	92	151	14.901	17.693	23.282	23.758	6.995	11.49	7.112	11.951	19.9085	9.387	-1.08465	8.78E-06	0.000402724	Nop56	NOP56 ribonucleoprotein [Source:MGI Symbol;Acc:MGI:1914384]	Human Diseases;Genetic Information Processing	Neurodegenerative disease;Translation	ko05017//Spinocerebellar ataxia;ko03008//Ribosome biogenesis in eukaryotes	K14564;K14564	GO:0001650//fibrillar center;GO:0005634//nucleus;GO:0005654//nucleoplasm;GO:0005730//nucleolus;GO:0005732//sno(s)RNA-containing ribonucleoprotein complex;GO:0005737//cytoplasm;GO:0031428//box C/D RNP complex;GO:0032040//small-subunit processome;GO:0070761//pre-snoRNP complex;GO:1990904//ribonucleoprotein complex	GO:0003723//RNA binding;GO:0030515//snoRNA binding;GO:1990226//histone methyltransferase binding	GO:0042254//ribosome biogenesis;GO:0042274//ribosomal small subunit biogenesis	--
ENSMUSG00000039356	67	107	87	106	33	53	24	28	4.672	6.329	5.571	7.104	1.963	3.174	1.928	2.099	5.919	2.291	-1.36938	8.78E-06	0.000402724	Exosc2	exosome component 2 [Source:MGI Symbol;Acc:MGI:2385133]	Genetic Information Processing	Folding, sorting and degradation	ko03018//RNA degradation	K03679	GO:0000176//nuclear exosome (RNase complex);GO:0000177//cytoplasmic exosome (RNase complex);GO:0000178//exosome (RNase complex);GO:0005634//nucleus;GO:0005654//nucleoplasm;GO:0005730//nucleolus;GO:0005737//cytoplasm;GO:0005829//cytosol;GO:0101019//nucleolar exosome (RNase complex)	GO:0003723//RNA binding	GO:0000467//exonucleolytic trimming to generate mature 3'-end of 5.8S rRNA from tricistronic rRNA transcript (SSU-rRNA, 5.8S rRNA, LSU-rRNA);GO:0006364//rRNA processing;GO:0006396//RNA processing;GO:0006401//RNA catabolic process;GO:0030307//positive regulation of cell growth;GO:0034427//nuclear-transcribed mRNA catabolic process, exonucleolytic, 3'-5';GO:0034475//U4 snRNA 3'-end processing;GO:00…	--
ENSMUSG00000009585	183	184	304	153	102	109	80	81	9.219	8.599	16.357	8.386	5.029	5.395	4.58	4.983	10.6402	4.99675	-1.09047	8.80E-06	0.000402944	Apobec3	apolipoprotein B mRNA editing enzyme, catalytic polypeptide 3 [Source:MGI Symbol;Acc:MGI:1933111]	Human Diseases	Infectious disease: viral	ko05170//Human immunodeficiency virus 1 infection	K18750	GO:0000932//P-body;GO:0005634//nucleus;GO:0005654//nucleoplasm;GO:0005737//cytoplasm;GO:1990904//ribonucleoprotein complex	GO:0003723//RNA binding;GO:0003824//catalytic activity;GO:0004126//cytidine deaminase activity;GO:0005515//protein binding;GO:0008270//zinc ion binding;GO:0016787//hydrolase activity;GO:0042802//identical protein binding;GO:0046872//metal ion binding;GO:0047844//deoxycytidine deaminase activity	GO:0002244//hematopoietic progenitor cell differentiation;GO:0002376//immune system process;GO:0009972//cytidine deamination;GO:0010526//negative regulation of transposition, RNA-mediated;GO:0016554//cytidine to uridine editing;GO:0045071//negative regulation of viral genome replication;GO:0045087//innate immune response;GO:0045869//negative regulation of single stranded viral RNA replication via…	--
[truncated: 21,584 more rows]

## Sheet: DMSO-vs-FFA.all.annot
id	DMSO_1_count	DMSO_2_count	DMSO_3_count	FFA_1_count	FFA_2_count	FFA_3_count	DMSO_1_tpm	DMSO_2_tpm	DMSO_3_tpm	FFA_1_tpm	FFA_2_tpm	FFA_3_tpm	DMSO_mean	FFA_mean	log2(fc)	PValue	FDR	Symbol	Description	KEGG_A_class	KEGG_B_class	Pathway	K_ID	GO Component	GO Function	GO Process	TF_family
[truncated: 21,956 more rows]
