# Supplementary material for: Adult Stem Cell-Derived Intestinal Organoids as In Vitro Models of High-Fat Diet-Related Intestinal Diseases
Source: Biomolecules. 2026 May 6;16(5):688. doi: 10.3390/biom16050688 (PMC13204989; doi:10.3390/biom16050688)
Supplement: Supplementary file 1 [file biomolecules-16-00688-s001.zip › Supplementary Table S2 - Screened genes data.xlsx]

## Sheet: DMSO VS. FAA
id	DMSO_1_count	DMSO_2_count	DMSO_3_count	FFA_1_count	FFA_2_count	FFA_3_count	DMSO_1_tpm	DMSO_2_tpm	DMSO_3_tpm	FFA_1_tpm	FFA_2_tpm	FFA_3_tpm	DMSO_mean	FFA_mean	log2(fc)	PValue	FDR	Symbol	Description	KEGG_A_class	KEGG_B_class	Pathway	K_ID	GO Component	GO Function	GO Process	TF_family
ENSMUSG00000027875	1894	2061	2201	9072	9323	9548	79.48	79.793	88.532	374.872	378.934	382.623	82.6016666666667	378.809666666667	2.19723035020276	0	0	Hmgcs2	3-hydroxy-3-methylglutaryl-Coenzyme A synthase 2 [Source:MGI Symbol;Acc:MGI:101939]	Metabolism;Organismal Systems;Metabolism;Metabolism;Metabolism	Global and overview maps;Endocrine system;Amino acid metabolism;Carbohydrate metabolism;Metabolism of terpenoids and polyketides	ko01100//Metabolic pathways;ko03320//PPAR signaling pathway;ko00280//Valine, leucine and isoleucine degradation;ko00650//Butanoate metabolism;ko00900//Terpenoid backbone biosynthesis	K01641;K01641;K01641;K01641;K01641	GO:0005739//mitochondrion;GO:0005743//mitochondrial inner membrane;GO:0005759//mitochondrial matrix	GO:0004421//hydroxymethylglutaryl-CoA synthase activity;GO:0016740//transferase activity;GO:0016746//acyltransferase activity;GO:0042802//identical protein binding	GO:0001822//kidney development;GO:0001889//liver development;GO:0006084//acetyl-CoA metabolic process;GO:0006629//lipid metabolic process;GO:0006694//steroid biosynthetic process;GO:0006695//cholesterol biosynthetic process;GO:0007494//midgut development;GO:0007584//response to nutrient;GO:0008202//steroid metabolic process;GO:0008203//cholesterol metabolic process;GO:0008299//isoprenoid biosynth…	--
ENSMUSG00000037071	16100	17475	17707	3092	3040	3123	459.324	470.338	464.427	98.43	86.47	86.358	464.696333333333	90.4193333333333	-2.36159	0	0	Scd1	stearoyl-Coenzyme A desaturase 1 [Source:MGI Symbol;Acc:MGI:98239]	Metabolism;Human Diseases;Environmental Information Processing;Organismal Systems;Metabolism;Metabolism	Global and overview maps;Endocrine and metabolic disease;Signal transduction;Endocrine system;Global and overview maps;Lipid metabolism	ko01100//Metabolic pathways;ko04936//Alcoholic liver disease;ko04152//AMPK signaling pathway;ko03320//PPAR signaling pathway;ko01212//Fatty acid metabolism;ko01040//Biosynthesis of unsaturated fatty acids	K00507;K00507;K00507;K00507;K00507;K00507	GO:0005730//nucleolus;GO:0005783//endoplasmic reticulum;GO:0005789//endoplasmic reticulum membrane;GO:0016020//membrane;GO:0043231//intracellular membrane-bounded organelle	GO:0004768//stearoyl-CoA 9-desaturase activity;GO:0005506//iron ion binding;GO:0016215//acyl-CoA desaturase activity;GO:0016491//oxidoreductase activity;GO:0016717//oxidoreductase activity, acting on paired donors, with oxidation of a pair of donors resulting in the reduction of molecular oxygen to two molecules of water;GO:0032896//palmitoyl-CoA 9-desaturase activity;GO:0046872//metal ion binding	GO:0006629//lipid metabolic process;GO:0006631//fatty acid metabolic process;GO:0006633//fatty acid biosynthetic process;GO:0006636//unsaturated fatty acid biosynthetic process;GO:0006641//triglyceride metabolic process;GO:0007584//response to nutrient;GO:0008610//lipid biosynthetic process;GO:0009617//response to bacterium;GO:0042632//cholesterol homeostasis;GO:0048733//sebaceous gland developme…	--
ENSMUSG00000025203	76100	80579	83022	33997	34349	35342	1860.86	1847.99	1908.01	810.726	812.361	813.728	1872.28366666667	812.271666666667	-1.20476	3.53746606999444e-251	1.8683716626354e-247	Scd2	stearoyl-Coenzyme A desaturase 2 [Source:MGI Symbol;Acc:MGI:98240]	Metabolism;Human Diseases;Environmental Information Processing;Organismal Systems;Metabolism;Metabolism	Global and overview maps;Endocrine and metabolic disease;Signal transduction;Endocrine system;Global and overview maps;Lipid metabolism	ko01100//Metabolic pathways;ko04936//Alcoholic liver disease;ko04152//AMPK signaling pathway;ko03320//PPAR signaling pathway;ko01212//Fatty acid metabolism;ko01040//Biosynthesis of unsaturated fatty acids	K00507;K00507;K00507;K00507;K00507;K00507	GO:0005730//nucleolus;GO:0005783//endoplasmic reticulum;GO:0005789//endoplasmic reticulum membrane;GO:0016020//membrane;GO:0043231//intracellular membrane-bounded organelle	GO:0004768//stearoyl-CoA 9-desaturase activity;GO:0005506//iron ion binding;GO:0016215//acyl-CoA desaturase activity;GO:0016491//oxidoreductase activity;GO:0016717//oxidoreductase activity, acting on paired donors, with oxidation of a pair of donors resulting in the reduction of molecular oxygen to two molecules of water;GO:0032896//palmitoyl-CoA 9-desaturase activity;GO:0046872//metal ion binding	GO:0006629//lipid metabolic process;GO:0006631//fatty acid metabolic process;GO:0006633//fatty acid biosynthetic process;GO:0006636//unsaturated fatty acid biosynthetic process;GO:0070542//response to fatty acid;GO:1903966//monounsaturated fatty acid biosynthetic process	--
ENSMUSG00000054422	5021	5368	5282	12175	12311	12728	1211.12	1214.39	1197.14	2860.27	2872.13	2890.8	1207.54733333333	2874.4	1.25118109965098	7.3128527872181e-243	2.89680381033677e-239	Fabp1	fatty acid binding protein 1, liver [Source:MGI Symbol;Acc:MGI:95479]	Human Diseases;Organismal Systems;Organismal Systems	Endocrine and metabolic disease;Endocrine system;Digestive system	ko04936//Alcoholic liver disease;ko03320//PPAR signaling pathway;ko04975//Fat digestion and absorption	K08750;K08750;K08750	GO:0005634//nucleus;GO:0005654//nucleoplasm;GO:0005737//cytoplasm;GO:0005782//peroxisomal matrix;GO:0005829//cytosol;GO:0032991//protein-containing complex;GO:0045179//apical cortex	GO:0003682//chromatin binding;GO:0005324//long-chain fatty acid transporter activity;GO:0005504//fatty acid binding;GO:0005543//phospholipid binding;GO:0008289//lipid binding;GO:0016209//antioxidant activity;GO:0032052//bile acid binding;GO:0070538//oleic acid binding;GO:1901363//heterocyclic compound binding	GO:0015908//fatty acid transport;GO:0015909//long-chain fatty acid transport;GO:0032000//positive regulation of fatty acid beta-oxidation;GO:0043066//negative regulation of apoptotic process;GO:0050892//intestinal absorption;GO:0070301//cellular response to hydrogen peroxide;GO:0071456//cellular response to hypoxia;GO:0098869//cellular oxidant detoxification	--
ENSMUSG00000019577	72	76	97	1133	1183	1225	2.757	2.824	3.49	44.214	43.807	44.161	3.02366666666667	44.0606666666667	3.86512031544715	1.61532888663022e-240	5.11897724173115e-237	Pdk4	pyruvate dehydrogenase kinase, isoenzyme 4 [Source:MGI Symbol;Acc:MGI:1351481]	Human Diseases	Cardiovascular disease	ko05415//Diabetic cardiomyopathy	K00898	GO:0005739//mitochondrion;GO:0005743//mitochondrial inner membrane;GO:0005759//mitochondrial matrix	GO:0000166//nucleotide binding;GO:0004672//protein kinase activity;GO:0004712//protein serine/threonine/tyrosine kinase activity;GO:0004740//pyruvate dehydrogenase (acetyl-transferring) kinase activity;GO:0005524//ATP binding;GO:0016301//kinase activity;GO:0016740//transferase activity	GO:0005975//carbohydrate metabolic process;GO:0006006//glucose metabolic process;GO:0006885//regulation of pH;GO:0008286//insulin receptor signaling pathway;GO:0009267//cellular response to starvation;GO:0010510//regulation of acetyl-CoA biosynthetic process from pyruvate;GO:0010565//regulation of cellular ketone metabolic process;GO:0010906//regulation of glucose metabolic process;GO:0016310//ph…	--
ENSMUSG00000074195	3305	3443	3563	1202	1179	1237	147.097	143.719	149.004	52.103	50.753	51.84	146.606666666667	51.5653333333333	-1.50748	1.08121269421334e-193	2.44740216283005e-190	Clca4b	chloride channel accessory 4B [Source:MGI Symbol;Acc:MGI:2139790]	Organismal Systems;Organismal Systems	Digestive system;Endocrine system	ko04972//Pancreatic secretion;ko04924//Renin secretion	K05030;K05030	GO:0005886//plasma membrane;GO:0016020//membrane	GO:0005229//intracellular calcium activated chloride channel activity;GO:0008233//peptidase activity;GO:0008237//metallopeptidase activity;GO:0016787//hydrolase activity	GO:0006508//proteolysis;GO:0006821//chloride transport;GO:1902476//chloride transmembrane transport	--
ENSMUSG00000067229	5672	6209	6251	2798	2640	2785	448.456	460.277	464.079	215.359	202.131	207.409	457.604	208.299666666667	-1.13544	3.04508664770676e-131	4.82493979329137e-128	Cyp2c66	cytochrome P450, family 2, subfamily c, polypeptide 66 [Source:MGI Symbol;Acc:MGI:1917138]	Metabolism;Organismal Systems;Organismal Systems;Metabolism;Metabolism;Metabolism;Human Diseases;Metabolism	Global and overview maps;Nervous system;Sensory system;Metabolism of cofactors and vitamins;Lipid metabolism;Lipid metabolism;Cancer: overview;Lipid metabolism	ko01100//Metabolic pathways;ko04726//Serotonergic synapse;ko04750//Inflammatory mediator regulation of TRP channels;ko00830//Retinol metabolism;ko00140//Steroid hormone biosynthesis;ko00590//Arachidonic acid metabolism;ko05204//Chemical carcinogenesis - DNA adducts;ko00591//Linoleic acid metabolism	K07413;K07413;K07413;K07413;K07413;K07413;K07413;K07413	GO:0005737//cytoplasm;GO:0005886//plasma membrane;GO:0043231//intracellular membrane-bounded organelle	GO:0004497//monooxygenase activity;GO:0005506//iron ion binding;GO:0008392//arachidonic acid epoxygenase activity;GO:0008395//steroid hydroxylase activity;GO:0008401//retinoic acid 4-hydroxylase activity;GO:0016491//oxidoreductase activity;GO:0016705//oxidoreductase activity, acting on paired donors, with incorporation or reduction of molecular oxygen;GO:0016712//oxidoreductase activity, acting o…	GO:0002244//hematopoietic progenitor cell differentiation;GO:0006805//xenobiotic metabolic process;GO:0019373//epoxygenase P450 pathway	--
ENSMUSG00000037145	3805	4056	3997	1847	1911	1985	578.987	579.18	571.751	273.797	281.377	284.603	576.639333333333	279.925666666667	-1.04263	8.21396876382046e-109	1.18318486420668e-105	Lypd8l	LY6/PLAUR domain containing 8 like [Source:MGI Symbol;Acc:MGI:1925604]	-	-	-	-	GO:0005575//cellular_component	GO:0003674//molecular_function	GO:0009617//response to bacterium	--
ENSMUSG00000002289	215	210	241	724	762	733	13.236	11.812	13.685	41.785	43.229	40.039	12.911	41.6843333333333	1.69090451559248	2.19452576826384e-74	2.35214732176084e-71	Angptl4	angiopoietin-like 4 [Source:MGI Symbol;Acc:MGI:1888999]	Organismal Systems;Organismal Systems	Endocrine system;Digestive system	ko03320//PPAR signaling pathway;ko04979//Cholesterol metabolism	K08767;K08767	GO:0005576//extracellular region;GO:0005615//extracellular space;GO:0062023//collagen-containing extracellular matrix	GO:0004857//enzyme inhibitor activity;GO:0042802//identical protein binding	GO:0001525//angiogenesis;GO:0001666//response to hypoxia;GO:0006629//lipid metabolic process;GO:0009267//cellular response to starvation;GO:0043066//negative regulation of apoptotic process;GO:0043335//protein unfolding;GO:0045834//positive regulation of lipid metabolic process;GO:0051005//negative regulation of lipoprotein lipase activity;GO:0070328//triglyceride homeostasis;GO:0072577//endothel…	--
ENSMUSG00000003053	1482	1449	1536	644	628	691	110.783	101.519	107.878	46.885	45.261	48.526	106.726666666667	46.8906666666667	-1.18655	3.91833270555233e-73	3.88037385746729e-70	Cyp2c29	cytochrome P450, family 2, subfamily c, polypeptide 29 [Source:MGI Symbol;Acc:MGI:103238]	Metabolism;Organismal Systems;Organismal Systems;Metabolism;Metabolism;Metabolism;Human Diseases;Metabolism	Global and overview maps;Nervous system;Sensory system;Metabolism of cofactors and vitamins;Lipid metabolism;Lipid metabolism;Cancer: overview;Lipid metabolism	ko01100//Metabolic pathways;ko04726//Serotonergic synapse;ko04750//Inflammatory mediator regulation of TRP channels;ko00830//Retinol metabolism;ko00140//Steroid hormone biosynthesis;ko00590//Arachidonic acid metabolism;ko05204//Chemical carcinogenesis - DNA adducts;ko00591//Linoleic acid metabolism	K07413;K07413;K07413;K07413;K07413;K07413;K07413;K07413	GO:0005737//cytoplasm;GO:0005783//endoplasmic reticulum;GO:0005789//endoplasmic reticulum membrane;GO:0005886//plasma membrane;GO:0016020//membrane;GO:0043231//intracellular membrane-bounded organelle	GO:0004497//monooxygenase activity;GO:0005506//iron ion binding;GO:0008392//arachidonic acid epoxygenase activity;GO:0008395//steroid hydroxylase activity;GO:0008401//retinoic acid 4-hydroxylase activity;GO:0008404//arachidonic acid 14,15-epoxygenase activity;GO:0016491//oxidoreductase activity;GO:0016705//oxidoreductase activity, acting on paired donors, with incorporation or reduction of molecu…	GO:0006629//lipid metabolic process;GO:0006805//xenobiotic metabolic process;GO:0019369//arachidonic acid metabolic process;GO:0019373//epoxygenase P450 pathway	--
ENSMUSG00000047501	668	696	756	1495	1516	1514	49.066	47.947	52.177	106.952	107.701	104.711	49.73	106.454666666667	1.09805085852785	4.22450966021807e-64	3.34686777830777e-61	Cldn4	claudin 4 [Source:MGI Symbol;Acc:MGI:1313314]	Cellular Processes;Environmental Information Processing;Human Diseases;Organismal Systems	Cellular community - eukaryotes;Signaling molecules and interaction;Infectious disease: viral;Immune system	ko04530//Tight junction;ko04514//Cell adhesion molecules;ko05160//Hepatitis C;ko04670//Leukocyte transendothelial migration	K06087;K06087;K06087;K06087	GO:0005886//plasma membrane;GO:0005911//cell-cell junction;GO:0005923//bicellular tight junction;GO:0009925//basal plasma membrane;GO:0016020//membrane;GO:0016324//apical plasma membrane;GO:0016327//apicolateral plasma membrane;GO:0016328//lateral plasma membrane;GO:0034707//chloride channel complex;GO:0070160//tight junction;GO:0070161//anchoring junction	GO:0005198//structural molecule activity;GO:0005254//chloride channel activity;GO:0005515//protein binding;GO:0042802//identical protein binding	GO:0006811//ion transport;GO:0006821//chloride transport;GO:0007155//cell adhesion;GO:0007565//female pregnancy;GO:0007623//circadian rhythm;GO:0016338//calcium-independent cell-cell adhesion via plasma membrane cell-adhesion molecules;GO:0022604//regulation of cell morphogenesis;GO:0030335//positive regulation of cell migration;GO:0032570//response to progesterone;GO:0034220//ion transmembrane t…	--
ENSMUSG00000031538	159	149	183	589	602	561	8.4	7.382	9.084	30.305	30.759	27.905	8.28866666666667	29.6563333333333	1.83912828569715	1.9899613102716e-63	1.50147318863112e-60	Plat	plasminogen activator, tissue [Source:MGI Symbol;Acc:MGI:97610]	Human Diseases;Human Diseases;Environmental Information Processing;Human Diseases;Organismal Systems	Cancer: overview;Cardiovascular disease;Signal transduction;Cancer: specific types;Immune system	ko05202//Transcriptional misregulation in cancer;ko05418//Fluid shear stress and atherosclerosis;ko04371//Apelin signaling pathway;ko05215//Prostate cancer;ko04610//Complement and coagulation cascades	K01343;K01343;K01343;K01343;K01343	GO:0005576//extracellular region;GO:0005615//extracellular space;GO:0005737//cytoplasm;GO:0009986//cell surface;GO:0030141//secretory granule;GO:0045177//apical part of cell;GO:0097180//serine protease inhibitor complex;GO:0098685//Schaffer collateral - CA1 synapse;GO:0098794//postsynapse;GO:0098978//glutamatergic synapse;GO:0098992//neuronal dense core vesicle;GO:0099544//perisynaptic space;GO:0…	GO:0004252//serine-type endopeptidase activity;GO:0005102//signaling receptor binding;GO:0008233//peptidase activity;GO:0008236//serine-type peptidase activity;GO:0016787//hydrolase activity;GO:0051219//phosphoprotein binding	GO:0001666//response to hypoxia;GO:0006508//proteolysis;GO:0010757//negative regulation of plasminogen activation;GO:0014909//smooth muscle cell migration;GO:0031639//plasminogen activation;GO:0035249//synaptic transmission, glutamatergic;GO:0045861//negative regulation of proteolysis;GO:0048008//platelet-derived growth factor receptor signaling pathway;GO:0051918//negative regulation of fibrinol…	--
ENSMUSG00000030483	768	868	847	298	346	318	53.467	56.675	55.406	20.206	23.298	20.846	55.1826666666667	21.45	-1.36324	6.8151177364334e-53	4.49939752224113e-50	Cyp2b10	cytochrome P450, family 2, subfamily b, polypeptide 10 [Source:MGI Symbol;Acc:MGI:88598]	Metabolism;Human Diseases;Metabolism;Metabolism;Metabolism	Global and overview maps;Cancer: overview;Metabolism of cofactors and vitamins;Lipid metabolism;Lipid metabolism	ko01100//Metabolic pathways;ko05207//Chemical carcinogenesis - receptor activation;ko00830//Retinol metabolism;ko00140//Steroid hormone biosynthesis;ko00590//Arachidonic acid metabolism	K07412;K07412;K07412;K07412;K07412	GO:0005783//endoplasmic reticulum;GO:0005789//endoplasmic reticulum membrane;GO:0043231//intracellular membrane-bounded organelle	GO:0004497//monooxygenase activity;GO:0005506//iron ion binding;GO:0016491//oxidoreductase activity;GO:0016705//oxidoreductase activity, acting on paired donors, with incorporation or reduction of molecular oxygen;GO:0016712//oxidoreductase activity, acting on paired donors, with incorporation or reduction of molecular oxygen, reduced flavin or flavoprotein as one donor, and incorporation of one …	-	--
ENSMUSG00000022026	430	450	502	131	115	130	20.477	20.099	22.463	6.076	5.297	5.829	21.013	5.734	-1.87367	6.99189909079043e-52	4.43146564374297e-49	Olfm4	olfactomedin 4 [Source:MGI Symbol;Acc:MGI:2685142]	-	-	-	-	GO:0005576//extracellular region;GO:0005615//extracellular space;GO:0005654//nucleoplasm;GO:0005739//mitochondrion;GO:0005829//cytosol;GO:0005886//plasma membrane;GO:0032991//protein-containing complex;GO:0042581//specific granule;GO:0045171//intercellular bridge;GO:0048471//perinuclear region of cytoplasm	GO:0005198//structural molecule activity;GO:0005515//protein binding;GO:0045296//cadherin binding	GO:0006955//immune response;GO:0007155//cell adhesion;GO:0007165//signal transduction;GO:0043124//negative regulation of I-kappaB kinase/NF-kappaB signaling;GO:0050777//negative regulation of immune response;GO:1900026//positive regulation of substrate adhesion-dependent cell spreading	--
ENSMUSG00000029630	789	787	782	329	346	352	52.738	49.261	49.169	21.436	22.421	22.197	50.3893333333333	22.018	-1.19443	6.49036169918307e-47	3.80888078235391e-44	Cyp3a25	cytochrome P450, family 3, subfamily a, polypeptide 25 [Source:MGI Symbol;Acc:MGI:1930638]	Metabolism;Human Diseases;Metabolism;Metabolism;Human Diseases;Metabolism	Global and overview maps;Cancer: overview;Metabolism of cofactors and vitamins;Lipid metabolism;Cancer: overview;Lipid metabolism	ko01100//Metabolic pathways;ko05207//Chemical carcinogenesis - receptor activation;ko00830//Retinol metabolism;ko00140//Steroid hormone biosynthesis;ko05204//Chemical carcinogenesis - DNA adducts;ko00591//Linoleic acid metabolism	K07424;K07424;K07424;K07424;K07424;K07424	GO:0005783//endoplasmic reticulum;GO:0005789//endoplasmic reticulum membrane;GO:0016020//membrane;GO:0043231//intracellular membrane-bounded organelle	GO:0004497//monooxygenase activity;GO:0005506//iron ion binding;GO:0008390//testosterone 16-alpha-hydroxylase activity;GO:0008395//steroid hydroxylase activity;GO:0008401//retinoic acid 4-hydroxylase activity;GO:0016491//oxidoreductase activity;GO:0016705//oxidoreductase activity, acting on paired donors, with incorporation or reduction of molecular oxygen;GO:0016712//oxidoreductase activity, act…	GO:0008202//steroid metabolic process;GO:0009617//response to bacterium;GO:0070989//oxidative demethylation	--
ENSMUSG00000032418	323	354	322	765	714	812	13.104	13.469	12.274	30.227	28.016	31.018	12.949	29.7536666666667	1.20022678002964	2.18650469815055e-41	1.01897549829987e-38	Me1	malic enzyme 1, NADP(+)-dependent, cytosolic [Source:MGI Symbol;Acc:MGI:97043]	Metabolism;Metabolism;Organismal Systems;Metabolism	Global and overview maps;Global and overview maps;Endocrine system;Carbohydrate metabolism	ko01100//Metabolic pathways;ko01200//Carbon metabolism;ko03320//PPAR signaling pathway;ko00620//Pyruvate metabolism	K00029;K00029;K00029;K00029	GO:0005737//cytoplasm;GO:0005739//mitochondrion;GO:0005829//cytosol	GO:0000287//magnesium ion binding;GO:0004470//malic enzyme activity;GO:0004471//malate dehydrogenase (decarboxylating) (NAD+) activity;GO:0004473//malate dehydrogenase (decarboxylating) (NADP+) activity;GO:0005515//protein binding;GO:0008948//oxaloacetate decarboxylase activity;GO:0016491//oxidoreductase activity;GO:0016616//oxidoreductase activity, acting on the CH-OH group of donors, NAD or NAD…	GO:0006090//pyruvate metabolic process;GO:0006108//malate metabolic process;GO:0006734//NADH metabolic process;GO:0006739//NADP metabolic process;GO:0009725//response to hormone;GO:0051289//protein homotetramerization;GO:1902031//regulation of NADP metabolic process	--
ENSMUSG00000067235	910	1092	1055	477	477	523	81.719	92.296	88.93	41.74	41.658	44.274	87.6483333333333	42.5573333333333	-1.04232	1.4048641791245e-36	5.70771100467378e-34	H2-Q10	histocompatibility 2, Q region locus 10 [Source:MGI Symbol;Acc:MGI:95929]	Human Diseases;Human Diseases;Cellular Processes;Human Diseases;Human Diseases;Human Diseases;Human Diseases;Human Diseases;Human Diseases;Cellular Processes;Cellular Processes;Environmental Information Processing;Organismal Systems;Human Diseases;Human Diseases;Human Diseases;Human Diseases;Human Diseases	Infectious disease: viral;Infectious disease: viral;Transport and catabolism;Infectious disease: viral;Infectious disease: viral;Infectious disease: viral;Infectious disease: viral;Cancer: overview;Infectious disease: viral;Cell growth and death;Transport and catabolism;Signaling molecules and interaction;Immune system;Cardiovascular disease;Immune disease;Endocrine and metabolic disease;Immune d…	ko05168//Herpes simplex virus 1 infection;ko05165//Human papillomavirus infection;ko04144//Endocytosis;ko05163//Human cytomegalovirus infection;ko05166//Human T-cell leukemia virus 1 infection;ko05170//Human immunodeficiency virus 1 infection;ko05169//Epstein-Barr virus infection;ko05203//Viral carcinogenesis;ko05167//Kaposi sarcoma-associated herpesvirus infection;ko04218//Cellular senescence;ko…	K06751;K06751;K06751;K06751;K06751;K06751;K06751;K06751;K06751;K06751;K06751;K06751;K06751;K06751;K06751;K06751;K06751;K06751	GO:0000139//Golgi membrane;GO:0005615//extracellular space;GO:0005765//lysosomal membrane;GO:0005769//early endosome;GO:0005783//endoplasmic reticulum;GO:0005794//Golgi apparatus;GO:0005797//Golgi medial cisterna;GO:0005886//plasma membrane;GO:0009897//external side of plasma membrane;GO:0009986//cell surface;GO:0016020//membrane;GO:0030670//phagocytic vesicle membrane;GO:0031901//early endosome …	GO:0005102//signaling receptor binding;GO:0030881//beta-2-microglobulin binding;GO:0042277//peptide binding;GO:0042288//MHC class I protein binding;GO:0042605//peptide antigen binding;GO:0042608//T cell receptor binding;GO:0042610//CD8 receptor binding;GO:0042802//identical protein binding;GO:0042803//protein homodimerization activity;GO:0044877//protein-containing complex binding;GO:0046703//nat…	GO:0001815//positive regulation of antibody-dependent cellular cytotoxicity;GO:0001916//positive regulation of T cell mediated cytotoxicity;GO:0002250//adaptive immune response;GO:0002376//immune system process;GO:0002474//antigen processing and presentation of peptide antigen via MHC class I;GO:0002476//antigen processing and presentation of endogenous peptide antigen via MHC class Ib;GO:0002477…	--
ENSMUSG00000029762	197	237	235	540	578	527	19.35	21.833	21.689	51.66	54.912	48.741	20.9573333333333	51.771	1.3046890291139	2.65275525197082e-35	9.55293340169947e-33	Akr1b8	aldo-keto reductase family 1, member B8 [Source:MGI Symbol;Acc:MGI:107673]	Metabolism;Metabolism;Metabolism;Metabolism;Metabolism;Metabolism	Global and overview maps;Lipid metabolism;Carbohydrate metabolism;Carbohydrate metabolism;Carbohydrate metabolism;Metabolism of cofactors and vitamins	ko01100//Metabolic pathways;ko00561//Glycerolipid metabolism;ko00051//Fructose and mannose metabolism;ko00040//Pentose and glucuronate interconversions;ko00052//Galactose metabolism;ko00790//Folate biosynthesis	K00011;K00011;K00011;K00011;K00011;K00011	GO:0005576//extracellular region;GO:0005737//cytoplasm;GO:0005739//mitochondrion;GO:0005764//lysosome;GO:0005829//cytosol	GO:0001758//retinal dehydrogenase activity;GO:0004032//alditol:NADP+ 1-oxidoreductase activity;GO:0004303//estradiol 17-beta-dehydrogenase activity;GO:0008106//alcohol dehydrogenase (NADP+) activity;GO:0016491//oxidoreductase activity;GO:0016616//oxidoreductase activity, acting on the CH-OH group of donors, NAD or NADP as acceptor;GO:0016918//retinal binding;GO:0045550//geranylgeranyl reductase a…	GO:0019751//polyol metabolic process;GO:0042572//retinol metabolic process;GO:0042574//retinal metabolic process	--
ENSMUSG00000033898	281	312	328	108	105	120	23.093	24.047	25.481	8.677	8.392	9.276	24.207	8.78166666666667	-1.46286	3.4724486919357e-26	8.59702336308144e-24	Cfhr2	complement factor H-related 2 [Source:MGI Symbol;Acc:MGI:3611575]	Organismal Systems	Immune system	ko04610//Complement and coagulation cascades	K23815	GO:0005615//extracellular space	GO:0001851//complement component C3b binding;GO:0008201//heparin binding	GO:0006956//complement activation	--
ENSMUSG00000028763	192	217	212	482	407	445	1.806	1.914	1.873	4.416	3.702	3.941	1.86433333333333	4.01966666666667	1.10841604038749	7.72577757063996e-23	1.58980448839987e-20	Hspg2	perlecan (heparan sulfate proteoglycan 2) [Source:MGI Symbol;Acc:MGI:96257]	Human Diseases;Human Diseases;Environmental Information Processing	Cancer: overview;Infectious disease: viral;Signaling molecules and interaction	ko05205//Proteoglycans in cancer;ko05161//Hepatitis B;ko04512//ECM-receptor interaction	K06255;K06255;K06255	GO:0005576//extracellular region;GO:0005604//basement membrane;GO:0062023//collagen-containing extracellular matrix	GO:0005509//calcium ion binding;GO:0005515//protein binding;GO:0070052//collagen V binding	GO:0001666//response to hypoxia;GO:0001938//positive regulation of endothelial cell proliferation;GO:0007162//negative regulation of cell adhesion;GO:0007224//smoothened signaling pathway;GO:0007566//embryo implantation;GO:0008285//negative regulation of cell population proliferation;GO:0009410//response to xenobiotic stimulus;GO:0030154//cell differentiation;GO:0031100//animal organ regeneration…	--
ENSMUSG00000035041	139	134	155	329	313	313	8.082	7.308	8.469	18.632	17.603	17.137	7.953	17.7906666666667	1.16154949744824	9.55335770964242e-20	1.57680159280504e-17	Creb3l3	cAMP responsive element binding protein 3-like 3 [Source:MGI Symbol;Acc:MGI:2384786]	Environmental Information Processing;Human Diseases;Human Diseases;Human Diseases;Human Diseases;Human Diseases;Organismal Systems;Human Diseases;Environmental Information Processing;Human Diseases;Human Diseases;Environmental Information Processing;Human Diseases;Human Diseases;Organismal Systems;Organismal Systems;Organismal Systems;Organismal Systems;Environmental Information Processing;Organi…	Signal transduction;Infectious disease: viral;Neurodegenerative disease;Neurodegenerative disease;Infectious disease: viral;Infectious disease: viral;Environmental adaptation;Cancer: overview;Signal transduction;Cancer: overview;Substance dependence;Signal transduction;Infectious disease: viral;Endocrine and metabolic disease;Circulatory system;Endocrine system;Nervous system;Endocrine system;Sig…	ko04151//PI3K-Akt signaling pathway;ko05165//Human papillomavirus infection;ko05016//Huntington disease;ko05020//Prion disease;ko05163//Human cytomegalovirus infection;ko05166//Human T-cell leukemia virus 1 infection;ko04714//Thermogenesis;ko05203//Viral carcinogenesis;ko04024//cAMP signaling pathway;ko05207//Chemical carcinogenesis - receptor activation;ko05034//Alcoholism;ko04022//cGMP-PKG sign…	K09048;K09048;K09048;K09048;K09048;K09048;K09048;K09048;K09048;K09048;K09048;K09048;K09048;K09048;K09048;K09048;K09048;K09048;K09048;K09048;K09048;K09048;K09048;K09048;K09048;K09048;K09048;K09048;K09048;K09048;K09048;K09048;K09048;K09048;K09048	GO:0005634//nucleus;GO:0005654//nucleoplasm;GO:0005783//endoplasmic reticulum;GO:0005789//endoplasmic reticulum membrane;GO:0005829//cytosol;GO:0016020//membrane	GO:0000976//transcription cis-regulatory region binding;GO:0000977//RNA polymerase II transcription regulatory region sequence-specific DNA binding;GO:0000978//RNA polymerase II cis-regulatory region sequence-specific DNA binding;GO:0000981//DNA-binding transcription factor activity, RNA polymerase II-specific;GO:0001228//DNA-binding transcription activator activity, RNA polymerase II-specific;GO…	GO:0006355//regulation of transcription, DNA-templated;GO:0006357//regulation of transcription by RNA polymerase II;GO:0006986//response to unfolded protein;GO:0045944//positive regulation of transcription by RNA polymerase II;GO:1990440//positive regulation of transcription from RNA polymerase II promoter in response to endoplasmic reticulum stress	TF_bZIP
ENSMUSG00000032808	101	106	124	24	22	20	4.696	4.622	5.417	1.087	0.989	0.876	4.91166666666667	0.984	-2.31948	7.83951054508911e-19	1.21781416261703e-16	Cyp2c38	cytochrome P450, family 2, subfamily c, polypeptide 38 [Source:MGI Symbol;Acc:MGI:1306819]	Metabolism;Organismal Systems;Organismal Systems;Metabolism;Metabolism;Metabolism;Human Diseases;Metabolism	Global and overview maps;Nervous system;Sensory system;Metabolism of cofactors and vitamins;Lipid metabolism;Lipid metabolism;Cancer: overview;Lipid metabolism	ko01100//Metabolic pathways;ko04726//Serotonergic synapse;ko04750//Inflammatory mediator regulation of TRP channels;ko00830//Retinol metabolism;ko00140//Steroid hormone biosynthesis;ko00590//Arachidonic acid metabolism;ko05204//Chemical carcinogenesis - DNA adducts;ko00591//Linoleic acid metabolism	K07413;K07413;K07413;K07413;K07413;K07413;K07413;K07413	GO:0005737//cytoplasm;GO:0005783//endoplasmic reticulum;GO:0005789//endoplasmic reticulum membrane;GO:0005886//plasma membrane;GO:0016020//membrane;GO:0043231//intracellular membrane-bounded organelle	GO:0004497//monooxygenase activity;GO:0005506//iron ion binding;GO:0008392//arachidonic acid epoxygenase activity;GO:0008395//steroid hydroxylase activity;GO:0008401//retinoic acid 4-hydroxylase activity;GO:0008404//arachidonic acid 14,15-epoxygenase activity;GO:0008405//arachidonic acid 11,12-epoxygenase activity;GO:0016491//oxidoreductase activity;GO:0016705//oxidoreductase activity, acting on …	GO:0006629//lipid metabolic process;GO:0006805//xenobiotic metabolic process;GO:0019369//arachidonic acid metabolic process;GO:0019373//epoxygenase P450 pathway	--
ENSMUSG00000066438	235	238	268	115	87	83	8.867	8.423	9.502	4.226	3.175	2.949	8.93066666666667	3.45	-1.37217	1.45843767021748e-18	2.24358688199961e-16	Plekhd1	pleckstrin homology domain containing, family D (with coiled-coil domains) member 1 [Source:MGI Symbol;Acc:MGI:3036228]	-	-	-	-	GO:0005575//cellular_component	GO:0003674//molecular_function	GO:0008150//biological_process	--
ENSMUSG00000002992	184	155	173	356	334	357	38.896	30.731	34.363	73.297	68.289	71.059	34.6633333333333	70.8816666666667	1.03200213172435	1.16042645899247e-17	1.68687681126016e-15	Apoc2	apolipoprotein C2 [Source:MGI Symbol;Acc:MGI:88054]	Organismal Systems	Digestive system	ko04979//Cholesterol metabolism	K22287	GO:0005576//extracellular region;GO:0005615//extracellular space;GO:0005829//cytosol;GO:0034361//very-low-density lipoprotein particle;GO:0034362//low-density lipoprotein particle;GO:0034363//intermediate-density lipoprotein particle;GO:0034364//high-density lipoprotein particle;GO:0034366//spherical high-density lipoprotein particle;GO:0042627//chylomicron	GO:0008047//enzyme activator activity;GO:0008289//lipid binding;GO:0016004//phospholipase activator activity;GO:0042802//identical protein binding;GO:0043274//phospholipase binding;GO:0055102//lipase inhibitor activity;GO:0060230//lipoprotein lipase activator activity;GO:0140677//molecular function activator activity	GO:0006629//lipid metabolic process;GO:0006869//lipid transport;GO:0010898//positive regulation of triglyceride catabolic process;GO:0010916//negative regulation of very-low-density lipoprotein particle clearance;GO:0016042//lipid catabolic process;GO:0032375//negative regulation of cholesterol transport;GO:0033344//cholesterol efflux;GO:0033700//phospholipid efflux;GO:0034382//chylomicron remnan…	--
ENSMUSG00000046733	168	143	170	301	334	371	10.758	8.588	10.229	18.773	20.687	22.37	9.85833333333333	20.61	1.06392883703326	1.89091992935833e-16	2.47616746121345e-14	Gprc5a	G protein-coupled receptor, family C, group 5, member A [Source:MGI Symbol;Acc:MGI:1891250]	-	-	-	-	GO:0005730//nucleolus;GO:0005886//plasma membrane;GO:0016020//membrane;GO:0031982//vesicle;GO:0043231//intracellular membrane-bounded organelle	GO:0004930//G protein-coupled receptor activity	GO:0007165//signal transduction;GO:0007186//G protein-coupled receptor signaling pathway	--
ENSMUSG00000042129	80	92	122	236	235	254	1.652	2.434	2.973	5.133	5.264	5.565	2.353	5.32066666666667	1.17710570268982	2.39219479048535e-16	3.1069120045279e-14	Rassf4	Ras association (RalGDS/AF-6) domain family member 4 [Source:MGI Symbol;Acc:MGI:2386853]	Environmental Information Processing	Signal transduction	ko04392//Hippo signaling pathway - multiple species	K09851	GO:0005575//cellular_component	GO:0003674//molecular_function	GO:0007049//cell cycle;GO:0007165//signal transduction	--
ENSMUSG00000040808	78	94	70	16	27	13	21.676	24.499	18.278	4.331	7.257	3.402	21.4843333333333	4.99666666666667	-2.10425	5.65951904829854e-12	4.84730158488056e-10	S100g	S100 calcium binding protein G [Source:MGI Symbol;Acc:MGI:104528]	Organismal Systems	Digestive system	ko04978//Mineral absorption	K14734	GO:0005615//extracellular space;GO:0005737//cytoplasm;GO:0016323//basolateral plasma membrane;GO:0016324//apical plasma membrane	GO:0005499//vitamin D binding;GO:0005509//calcium ion binding;GO:0046872//metal ion binding;GO:0046914//transition metal ion binding;GO:0048306//calcium-dependent protein binding	-	--
ENSMUSG00000018774	44	38	45	117	141	105	4.811	3.865	4.627	12.358	14.789	10.722	4.43433333333333	12.623	1.50926569576747	7.85804380687835e-12	6.62290979361635e-10	Cd68	CD68 antigen [Source:MGI Symbol;Acc:MGI:88342]	Cellular Processes	Transport and catabolism	ko04142//Lysosome	K06501	GO:0005764//lysosome;GO:0005765//lysosomal membrane;GO:0005768//endosome;GO:0005886//plasma membrane;GO:0010008//endosome membrane;GO:0016020//membrane;GO:0031902//late endosome membrane	-	GO:0002437//inflammatory response to antigenic stimulus;GO:0002605//negative regulation of dendritic cell antigen processing and presentation;GO:0031669//cellular response to nutrient levels;GO:0035425//autocrine signaling;GO:0071222//cellular response to lipopolysaccharide;GO:0071310//cellular response to organic substance;GO:0072594//establishment of protein localization to organelle;GO:0140052…	--
ENSMUSG00000025528	136	171	156	68	64	63	14.432	17.019	15.555	7.028	6.569	6.289	15.6686666666667	6.62866666666667	-1.24109	1.8346035563667e-11	1.47559864724012e-09	2010106E10Rik	RIKEN cDNA 2010106E10 gene [Source:MGI Symbol;Acc:MGI:1914965]	-	-	-	-	GO:0005575//cellular_component;GO:0016020//membrane	GO:0003674//molecular_function	GO:0008150//biological_process	--
ENSMUSG00000070594	59	66	62	10	12	17	2.58	2.748	2.521	0.424	0.486	0.689	2.61633333333333	0.533	-2.29534	4.42685533872239e-11	3.3561494182802e-09	Cfhr4	complement factor H-related 4 [Source:MGI Symbol;Acc:MGI:3646434]	-	-	-	-	GO:0005615//extracellular space;GO:0106139//symbiont cell surface;GO:1905370//serine-type endopeptidase complex	GO:0001851//complement component C3b binding;GO:0008201//heparin binding;GO:0042802//identical protein binding;GO:0043395//heparan sulfate proteoglycan binding	GO:0006508//proteolysis;GO:0006956//complement activation;GO:0030449//regulation of complement activation;GO:0030451//regulation of complement activation, alternative pathway	--
ENSMUSG00000050359	9	15	17	59	57	69	1.489	2.328	2.644	9.51	9.124	10.752	2.15366666666667	9.79533333333333	2.18529961364638	2.23302787228042e-10	1.51855479125679e-08	Sprr1a	small proline-rich protein 1A [Source:MGI Symbol;Acc:MGI:106660]	-	-	-	-	GO:0001533//cornified envelope;GO:0005737//cytoplasm;GO:0071944//cell periphery	GO:0030280//structural constituent of skin epidermis	GO:0030216//keratinocyte differentiation;GO:0031424//keratinization	--
ENSMUSG00000068270	25	25	32	83	75	96	0.643	0.381	0.521	1.785	1.241	1.664	0.515	1.56333333333333	1.60198	8.17988407598006e-10	5.24737907627142e-08	Shroom4	shroom family member 4 [Source:MGI Symbol;Acc:MGI:2685570]	-	-	-	-	GO:0001725//stress fiber;GO:0005654//nucleoplasm;GO:0005737//cytoplasm;GO:0005856//cytoskeleton;GO:0005884//actin filament;GO:0005912//adherens junction;GO:0005925//focal adhesion;GO:0009898//cytoplasmic side of plasma membrane;GO:0009925//basal plasma membrane;GO:0015629//actin cytoskeleton;GO:0016324//apical plasma membrane;GO:0030864//cortical actin cytoskeleton;GO:0043231//intracellular membr…	GO:0003779//actin binding;GO:0005515//protein binding;GO:0045159//myosin II binding;GO:0051015//actin filament binding	GO:0007015//actin filament organization;GO:0007420//brain development;GO:0050890//cognition	--
ENSMUSG00000048489	59	69	78	136	145	149	5.883	6.473	7.312	13.217	13.999	14.013	6.556	13.743	1.06780920913971	1.11685969487249e-08	6.25275457567691e-07	Depp1	DEPP1 autophagy regulator [Source:MGI Symbol;Acc:MGI:1918730]	-	-	-	-	GO:0005737//cytoplasm;GO:0005739//mitochondrion;GO:0005777//peroxisome;GO:0043231//intracellular membrane-bounded organelle	GO:0003674//molecular_function	GO:0006914//autophagy;GO:0010506//regulation of autophagy	--
ENSMUSG00000079494	122	161	129	57	68	71	16.5	20.428	16.398	7.51	8.897	9.044	17.7753333333333	8.48366666666667	-1.06712	4.49507115885137e-08	2.25393678835443e-06	Nat8f5	N-acetyltransferase 8 (GCN5-related) family member 5 [Source:MGI Symbol;Acc:MGI:1916299]	Metabolism;Metabolism	Global and overview maps;Metabolism of other amino acids	ko01100//Metabolic pathways;ko00480//Glutathione metabolism	K20838;K20838	GO:0005783//endoplasmic reticulum;GO:0005789//endoplasmic reticulum membrane;GO:0005793//endoplasmic reticulum-Golgi intermediate compartment;GO:0005794//Golgi apparatus;GO:0016020//membrane;GO:0033116//endoplasmic reticulum-Golgi intermediate compartment membrane	GO:0004468//lysine N-acetyltransferase activity, acting on acetyl phosphate as donor;GO:0008080//N-acetyltransferase activity;GO:0016740//transferase activity;GO:0016746//acyltransferase activity;GO:0016747//acyltransferase activity, transferring groups other than amino-acyl groups;GO:0047198//cysteine-S-conjugate N-acetyltransferase activity	GO:0001702//gastrulation with mouth forming second;GO:0007162//negative regulation of cell adhesion;GO:0007368//determination of left/right symmetry;GO:0007369//gastrulation;GO:0007507//heart development	--
ENSMUSG00000026205	36	37	36	86	94	89	2.332	2.248	2.191	5.426	5.89	5.429	2.257	5.58166666666667	1.30628955168109	4.65477725190287e-08	2.31933791057865e-06	Slc23a3	solute carrier family 23 (nucleobase transporters), member 3 [Source:MGI Symbol;Acc:MGI:104516]	-	-	-	-	GO:0016020//membrane;GO:0098590//plasma membrane region	GO:0015229//L-ascorbic acid transmembrane transporter activity;GO:0022857//transmembrane transporter activity	GO:0015882//L-ascorbic acid transmembrane transport;GO:0035344//hypoxanthine transport;GO:0055085//transmembrane transport	--
ENSMUSG00000066072	2	3	4	32	23	33	0.13	0.178	0.238	1.971	1.407	1.944	0.182	1.774	3.28499565410237	9.88701170383254e-08	4.5941261128219e-06	Cyp4a10	cytochrome P450, family 4, subfamily a, polypeptide 10 [Source:MGI Symbol;Acc:MGI:88611]	Metabolism;Organismal Systems;Organismal Systems;Metabolism;Organismal Systems;Metabolism;Metabolism	Global and overview maps;Circulatory system;Sensory system;Metabolism of cofactors and vitamins;Endocrine system;Lipid metabolism;Lipid metabolism	ko01100//Metabolic pathways;ko04270//Vascular smooth muscle contraction;ko04750//Inflammatory mediator regulation of TRP channels;ko00830//Retinol metabolism;ko03320//PPAR signaling pathway;ko00590//Arachidonic acid metabolism;ko00071//Fatty acid degradation	K07425;K07425;K07425;K07425;K07425;K07425;K07425	GO:0005737//cytoplasm;GO:0005783//endoplasmic reticulum;GO:0005789//endoplasmic reticulum membrane;GO:0016020//membrane;GO:0016324//apical plasma membrane;GO:0043231//intracellular membrane-bounded organelle	GO:0004497//monooxygenase activity;GO:0005506//iron ion binding;GO:0008391//arachidonic acid monooxygenase activity;GO:0008392//arachidonic acid epoxygenase activity;GO:0016491//oxidoreductase activity;GO:0016705//oxidoreductase activity, acting on paired donors, with incorporation or reduction of molecular oxygen;GO:0018685//alkane 1-monooxygenase activity;GO:0020037//heme binding;GO:0046872//me…	GO:0001822//kidney development;GO:0006629//lipid metabolic process;GO:0006631//fatty acid metabolic process;GO:0019369//arachidonic acid metabolic process;GO:0036101//leukotriene B4 catabolic process;GO:0043651//linoleic acid metabolic process;GO:0046456//icosanoid biosynthetic process;GO:0048252//lauric acid metabolic process	--
ENSMUSG00000021367	55	32	53	98	109	115	3.43	1.872	3.106	5.952	6.574	6.753	2.80266666666667	6.42633333333333	1.19719564663354	1.55200116178552e-07	6.90771303609315e-06	Edn1	endothelin 1 [Source:MGI Symbol;Acc:MGI:95283]	Human Diseases;Environmental Information Processing;Environmental Information Processing;Human Diseases;Organismal Systems;Organismal Systems;Environmental Information Processing;Environmental Information Processing;Human Diseases;Organismal Systems;Human Diseases;Organismal Systems	Cancer: overview;Signaling molecules and interaction;Signal transduction;Cardiovascular disease;Circulatory system;Endocrine system;Signal transduction;Signal transduction;Endocrine and metabolic disease;Endocrine system;Cardiovascular disease;Endocrine system	ko05200//Pathways in cancer;ko04080//Neuroactive ligand-receptor interaction;ko04024//cAMP signaling pathway;ko05418//Fluid shear stress and atherosclerosis;ko04270//Vascular smooth muscle contraction;ko04926//Relaxin signaling pathway;ko04066//HIF-1 signaling pathway;ko04668//TNF signaling pathway;ko04933//AGE-RAGE signaling pathway in diabetic complications;ko04916//Melanogenesis;ko05410//Hyper…	K16366;K16366;K16366;K16366;K16366;K16366;K16366;K16366;K16366;K16366;K16366;K16366	GO:0005576//extracellular region;GO:0005615//extracellular space;GO:0005737//cytoplasm;GO:0033093//Weibel-Palade body;GO:0045178//basal part of cell;GO:0048237//rough endoplasmic reticulum lumen	GO:0005102//signaling receptor binding;GO:0005125//cytokine activity;GO:0005179//hormone activity;GO:0005515//protein binding;GO:0031707//endothelin A receptor binding;GO:0031708//endothelin B receptor binding	GO:0000122//negative regulation of transcription by RNA polymerase II;GO:0000165//MAPK cascade;GO:0001501//skeletal system development;GO:0001516//prostaglandin biosynthetic process;GO:0001569//branching involved in blood vessel morphogenesis;GO:0001666//response to hypoxia;GO:0001701//in utero embryonic development;GO:0001821//histamine secretion;GO:0001975//response to amphetamine;GO:0003015//h…	--
ENSMUSG00000046223	43	52	54	105	101	119	3.809	4.32	4.494	9.058	8.661	9.924	4.20766666666667	9.21433333333333	1.13085937095767	1.64418280448262e-07	7.256845832041e-06	Plaur	plasminogen activator, urokinase receptor [Source:MGI Symbol;Acc:MGI:97612]	Human Diseases;Organismal Systems	Cancer: overview;Immune system	ko05205//Proteoglycans in cancer;ko04610//Complement and coagulation cascades	K03985;K03985	GO:0005576//extracellular region;GO:0005886//plasma membrane;GO:0009897//external side of plasma membrane;GO:0009986//cell surface;GO:0016020//membrane;GO:0098552//side of membrane;GO:0098637//protein complex involved in cell-matrix adhesion;GO:1905370//serine-type endopeptidase complex	GO:0005102//signaling receptor binding;GO:0005515//protein binding;GO:0019899//enzyme binding;GO:0019904//protein domain specific binding	GO:0001934//positive regulation of protein phosphorylation;GO:0010755//regulation of plasminogen activation;GO:0030155//regulation of cell adhesion;GO:0034112//positive regulation of homotypic cell-cell adhesion;GO:0038195//urokinase plasminogen activator signaling pathway;GO:0043066//negative regulation of apoptotic process;GO:0045742//positive regulation of epidermal growth factor receptor sign…	--
ENSMUSG00000029664	131	128	150	58	85	69	21.732	20.02	24.873	6.686	13.783	8.188	22.2083333333333	9.55233333333334	-1.21718	8.70494319371527e-07	3.29188126263529e-05	Tfpi2	tissue factor pathway inhibitor 2 [Source:MGI Symbol;Acc:MGI:108543]	-	-	-	-	GO:0005576//extracellular region;GO:0005615//extracellular space	GO:0004867//serine-type endopeptidase inhibitor activity;GO:0030414//peptidase inhibitor activity	GO:0007596//blood coagulation;GO:0007599//hemostasis;GO:0010466//negative regulation of peptidase activity;GO:0071498//cellular response to fluid shear stress	--
ENSMUSG00000044165	62	76	76	27	35	22	6.769	8.292	8.69	2.774	4.434	2.459	7.917	3.22233333333333	-1.29685	1.22809764540823e-06	4.47338096356169e-05	Bcl2l15	BCLl2-like 15 [Source:MGI Symbol;Acc:MGI:2685412]	-	-	-	-	GO:0005634//nucleus;GO:0005829//cytosol	GO:0003674//molecular_function	GO:0008150//biological_process;GO:0042981//regulation of apoptotic process	--
ENSMUSG00000034634	9	14	8	33	43	42	1.614	2.354	1.348	5.762	7.456	7.09	1.772	6.76933333333333	1.93363515545345	2.38674584796689e-06	8.11544806030804e-05	Ly6d	lymphocyte antigen 6 complex, locus D [Source:MGI Symbol;Acc:MGI:96881]	-	-	-	-	GO:0005886//plasma membrane;GO:0009986//cell surface;GO:0016020//membrane;GO:0098552//side of membrane	-	GO:0030098//lymphocyte differentiation;GO:0035634//response to stilbenoid	--
ENSMUSG00000074446	95	100	92	47	45	48	30.832	30.46	28.055	14.857	14.126	14.668	29.7823333333333	14.5503333333333	-1.0334	2.72797837180749e-06	9.11915976820459e-05	Defa23	defensin, alpha, 23 [Source:MGI Symbol;Acc:MGI:3630381]	Human Diseases;Organismal Systems;Human Diseases	Cancer: overview;Immune system;Infectious disease: bacterial	ko05202//Transcriptional misregulation in cancer;ko04621//NOD-like receptor signaling pathway;ko05150//Staphylococcus aureus infection	K05230;K05230;K05230	GO:0005576//extracellular region;GO:0005615//extracellular space;GO:0030141//secretory granule;GO:0030496//midbody;GO:0043231//intracellular membrane-bounded organelle	GO:0042803//protein homodimerization activity	GO:0002227//innate immune response in mucosa;GO:0006952//defense response;GO:0019731//antibacterial humoral response;GO:0042742//defense response to bacterium;GO:0050829//defense response to Gram-negative bacterium;GO:0050830//defense response to Gram-positive bacterium;GO:0051673//membrane disruption in other organism;GO:0061844//antimicrobial humoral immune response mediated by antimicrobial pe…	--
ENSMUSG00000015243	99	115	121	48	46	71	1.287	1.402	1.478	0.608	0.578	0.869	1.389	0.685	-1.01987	2.8761570052099e-06	9.52410648167522e-05	Abca1	ATP-binding cassette, sub-family A (ABC1), member 1 [Source:MGI Symbol;Acc:MGI:99607]	Human Diseases;Environmental Information Processing;Organismal Systems;Organismal Systems	Cardiovascular disease;Membrane transport;Digestive system;Digestive system	ko05417//Lipid and atherosclerosis;ko02010//ABC transporters;ko04979//Cholesterol metabolism;ko04975//Fat digestion and absorption	K05641;K05641;K05641;K05641	GO:0005768//endosome;GO:0005794//Golgi apparatus;GO:0005886//plasma membrane;GO:0009897//external side of plasma membrane;GO:0009986//cell surface;GO:0016020//membrane;GO:0016323//basolateral plasma membrane;GO:0030139//endocytic vesicle;GO:0043231//intracellular membrane-bounded organelle;GO:0045121//membrane raft;GO:0045335//phagocytic vesicle;GO:0048471//perinuclear region of cytoplasm;GO:0097…	GO:0000166//nucleotide binding;GO:0005102//signaling receptor binding;GO:0005515//protein binding;GO:0005524//ATP binding;GO:0005548//phospholipid transporter activity;GO:0008035//high-density lipoprotein particle binding;GO:0008320//protein transmembrane transporter activity;GO:0016887//ATP hydrolysis activity;GO:0019905//syntaxin binding;GO:0031210//phosphatidylcholine binding;GO:0031267//small…	GO:0002790//peptide secretion;GO:0006911//phagocytosis, engulfment;GO:0007040//lysosome organization;GO:0007186//G protein-coupled receptor signaling pathway;GO:0007189//adenylate cyclase-activating G protein-coupled receptor signaling pathway;GO:0007584//response to nutrient;GO:0008203//cholesterol metabolic process;GO:0009306//protein secretion;GO:0009410//response to xenobiotic stimulus;GO:001…	--
ENSMUSG00000023828	14	16	6	36	46	46	0.533	0.571	0.215	1.335	1.694	1.649	0.439666666666667	1.55933333333333	1.82644729710088	3.51565617515055e-06	0.000114372640093108	Slc22a3	solute carrier family 22 (organic cation transporter), member 3 [Source:MGI Symbol;Acc:MGI:1333817]	Human Diseases	Cancer: overview	ko05231//Choline metabolism in cancer	K08200	GO:0005634//nucleus;GO:0005640//nuclear outer membrane;GO:0005739//mitochondrion;GO:0005886//plasma membrane;GO:0012505//endomembrane system;GO:0016020//membrane;GO:0016323//basolateral plasma membrane;GO:0016324//apical plasma membrane;GO:0031965//nuclear membrane;GO:0031966//mitochondrial membrane;GO:0043025//neuronal cell body;GO:0098793//presynapse	GO:0005326//neurotransmitter transmembrane transporter activity;GO:0005330//dopamine:sodium symporter activity;GO:0008504//monoamine transmembrane transporter activity;GO:0008514//organic anion transmembrane transporter activity;GO:0015101//organic cation transmembrane transporter activity;GO:0015606//spermidine transmembrane transporter activity;GO:0015651//quaternary ammonium group transmembran…	GO:0006811//ion transport;GO:0006836//neurotransmitter transport;GO:0006837//serotonin transport;GO:0015695//organic cation transport;GO:0015697//quaternary ammonium group transport;GO:0015711//organic anion transport;GO:0015718//monocarboxylic acid transport;GO:0015844//monoamine transport;GO:0015848//spermidine transport;GO:0015850//organic hydroxy compound transport;GO:0015872//dopamine transp…	--
ENSMUSG00000021228	5	1	2	24	20	25	0.379	0.036	0.164	1.702	1.154	1.527	0.193	1.461	2.92028342553542	3.71905791328581e-06	0.000119773318365882	Acot3	acyl-CoA thioesterase 3 [Source:MGI Symbol;Acc:MGI:2159619]	Metabolism;Organismal Systems;Metabolism;Metabolism	Global and overview maps;Endocrine system;Lipid metabolism;Lipid metabolism	ko01100//Metabolic pathways;ko04913//Ovarian steroidogenesis;ko01040//Biosynthesis of unsaturated fatty acids;ko00062//Fatty acid elongation	K01068;K01068;K01068;K01068	GO:0005777//peroxisome;GO:0005829//cytosol	GO:0016290//palmitoyl-CoA hydrolase activity;GO:0016787//hydrolase activity;GO:0016790//thiolester hydrolase activity;GO:0047617//acyl-CoA hydrolase activity;GO:0052689//carboxylic ester hydrolase activity;GO:0102991//myristoyl-CoA hydrolase activity	GO:0000038//very long-chain fatty acid metabolic process;GO:0001676//long-chain fatty acid metabolic process;GO:0006629//lipid metabolic process;GO:0006631//fatty acid metabolic process;GO:0006637//acyl-CoA metabolic process;GO:0032788//saturated monocarboxylic acid metabolic process;GO:0032789//unsaturated monocarboxylic acid metabolic process	--
ENSMUSG00000001435	43	40	48	89	93	90	1.591	0.988	1.188	2.284	2.917	2.43	1.25566666666667	2.54366666666667	1.01845609330375	3.84227152549171e-06	0.000122991499639225	Col18a1	collagen, type XVIII, alpha 1 [Source:MGI Symbol;Acc:MGI:88451]	Organismal Systems	Digestive system	ko04974//Protein digestion and absorption	K06823	GO:0005576//extracellular region;GO:0005581//collagen trimer;GO:0005604//basement membrane;GO:0005615//extracellular space;GO:0062023//collagen-containing extracellular matrix	GO:0005515//protein binding;GO:0030020//extracellular matrix structural constituent conferring tensile strength;GO:0042802//identical protein binding;GO:0046872//metal ion binding	GO:0001501//skeletal system development;GO:0001525//angiogenesis;GO:0001886//endothelial cell morphogenesis;GO:0007155//cell adhesion;GO:0009410//response to xenobiotic stimulus;GO:0030198//extracellular matrix organization;GO:0030199//collagen fibril organization;GO:0030903//notochord development;GO:0043534//blood vessel endothelial cell migration;GO:0043536//positive regulation of blood vessel …	--
ENSMUSG00000049709	30	31	34	74	86	62	0.888	0.861	0.946	2.135	2.463	1.729	0.898333333333333	2.109	1.23123632287498	3.9655726204002e-06	0.00012668245598839	Nlrp10	NLR family, pyrin domain containing 10 [Source:MGI Symbol;Acc:MGI:2444084]	-	-	-	-	GO:0005654//nucleoplasm;GO:0005737//cytoplasm;GO:0005829//cytosol;GO:0005886//plasma membrane;GO:0009898//cytoplasmic side of plasma membrane;GO:0016020//membrane;GO:0031965//nuclear membrane	GO:0000166//nucleotide binding;GO:0003924//GTPase activity;GO:0005524//ATP binding;GO:0016887//ATP hydrolysis activity	GO:0002218//activation of innate immune response;GO:0002250//adaptive immune response;GO:0002376//immune system process;GO:0002827//positive regulation of T-helper 1 type immune response;GO:0006952//defense response;GO:0006954//inflammatory response;GO:0032730//positive regulation of interleukin-1 alpha production;GO:0032755//positive regulation of interleukin-6 production;GO:0032757//positive re…	--
ENSMUSG00000063522	19	19	11	60	46	43	1.345	1.262	0.732	4.137	3.15	2.867	1.113	3.38466666666667	1.60456016666651	4.43131201082618e-06	0.000139037898636714	Ly6m	lymphocyte antigen 6 complex, locus M [Source:MGI Symbol;Acc:MGI:1914288]	-	-	-	-	GO:0005886//plasma membrane;GO:0016020//membrane;GO:0098552//side of membrane	-	-	--
ENSMUSG00000021765	0	2	1	18	17	22	0	0.125	0.044	1.198	1.263	1.447	0.0563333333333333	1.30266666666667	4.53133531568621	1.09335673894305e-05	0.000312148423937886	Fst	follistatin [Source:MGI Symbol;Acc:MGI:95586]	Environmental Information Processing	Signal transduction	ko04350//TGF-beta signaling pathway	K04661	GO:0005576//extracellular region;GO:0005615//extracellular space;GO:0005634//nucleus;GO:0005737//cytoplasm	GO:0005515//protein binding;GO:0038102//activin receptor antagonist activity;GO:0043395//heparan sulfate proteoglycan binding;GO:0048185//activin binding	GO:0000122//negative regulation of transcription by RNA polymerase II;GO:0001501//skeletal system development;GO:0002244//hematopoietic progenitor cell differentiation;GO:0007276//gamete generation;GO:0007389//pattern specification process;GO:0008585//female gonad development;GO:0014070//response to organic cyclic compound;GO:0030154//cell differentiation;GO:0030509//BMP signaling pathway;GO:0030…	--
ENSMUSG00000072235	90	78	81	41	37	44	6.624	5.381	5.664	2.987	2.653	3.095	5.88966666666667	2.91166666666667	-1.01634	1.58632605185288e-05	0.000434452218738953	Tuba1a	tubulin, alpha 1A [Source:MGI Symbol;Acc:MGI:98869]	Human Diseases;Human Diseases;Human Diseases;Human Diseases;Human Diseases;Human Diseases;Human Diseases;Cellular Processes;Cellular Processes;Cellular Processes;Cellular Processes	Neurodegenerative disease;Neurodegenerative disease;Neurodegenerative disease;Neurodegenerative disease;Neurodegenerative disease;Neurodegenerative disease;Infectious disease: bacterial;Transport and catabolism;Cellular community - eukaryotes;Cell growth and death;Cellular community - eukaryotes	ko05022//Pathways of neurodegeneration - multiple diseases;ko05010//Alzheimer disease;ko05014//Amyotrophic lateral sclerosis;ko05016//Huntington disease;ko05020//Prion disease;ko05012//Parkinson disease;ko05132//Salmonella infection;ko04145//Phagosome;ko04530//Tight junction;ko04210//Apoptosis;ko04540//Gap junction	K07374;K07374;K07374;K07374;K07374;K07374;K07374;K07374;K07374;K07374;K07374	GO:0000793//condensed chromosome;GO:0005737//cytoplasm;GO:0005829//cytosol;GO:0005856//cytoskeleton;GO:0005874//microtubule;GO:0005879//axonemal microtubule;GO:0005881//cytoplasmic microtubule;GO:0005886//plasma membrane;GO:0015630//microtubule cytoskeleton;GO:0031594//neuromuscular junction;GO:0036464//cytoplasmic ribonucleoprotein granule;GO:0043209//myelin sheath;GO:0045121//membrane raft;GO:0…	GO:0000166//nucleotide binding;GO:0005200//structural constituent of cytoskeleton;GO:0005515//protein binding;GO:0005525//GTP binding;GO:0016787//hydrolase activity;GO:0019904//protein domain specific binding;GO:0042802//identical protein binding;GO:0044877//protein-containing complex binding;GO:0046872//metal ion binding;GO:0046982//protein heterodimerization activity	GO:0000226//microtubule cytoskeleton organization;GO:0000278//mitotic cell cycle;GO:0001764//neuron migration;GO:0001964//startle response;GO:0006886//intracellular protein transport;GO:0007017//microtubule-based process;GO:0007098//centrosome cycle;GO:0007224//smoothened signaling pathway;GO:0007613//memory;GO:0007626//locomotory behavior;GO:0008344//adult locomotory behavior;GO:0008542//visual …	--
ENSMUSG00000038729	13	28	17	43	54	62	0.262	0.596	0.32	0.986	1.041	1.716	0.392666666666667	1.24766666666667	1.6678555090695	1.80569022360746e-05	0.000489079685351456	Pakap	paralemmin A kinase anchor protein [Source:MGI Symbol;Acc:MGI:5141924]	-	-	-	-	GO:0005886//plasma membrane;GO:0016020//membrane;GO:0016324//apical plasma membrane;GO:0032991//protein-containing complex;GO:0098552//side of membrane	GO:0005515//protein binding;GO:0019904//protein domain specific binding;GO:0044877//protein-containing complex binding;GO:0051018//protein kinase A binding	GO:0007015//actin filament organization;GO:0007178//transmembrane receptor protein serine/threonine kinase signaling pathway;GO:0008104//protein localization	--
ENSMUSG00000027075	15	20	18	55	40	46	0.708	0.991	0.85	3.678	3.201	2.724	0.849666666666667	3.201	1.91355380424454	3.44106392809234e-05	0.000873776569561269	Slc43a1	solute carrier family 43, member 1 [Source:MGI Symbol;Acc:MGI:1931352]	-	-	-	-	GO:0005783//endoplasmic reticulum;GO:0005789//endoplasmic reticulum membrane;GO:0005886//plasma membrane;GO:0016020//membrane;GO:0016324//apical plasma membrane;GO:0098846//podocyte foot	GO:0005304//L-valine transmembrane transporter activity;GO:0015175//neutral amino acid transmembrane transporter activity;GO:0015179//L-amino acid transmembrane transporter activity;GO:0015188//L-isoleucine transmembrane transporter activity;GO:0015190//L-leucine transmembrane transporter activity;GO:0022857//transmembrane transporter activity	GO:0006865//amino acid transport;GO:0015804//neutral amino acid transport;GO:0015807//L-amino acid transport;GO:0015818//isoleucine transport;GO:0015820//leucine transport;GO:0051956//negative regulation of amino acid transport;GO:0055085//transmembrane transport;GO:0060358//negative regulation of leucine import;GO:1903785//L-valine transmembrane transport	--
ENSMUSG00000050447	41	42	42	17	16	12	1.565	1.503	3.321	1.21	0.591	0.431	2.12966666666667	0.744	-1.51725	4.37958823849019e-05	0.00108768927333663	Lypd6	LY6/PLAUR domain containing 6 [Source:MGI Symbol;Acc:MGI:2443848]	Environmental Information Processing	Signaling molecules and interaction	ko04080//Neuroactive ligand-receptor interaction	K25367	GO:0005575//cellular_component;GO:0005576//extracellular region;GO:0005737//cytoplasm;GO:0005886//plasma membrane;GO:0016020//membrane;GO:0030425//dendrite;GO:0042995//cell projection;GO:0043005//neuron projection;GO:0043204//perikaryon;GO:0045121//membrane raft;GO:0045202//synapse;GO:0098552//side of membrane	GO:0030548//acetylcholine receptor regulator activity;GO:0030550//acetylcholine receptor inhibitor activity	GO:0090263//positive regulation of canonical Wnt signaling pathway	--
ENSMUSG00000029195	43	50	66	23	23	18	1.62	1.974	2.337	0.844	0.838	0.639	1.977	0.773666666666667	-1.35353	4.45220961757965e-05	0.00110226970922734	Klb	klotho beta [Source:MGI Symbol;Acc:MGI:1932466]	Organismal Systems	Environmental adaptation	ko04714//Thermogenesis	K22404	GO:0005886//plasma membrane;GO:0016020//membrane	GO:0004553//hydrolase activity, hydrolyzing O-glycosyl compounds;GO:0005104//fibroblast growth factor receptor binding;GO:0005515//protein binding;GO:0017134//fibroblast growth factor binding	GO:0005975//carbohydrate metabolic process;GO:0008284//positive regulation of cell population proliferation;GO:0008543//fibroblast growth factor receptor signaling pathway;GO:0090080//positive regulation of MAPKKK cascade by fibroblast growth factor receptor signaling pathway	--
ENSMUSG00000074733	859	936	901	742	691	772	117.61	105.46	36.223	51.315	29.759	32.307	86.431	37.7936666666667	-1.1934	6.2781411694555e-05	0.00150722949742458	Zfp950	zinc finger protein 950 [Source:MGI Symbol;Acc:MGI:2652824]	Human Diseases	Infectious disease: viral	ko05168//Herpes simplex virus 1 infection	K09228	GO:0005634//nucleus;GO:0005654//nucleoplasm	GO:0000978//RNA polymerase II cis-regulatory region sequence-specific DNA binding;GO:0000981//DNA-binding transcription factor activity, RNA polymerase II-specific;GO:0001227//DNA-binding transcription repressor activity, RNA polymerase II-specific;GO:0046872//metal ion binding	GO:0000122//negative regulation of transcription by RNA polymerase II;GO:0001570//vasculogenesis;GO:0001822//kidney development;GO:0006355//regulation of transcription, DNA-templated;GO:0006357//regulation of transcription by RNA polymerase II;GO:0006807//nitrogen compound metabolic process;GO:0009791//post-embryonic development;GO:0014909//smooth muscle cell migration;GO:0030097//hemopoiesis;GO:…	zf-C2H2
ENSMUSG00000078532	30	40	29	63	74	68	3.329	4.245	3.024	7.124	8.048	7.274	3.53266666666667	7.482	1.08266633922865	8.17025601433738e-05	0.00189820684086768	Nkain1	Na+/K+ transporting ATPase interacting 1 [Source:MGI Symbol;Acc:MGI:1914399]	-	-	-	-	GO:0005886//plasma membrane;GO:0016020//membrane	GO:0051117//ATPase binding	GO:0002028//regulation of sodium ion transport	--
ENSMUSG00000024818	47	45	58	17	19	27	3.081	2.872	3.568	1.07	1.602	1.675	3.17366666666667	1.449	-1.13109	0.000118630012763292	0.00262160746476201	Slc25a45	solute carrier family 25, member 45 [Source:MGI Symbol;Acc:MGI:2147731]	-	-	-	-	GO:0005739//mitochondrion;GO:0005743//mitochondrial inner membrane;GO:0016020//membrane	GO:0022857//transmembrane transporter activity	GO:0055085//transmembrane transport	--
ENSMUSG00000032766	48	52	56	21	24	24	6.967	7.079	7.637	2.969	3.369	3.28	7.22766666666667	3.206	-1.17276	0.000124113756766443	0.00272757624960373	Gng11	guanine nucleotide binding protein (G protein), gamma 11 [Source:MGI Symbol;Acc:MGI:1913316]	Human Diseases;Environmental Information Processing;Human Diseases;Human Diseases;Environmental Information Processing;Human Diseases;Human Diseases;Organismal Systems;Organismal Systems;Environmental Information Processing;Organismal Systems;Organismal Systems;Organismal Systems;Organismal Systems;Organismal Systems;Organismal Systems;Human Diseases;Organismal Systems	Cancer: overview;Signal transduction;Infectious disease: viral;Infectious disease: viral;Signal transduction;Infectious disease: viral;Substance dependence;Immune system;Nervous system;Signal transduction;Nervous system;Nervous system;Endocrine system;Nervous system;Nervous system;Environmental adaptation;Substance dependence;Nervous system	ko05200//Pathways in cancer;ko04151//PI3K-Akt signaling pathway;ko05163//Human cytomegalovirus infection;ko05170//Human immunodeficiency virus 1 infection;ko04014//Ras signaling pathway;ko05167//Kaposi sarcoma-associated herpesvirus infection;ko05034//Alcoholism;ko04062//Chemokine signaling pathway;ko04723//Retrograde endocannabinoid signaling;ko04371//Apelin signaling pathway;ko04728//Dopaminerg…	K04546;K04546;K04546;K04546;K04546;K04546;K04546;K04546;K04546;K04546;K04546;K04546;K04546;K04546;K04546;K04546;K04546;K04546	GO:0005834//heterotrimeric G-protein complex;GO:0005886//plasma membrane;GO:0016020//membrane	GO:0031681//G-protein beta-subunit binding	GO:0007165//signal transduction;GO:0007186//G protein-coupled receptor signaling pathway	--
ENSMUSG00000037411	29	32	32	64	59	66	1.285	1.33	1.332	2.761	2.528	2.753	1.31566666666667	2.68066666666667	1.02679781690726	0.00016093099032954	0.00341343170053111	Serpine1	serine (or cysteine) peptidase inhibitor, clade E, member 1 [Source:MGI Symbol;Acc:MGI:97608]	Cellular Processes;Environmental Information Processing;Environmental Information Processing;Environmental Information Processing;Human Diseases;Human Diseases;Organismal Systems;Cellular Processes	Cell growth and death;Signal transduction;Signal transduction;Signal transduction;Infectious disease: parasitic;Endocrine and metabolic disease;Immune system;Cell growth and death	ko04218//Cellular senescence;ko04390//Hippo signaling pathway;ko04371//Apelin signaling pathway;ko04066//HIF-1 signaling pathway;ko05142//Chagas disease;ko04933//AGE-RAGE signaling pathway in diabetic complications;ko04610//Complement and coagulation cascades;ko04115//p53 signaling pathway	K03982;K03982;K03982;K03982;K03982;K03982;K03982;K03982	GO:0005576//extracellular region;GO:0005615//extracellular space;GO:0062023//collagen-containing extracellular matrix;GO:0070062//extracellular exosome;GO:0097180//serine protease inhibitor complex;GO:1904090//peptidase inhibitor complex	GO:0002020//protease binding;GO:0004867//serine-type endopeptidase inhibitor activity;GO:0005102//signaling receptor binding	GO:0001525//angiogenesis;GO:0010757//negative regulation of plasminogen activation;GO:0014912//negative regulation of smooth muscle cell migration;GO:0030194//positive regulation of blood coagulation;GO:0030336//negative regulation of cell migration;GO:0032757//positive regulation of interleukin-8 production;GO:0033629//negative regulation of cell adhesion mediated by integrin;GO:0035491//positiv…	--
ENSMUSG00000019997	23	22	20	50	41	54	1.274	1.148	1.045	2.704	2.173	2.824	1.15566666666667	2.567	1.15135796009374	0.000291872932062168	0.00567451117610436	Ccn2	cellular communication network factor 2 [Source:MGI Symbol;Acc:MGI:95537]	Environmental Information Processing;Environmental Information Processing	Signal transduction;Signal transduction	ko04390//Hippo signaling pathway;ko04371//Apelin signaling pathway	K06827;K06827	GO:0005576//extracellular region;GO:0005615//extracellular space;GO:0005794//Golgi apparatus;GO:0005938//cell cortex;GO:0031012//extracellular matrix;GO:0043231//intracellular membrane-bounded organelle;GO:0048471//perinuclear region of cytoplasm	GO:0001968//fibronectin binding;GO:0005178//integrin binding;GO:0005515//protein binding;GO:0008083//growth factor activity;GO:0008201//heparin binding	GO:0001502//cartilage condensation;GO:0001503//ossification;GO:0001525//angiogenesis;GO:0001894//tissue homeostasis;GO:0001934//positive regulation of protein phosphorylation;GO:0002062//chondrocyte differentiation;GO:0007019//microtubule depolymerization;GO:0007155//cell adhesion;GO:0007160//cell-matrix adhesion;GO:0007165//signal transduction;GO:0007229//integrin-mediated signaling pathway;GO:0…	--
ENSMUSG00000028037	19	13	25	49	49	37	0.871	0.559	1.077	2.188	2.172	1.597	0.835666666666667	1.98566666666667	1.24862396290963	0.000328844693238903	0.00627776405345834	Ifi44	interferon-induced protein 44 [Source:MGI Symbol;Acc:MGI:2443016]	-	-	-	-	GO:0005737//cytoplasm	GO:0003674//molecular_function	GO:0006955//immune response;GO:0009617//response to bacterium	--
ENSMUSG00000025265	27	19	25	40	59	55	1.022	0.652	0.929	1.335	1.97	1.958	0.867666666666667	1.75433333333333	1.01571008308866	0.00040628505801332	0.00754699501081014	Fgd1	FYVE, RhoGEF and PH domain containing 1 [Source:MGI Symbol;Acc:MGI:104566]	Cellular Processes	Cell motility	ko04810//Regulation of actin cytoskeleton	K05720	GO:0001726//ruffle;GO:0005737//cytoplasm;GO:0005794//Golgi apparatus;GO:0005856//cytoskeleton;GO:0030027//lamellipodium;GO:0042995//cell projection	GO:0005085//guanyl-nucleotide exchange factor activity;GO:0005515//protein binding;GO:0031267//small GTPase binding;GO:0046872//metal ion binding	GO:0007010//cytoskeleton organization;GO:0008360//regulation of cell shape;GO:0030036//actin cytoskeleton organization;GO:0046847//filopodium assembly	--
ENSMUSG00000054932	43	46	30	13	21	14	2.78	2.79	1.947	0.819	1.313	0.852	2.50566666666667	0.994666666666666	-1.33291	0.000434946805187033	0.00804396096618114	Afp	alpha fetoprotein [Source:MGI Symbol;Acc:MGI:87951]	Environmental Information Processing	Signal transduction	ko04390//Hippo signaling pathway	K16144	GO:0005576//extracellular region;GO:0005615//extracellular space;GO:0005737//cytoplasm	GO:0046872//metal ion binding	GO:0001542//ovulation from ovarian follicle;GO:0019953//sexual reproduction;GO:0042448//progesterone metabolic process;GO:0060395//SMAD protein signal transduction	--
ENSMUSG00000074443	10	9	20	1	2	1	3.292	2.586	6.054	0.31	0.616	0.3	3.97733333333333	0.408666666666667	-3.2828	0.000443396683383556	0.00814092751820677	Defa22	defensin, alpha, 22 [Source:MGI Symbol;Acc:MGI:3639039]	Human Diseases;Organismal Systems;Human Diseases	Cancer: overview;Immune system;Infectious disease: bacterial	ko05202//Transcriptional misregulation in cancer;ko04621//NOD-like receptor signaling pathway;ko05150//Staphylococcus aureus infection	K05230;K05230;K05230	GO:0005576//extracellular region;GO:0005615//extracellular space	-	GO:0006952//defense response;GO:0042742//defense response to bacterium	--
ENSMUSG00000026166	37	50	46	20	20	19	5.83	7.604	6.686	3.024	3.081	2.682	6.70666666666667	2.929	-1.19519	0.000452352666983682	0.00828615954723287	Ccl20	chemokine (C-C motif) ligand 20 [Source:MGI Symbol;Acc:MGI:1329031]	Environmental Information Processing;Organismal Systems;Environmental Information Processing;Environmental Information Processing;Organismal Systems;Human Diseases	Signaling molecules and interaction;Immune system;Signal transduction;Signaling molecules and interaction;Immune system;Immune disease	ko04060//Cytokine-cytokine receptor interaction;ko04062//Chemokine signaling pathway;ko04668//TNF signaling pathway;ko04061//Viral protein interaction with cytokine and cytokine receptor;ko04657//IL-17 signaling pathway;ko05323//Rheumatoid arthritis	K14625;K14625;K14625;K14625;K14625;K14625	GO:0005576//extracellular region;GO:0005615//extracellular space	GO:0005125//cytokine activity;GO:0005515//protein binding;GO:0008009//chemokine activity;GO:0031731//CCR6 chemokine receptor binding;GO:0042379//chemokine receptor binding;GO:0048020//CCR chemokine receptor binding	GO:0002548//monocyte chemotaxis;GO:0006935//chemotaxis;GO:0006954//inflammatory response;GO:0006955//immune response;GO:0007165//signal transduction;GO:0007186//G protein-coupled receptor signaling pathway;GO:0016477//cell migration;GO:0030593//neutrophil chemotaxis;GO:0031640//killing of cells of other organism;GO:0032730//positive regulation of interleukin-1 alpha production;GO:0035584//calcium…	--
ENSMUSG00000032661	7	17	16	28	46	32	0.198	0.451	0.425	1.008	1.257	0.852	0.358	1.039	1.53716416163996	0.000643261483316362	0.0112748652689688	Oas3	2'-5' oligoadenylate synthetase 3 [Source:MGI Symbol;Acc:MGI:2180850]	Human Diseases;Human Diseases;Human Diseases;Organismal Systems;Human Diseases;Human Diseases;Human Diseases	Infectious disease: viral;Infectious disease: viral;Infectious disease: viral;Immune system;Infectious disease: viral;Infectious disease: viral;Infectious disease: viral	ko05168//Herpes simplex virus 1 infection;ko05171//Coronavirus disease - COVID-19;ko05169//Epstein-Barr virus infection;ko04621//NOD-like receptor signaling pathway;ko05164//Influenza A;ko05160//Hepatitis C;ko05162//Measles	K14216;K14216;K14216;K14216;K14216;K14216;K14216	GO:0005634//nucleus;GO:0005654//nucleoplasm;GO:0005737//cytoplasm;GO:0005829//cytosol;GO:0005886//plasma membrane;GO:0016020//membrane	GO:0000166//nucleotide binding;GO:0001730//2'-5'-oligoadenylate synthetase activity;GO:0003723//RNA binding;GO:0003725//double-stranded RNA binding;GO:0005524//ATP binding;GO:0016740//transferase activity;GO:0016779//nucleotidyltransferase activity;GO:0046872//metal ion binding	GO:0002376//immune system process;GO:0009615//response to virus;GO:0032728//positive regulation of interferon-beta production;GO:0032760//positive regulation of tumor necrosis factor production;GO:0035395//negative regulation of chemokine (C-X-C motif) ligand 9 production;GO:0039529//RIG-I signaling pathway;GO:0039530//MDA-5 signaling pathway;GO:0042742//defense response to bacterium;GO:0045071//…	--
ENSMUSG00000067818	15	10	12	40	27	30	1.774	1.109	1.333	4.607	3.088	3.34	1.40533333333333	3.67833333333333	1.38813985752976	0.000711246123528973	0.012276356021042	Myl9	myosin, light polypeptide 9, regulatory [Source:MGI Symbol;Acc:MGI:2138915]	Human Diseases;Environmental Information Processing;Cellular Processes;Cellular Processes;Organismal Systems;Environmental Information Processing;Cellular Processes;Organismal Systems;Organismal Systems;Organismal Systems	Infectious disease: bacterial;Signal transduction;Cell motility;Cellular community - eukaryotes;Development and regeneration;Signal transduction;Cellular community - eukaryotes;Endocrine system;Circulatory system;Immune system	ko05132//Salmonella infection;ko04024//cAMP signaling pathway;ko04810//Regulation of actin cytoskeleton;ko04510//Focal adhesion;ko04360//Axon guidance;ko04022//cGMP-PKG signaling pathway;ko04530//Tight junction;ko04921//Oxytocin signaling pathway;ko04270//Vascular smooth muscle contraction;ko04670//Leukocyte transendothelial migration	K12755;K12755;K12755;K12755;K12755;K12755;K12755;K12755;K12755;K12755	GO:0001725//stress fiber;GO:0005737//cytoplasm;GO:0005856//cytoskeleton;GO:0005938//cell cortex;GO:0016459//myosin complex;GO:0016460//myosin II complex;GO:0030016//myofibril;GO:0030018//Z disc	GO:0005509//calcium ion binding;GO:0032036//myosin heavy chain binding;GO:0046872//metal ion binding	GO:0030239//myofibril assembly	--
ENSMUSG00000051043	6	7	6	21	25	19	0.527	0.268	0.205	1.021	1.196	0.744	0.333333333333333	0.987	1.56608449051547	0.00074187302251423	0.0126806667116915	Gprc5c	G protein-coupled receptor, family C, group 5, member C [Source:MGI Symbol;Acc:MGI:1917605]	-	-	-	-	GO:0005886//plasma membrane;GO:0016020//membrane;GO:0043235//receptor complex	GO:0004930//G protein-coupled receptor activity	GO:0007165//signal transduction;GO:0007186//G protein-coupled receptor signaling pathway	--
ENSMUSG00000033763	10	7	3	22	21	25	0.375	0.186	0.081	0.7	0.574	0.666	0.214	0.646666666666667	1.59541144995219	0.000786529090695089	0.0132315089821458	Mtss2	MTSS I-BAR domain containing 2 [Source:MGI Symbol;Acc:MGI:3039591]	-	-	-	-	GO:0001726//ruffle;GO:0005737//cytoplasm;GO:0005886//plasma membrane;GO:0015629//actin cytoskeleton;GO:0030027//lamellipodium;GO:0030864//cortical actin cytoskeleton;GO:0032587//ruffle membrane;GO:0042995//cell projection	GO:0003779//actin binding;GO:0003785//actin monomer binding;GO:0005096//GTPase activator activity;GO:0005543//phospholipid binding;GO:0005546//phosphatidylinositol-4,5-bisphosphate binding;GO:0031267//small GTPase binding	GO:0007009//plasma membrane organization;GO:0030031//cell projection assembly;GO:0036120//cellular response to platelet-derived growth factor stimulus;GO:0061024//membrane organization;GO:0097581//lamellipodium organization	--
ENSMUSG00000066009	13	14	21	35	35	42	0.62	0.624	0.934	1.627	1.61	1.883	0.726	1.70666666666667	1.23313985617046	0.000969777834625721	0.0157439854402096	Zfp987	zinc finger protein 987 [Source:MGI Symbol;Acc:MGI:3702694]	Human Diseases	Infectious disease: viral	ko05168//Herpes simplex virus 1 infection	K09228	GO:0005634//nucleus	GO:0000978//RNA polymerase II cis-regulatory region sequence-specific DNA binding;GO:0000981//DNA-binding transcription factor activity, RNA polymerase II-specific;GO:0046872//metal ion binding	GO:0006355//regulation of transcription, DNA-templated;GO:0006357//regulation of transcription by RNA polymerase II	zf-C2H2
ENSMUSG00000030004	40	57	42	20	19	27	4.751	6.35	4.687	2.314	2.183	3.02	5.26266666666667	2.50566666666667	-1.0706	0.001100197833902	0.0175378618492729	Nat8	N-acetyltransferase 8 (GCN5-related) [Source:MGI Symbol;Acc:MGI:1915646]	Metabolism;Metabolism	Global and overview maps;Metabolism of other amino acids	ko01100//Metabolic pathways;ko00480//Glutathione metabolism	K20838;K20838	GO:0005783//endoplasmic reticulum;GO:0005789//endoplasmic reticulum membrane;GO:0005793//endoplasmic reticulum-Golgi intermediate compartment;GO:0005794//Golgi apparatus;GO:0016020//membrane;GO:0033116//endoplasmic reticulum-Golgi intermediate compartment membrane	GO:0004468//lysine N-acetyltransferase activity, acting on acetyl phosphate as donor;GO:0008080//N-acetyltransferase activity;GO:0016740//transferase activity;GO:0016746//acyltransferase activity;GO:0016747//acyltransferase activity, transferring groups other than amino-acyl groups;GO:0047198//cysteine-S-conjugate N-acetyltransferase activity	GO:0001702//gastrulation with mouth forming second;GO:0006749//glutathione metabolic process;GO:0007162//negative regulation of cell adhesion;GO:0010628//positive regulation of gene expression;GO:0018003//peptidyl-lysine N6-acetylation	--
ENSMUSG00000062661	57	29	56	82	74	93	1.634	0.78	1.508	4.723	2.052	2.51	1.30733333333333	3.095	1.24331237463064	0.00141930519271378	0.0214179912176665	Ncs1	neuronal calcium sensor 1 [Source:MGI Symbol;Acc:MGI:109166]	-	-	-	-	GO:0005737//cytoplasm;GO:0005794//Golgi apparatus;GO:0005886//plasma membrane;GO:0014069//postsynaptic density;GO:0016020//membrane;GO:0030424//axon;GO:0030425//dendrite;GO:0031045//dense core granule;GO:0043231//intracellular membrane-bounded organelle;GO:0044305//calyx of Held;GO:0045202//synapse;GO:0048471//perinuclear region of cytoplasm;GO:0098794//postsynapse;GO:0098978//glutamatergic synap…	GO:0000287//magnesium ion binding;GO:0005245//voltage-gated calcium channel activity;GO:0005509//calcium ion binding;GO:0008048//calcium sensitive guanylate cyclase activator activity;GO:0019901//protein kinase binding;GO:0046872//metal ion binding	GO:0010975//regulation of neuron projection development;GO:0045921//positive regulation of exocytosis;GO:0050806//positive regulation of synaptic transmission;GO:0050850//positive regulation of calcium-mediated signaling;GO:0070588//calcium ion transmembrane transport;GO:0099509//regulation of presynaptic cytosolic calcium ion concentration;GO:2000300//regulation of synaptic vesicle exocytosis	--
ENSMUSG00000042179	34	54	52	23	27	17	2.829	4.173	4.026	1.846	2.152	1.371	3.676	1.78966666666667	-1.03845	0.00144393510169949	0.0216453658338963	Pnliprp1	pancreatic lipase related protein 1 [Source:MGI Symbol;Acc:MGI:97723]	Metabolism;Organismal Systems;Metabolism;Organismal Systems	Global and overview maps;Digestive system;Lipid metabolism;Digestive system	ko01100//Metabolic pathways;ko04972//Pancreatic secretion;ko00561//Glycerolipid metabolism;ko04975//Fat digestion and absorption	K14074;K14074;K14074;K14074	GO:0005576//extracellular region;GO:0005615//extracellular space	GO:0004806//triglyceride lipase activity;GO:0005509//calcium ion binding;GO:0005515//protein binding;GO:0016298//lipase activity;GO:0046872//metal ion binding;GO:0052689//carboxylic ester hydrolase activity	GO:0006629//lipid metabolic process	--
ENSMUSG00000066191	10	16	10	20	36	37	0.376	0.556	0.359	0.694	1.334	1.292	0.430333333333333	1.10666666666667	1.3626942409271	0.00149527923419323	0.0222466661650626	Anks6	ankyrin repeat and sterile alpha motif domain containing 6 [Source:MGI Symbol;Acc:MGI:1922941]	-	-	-	-	GO:0005737//cytoplasm;GO:0005929//cilium;GO:0042995//cell projection;GO:0097543//ciliary inversin compartment	GO:0005515//protein binding;GO:0042802//identical protein binding	GO:0001701//in utero embryonic development;GO:0001822//kidney development;GO:0007368//determination of left/right symmetry;GO:0007507//heart development	--
ENSMUSG00000021509	35	14	30	55	63	43	1.384	0.519	1.114	2.118	2.409	1.601	1.00566666666667	2.04266666666667	1.02230160077825	0.00162818668346878	0.0239541485604111	Slc25a48	solute carrier family 25, member 48 [Source:MGI Symbol;Acc:MGI:2145373]	-	-	-	-	GO:0005739//mitochondrion;GO:0005743//mitochondrial inner membrane;GO:0016020//membrane	GO:0022857//transmembrane transporter activity	GO:0055085//transmembrane transport	--
ENSMUSG00000027399	2	2	3	14	12	12	0.135	0.127	0.19	0.921	0.784	0.764	0.150666666666667	0.823	2.44953215872759	0.0016699055073009	0.0244770145820376	Il1a	interleukin 1 alpha [Source:MGI Symbol;Acc:MGI:96542]	Human Diseases;Human Diseases;Environmental Information Processing;Environmental Information Processing;Human Diseases;Human Diseases;Cellular Processes;Cellular Processes;Human Diseases;Human Diseases;Human Diseases;Human Diseases;Organismal Systems;Human Diseases;Organismal Systems;Human Diseases;Human Diseases;Human Diseases;Human Diseases;Human Diseases;Human Diseases	Neurodegenerative disease;Neurodegenerative disease;Signal transduction;Signaling molecules and interaction;Neurodegenerative disease;Infectious disease: bacterial;Cell growth and death;Cell growth and death;Infectious disease: viral;Endocrine and metabolic disease;Cardiovascular disease;Infectious disease: viral;Development and regeneration;Endocrine and metabolic disease;Immune system;Immune di…	ko05022//Pathways of neurodegeneration - multiple diseases;ko05010//Alzheimer disease;ko04010//MAPK signaling pathway;ko04060//Cytokine-cytokine receptor interaction;ko05020//Prion disease;ko05152//Tuberculosis;ko04218//Cellular senescence;ko04217//Necroptosis;ko05164//Influenza A;ko04932//Non-alcoholic fatty liver disease;ko05418//Fluid shear stress and atherosclerosis;ko05162//Measles;ko04380//…	K04383;K04383;K04383;K04383;K04383;K04383;K04383;K04383;K04383;K04383;K04383;K04383;K04383;K04383;K04383;K04383;K04383;K04383;K04383;K04383;K04383	GO:0005576//extracellular region;GO:0005615//extracellular space;GO:0005634//nucleus;GO:0005737//cytoplasm;GO:0005829//cytosol;GO:0009986//cell surface	GO:0005125//cytokine activity;GO:0005149//interleukin-1 receptor binding;GO:0005507//copper ion binding	GO:0001660//fever generation;GO:0001666//response to hypoxia;GO:0001819//positive regulation of cytokine production;GO:0002248//connective tissue replacement involved in inflammatory response wound healing;GO:0006883//cellular sodium ion homeostasis;GO:0006954//inflammatory response;GO:0006955//immune response;GO:0007283//spermatogenesis;GO:0007507//heart development;GO:0008285//negative regulati…	--
ENSMUSG00000026344	11	4	6	30	15	22	0.654	0.07	0.114	2.627	1.238	1.698	0.279333333333333	1.85433333333333	2.73084095655426	0.00179722250366171	0.0258881732459271	Lypd1	Ly6/Plaur domain containing 1 [Source:MGI Symbol;Acc:MGI:1919835]	-	-	-	-	GO:0005886//plasma membrane;GO:0016020//membrane;GO:0045202//synapse;GO:0098552//side of membrane	GO:0005515//protein binding;GO:0030550//acetylcholine receptor inhibitor activity;GO:0033130//acetylcholine receptor binding	GO:0001662//behavioral fear response;GO:0007271//synaptic transmission, cholinergic;GO:0035094//response to nicotine;GO:0072659//protein localization to plasma membrane;GO:0095500//acetylcholine receptor signaling pathway;GO:1903077//negative regulation of protein localization to plasma membrane	--
ENSMUSG00000036459	14	13	17	30	32	39	1.226	0.92	1.086	1.986	2.104	2.497	1.07733333333333	2.19566666666667	1.02719435203435	0.00182542405509745	0.0261991341965752	Wtip	WT1 interacting protein [Source:MGI Symbol;Acc:MGI:2141920]	Environmental Information Processing;Environmental Information Processing	Signal transduction;Signal transduction	ko04390//Hippo signaling pathway;ko04392//Hippo signaling pathway - multiple species	K16682;K16682	GO:0000932//P-body;GO:0005634//nucleus;GO:0005667//transcription regulator complex;GO:0005737//cytoplasm;GO:0005829//cytosol;GO:0005886//plasma membrane;GO:0005912//adherens junction;GO:0005925//focal adhesion;GO:0016020//membrane;GO:0070161//anchoring junction	GO:0003714//transcription corepressor activity;GO:0005515//protein binding;GO:0046872//metal ion binding	GO:0001666//response to hypoxia;GO:0006355//regulation of transcription, DNA-templated;GO:0007010//cytoskeleton organization;GO:0022604//regulation of cell morphogenesis;GO:0030030//cell projection organization;GO:0031047//gene silencing by RNA;GO:0035195//gene silencing by miRNA;GO:0035278//miRNA mediated inhibition of translation;GO:0035331//negative regulation of hippo signaling;GO:0045892//ne…	--
ENSMUSG00000113262	23	31	46	17	17	4	1.722	2.19	3.695	1.225	1.273	0.309	2.53566666666667	0.935666666666667	-1.4383	0.00203609514632083	0.0288723810826737	Gm48551	predicted gene, 48551 [Source:MGI Symbol;Acc:MGI:6098103]	-	-	-	-	GO:0005575//cellular_component;GO:0016020//membrane	GO:0004497//monooxygenase activity;GO:0005506//iron ion binding;GO:0016491//oxidoreductase activity;GO:0019135//deoxyhypusine monooxygenase activity;GO:0046872//metal ion binding	GO:0008612//peptidyl-lysine modification to peptidyl-hypusine	--
ENSMUSG00000107023	148	206	237	121	126	163	1.553	2.023	4.993	1.234	1.275	1.608	2.85633333333333	1.37233333333333	-1.05753	0.00248734400442644	0.0341590217489889	Gm42715	predicted gene 42715 [Source:MGI Symbol;Acc:MGI:5662852]	-	-	-	-	-	GO:0000166//nucleotide binding;GO:0003677//DNA binding;GO:0005524//ATP binding;GO:0140658//ATP-dependent chromatin remodeler activity	GO:0006338//chromatin remodeling	--
ENSMUSG00000094081	15	29	27	12	7	6	0.425	0.791	0.745	0.326	0.187	0.156	0.653666666666667	0.223	-1.55151	0.00273099220430081	0.0366716707433443	Gm20826	predicted gene, 20826 [Source:MGI Symbol;Acc:MGI:5434182]	-	-	-	-	GO:0005654//nucleoplasm;GO:0005829//cytosol	GO:0035064//methylated histone binding	GO:0006355//regulation of transcription, DNA-templated;GO:0007276//gamete generation	--
ENSMUSG00000006411	9	10	4	20	24	22	0.37	0.391	0.157	0.806	0.939	0.861	0.306	0.868666666666667	1.50527102515433	0.00274960021378516	0.0368590654715955	Nectin4	nectin cell adhesion molecule 4 [Source:MGI Symbol;Acc:MGI:1918990]	Cellular Processes	Cellular community - eukaryotes	ko04520//Adherens junction	K06593	GO:0005886//plasma membrane;GO:0005912//adherens junction;GO:0016020//membrane;GO:0070161//anchoring junction	GO:0042802//identical protein binding	GO:0007155//cell adhesion;GO:0007156//homophilic cell adhesion via plasma membrane adhesion molecules;GO:0007157//heterophilic cell-cell adhesion via plasma membrane cell adhesion molecules;GO:0046718//viral entry into host cell;GO:0098609//cell-cell adhesion	--
ENSMUSG00000024349	14	16	12	33	36	26	1.083	0.871	0.654	1.865	2.17	1.478	0.869333333333333	1.83766666666667	1.07989373186004	0.00295229107182079	0.0391129197600338	Sting1	stimulator of interferon response cGAMP interactor 1 [Source:MGI Symbol;Acc:MGI:1919762]	Human Diseases;Human Diseases;Human Diseases;Human Diseases;Organismal Systems;Organismal Systems;Organismal Systems	Infectious disease: viral;Infectious disease: viral;Infectious disease: viral;Infectious disease: viral;Immune system;Immune system;Immune system	ko05168//Herpes simplex virus 1 infection;ko05163//Human cytomegalovirus infection;ko05170//Human immunodeficiency virus 1 infection;ko05171//Coronavirus disease - COVID-19;ko04621//NOD-like receptor signaling pathway;ko04622//RIG-I-like receptor signaling pathway;ko04623//Cytosolic DNA-sensing pathway	K12654;K12654;K12654;K12654;K12654;K12654;K12654	GO:0000139//Golgi membrane;GO:0000421//autophagosome membrane;GO:0005654//nucleoplasm;GO:0005737//cytoplasm;GO:0005739//mitochondrion;GO:0005741//mitochondrial outer membrane;GO:0005768//endosome;GO:0005776//autophagosome;GO:0005777//peroxisome;GO:0005783//endoplasmic reticulum;GO:0005789//endoplasmic reticulum membrane;GO:0005794//Golgi apparatus;GO:0005829//cytosol;GO:0005886//plasma membrane;G…	GO:0000166//nucleotide binding;GO:0005515//protein binding;GO:0009055//electron transfer activity;GO:0016491//oxidoreductase activity;GO:0016625//oxidoreductase activity, acting on the aldehyde or oxo group of donors, iron-sulfur protein as acceptor;GO:0019901//protein kinase binding;GO:0031625//ubiquitin protein ligase binding;GO:0035438//cyclic-di-GMP binding;GO:0035591//signaling adaptor activ…	GO:0000045//autophagosome assembly;GO:0002218//activation of innate immune response;GO:0002221//pattern recognition receptor signaling pathway;GO:0002230//positive regulation of defense response to virus by host;GO:0002376//immune system process;GO:0002753//cytoplasmic pattern recognition receptor signaling pathway;GO:0006914//autophagy;GO:0010468//regulation of gene expression;GO:0016239//positi…	--
ENSMUSG00000021838	17	9	24	29	41	41	0.423	0.231	0.628	0.984	1.15	1.105	0.427333333333333	1.07966666666667	1.33715220617645	0.00296728585578469	0.0392787338219786	Samd4	sterile alpha motif domain containing 4 [Source:MGI Symbol;Acc:MGI:1921730]	-	-	-	-	GO:0000932//P-body;GO:0001650//fibrillar center;GO:0005737//cytoplasm;GO:0005829//cytosol;GO:0030054//cell junction;GO:0030425//dendrite;GO:0042995//cell projection;GO:0043005//neuron projection;GO:0045202//synapse	GO:0003723//RNA binding;GO:0003729//mRNA binding;GO:0005515//protein binding;GO:0030371//translation repressor activity	GO:0000289//nuclear-transcribed mRNA poly(A) tail shortening;GO:0006417//regulation of translation;GO:0017148//negative regulation of translation;GO:0043488//regulation of mRNA stability;GO:0045727//positive regulation of translation	--
ENSMUSG00000072964	22	18	24	48	45	34	1.044	0.801	1.18	3.23	2.187	1.519	1.00833333333333	2.312	1.19716875617252	0.00318822746637343	0.0417154948015582	Bhlhb9	basic helix-loop-helix domain containing, class B9 [Source:MGI Symbol;Acc:MGI:1917487]	-	-	-	-	GO:0005634//nucleus;GO:0005737//cytoplasm;GO:0005829//cytosol	GO:0042803//protein homodimerization activity	GO:0007611//learning or memory;GO:0043524//negative regulation of neuron apoptotic process;GO:0050769//positive regulation of neurogenesis;GO:0051965//positive regulation of synapse assembly;GO:0061003//positive regulation of dendritic spine morphogenesis	--
ENSMUSG00000084174	21	18	21	8	8	5	5.038	4.05	4.734	1.869	1.856	1.129	4.60733333333333	1.618	-1.50972	0.00383548141763515	0.0477401438039505	Sycn	syncollin [Source:MGI Symbol;Acc:MGI:1915666]	-	-	-	-	GO:0016020//membrane;GO:0030667//secretory granule membrane;GO:0031410//cytoplasmic vesicle;GO:0042589//zymogen granule membrane	-	GO:0006887//exocytosis	--

## Sheet: NCD VS. HFD
id	NCD_1_count	NCD_2_count	NCD_3_count	NCD_4_count	HFD_1_count	HFD_2_count	HFD_3_count	HFD_4_count	NCD_1_tpm	NCD_2_tpm	NCD_3_tpm	NCD_4_tpm	HFD_1_tpm	HFD_2_tpm	HFD_3_tpm	HFD_4_tpm	NCD_mean	HFD_mean	log2(fc)	PValue	FDR	Symbol	Description	KEGG_A_class	KEGG_B_class	Pathway	K_ID	GO Component	GO Function	GO Process	TF_family
ENSMUSG00000027875	32	42	128	90	1298	520	1965	2466	1.101	1.228	4.201	3.091	39.516	16.446	69.868	94.726	2.40525	55.139	4.51881	1.27e-12	4e-10	Hmgcs2	3-hydroxy-3-methylglutaryl-Coenzyme A synthase 2 [Source:MGI Symbol;Acc:MGI:101939]	Metabolism;Organismal Systems;Metabolism;Metabolism;Metabolism	Global and overview maps;Endocrine system;Amino acid metabolism;Carbohydrate metabolism;Metabolism of terpenoids and polyketides	ko01100//Metabolic pathways;ko03320//PPAR signaling pathway;ko00280//Valine, leucine and isoleucine degradation;ko00650//Butanoate metabolism;ko00900//Terpenoid backbone biosynthesis	K01641;K01641;K01641;K01641;K01641	GO:0005739//mitochondrion;GO:0005743//mitochondrial inner membrane;GO:0005759//mitochondrial matrix	GO:0004421//hydroxymethylglutaryl-CoA synthase activity;GO:0016740//transferase activity;GO:0016746//acyltransferase activity;GO:0042802//identical protein binding	GO:0001822//kidney development;GO:0001889//liver development;GO:0006084//acetyl-CoA metabolic process;GO:0006629//lipid metabolic process;GO:0006694//steroid biosynthetic process;GO:0006695//cholesterol biosynthetic process;GO:0007494//midgut development;GO:0007584//response to nutrient;GO:0008202//steroid metabolic process;GO:0008203//cholesterol metabolic process;GO:0008299//isoprenoid biosynth…	--
ENSMUSG00000037071	553	208	2445	441	6373	4046	9034	11110	12.377	4.141	54.631	10.313	130.808	84.538	216.28	290.577	20.3655	180.551	3.14821	8.94e-05	0.0025073	Scd1	stearoyl-Coenzyme A desaturase 1 [Source:MGI Symbol;Acc:MGI:98239]	Metabolism;Human Diseases;Environmental Information Processing;Organismal Systems;Metabolism;Metabolism	Global and overview maps;Endocrine and metabolic disease;Signal transduction;Endocrine system;Global and overview maps;Lipid metabolism	ko01100//Metabolic pathways;ko04936//Alcoholic liver disease;ko04152//AMPK signaling pathway;ko03320//PPAR signaling pathway;ko01212//Fatty acid metabolism;ko01040//Biosynthesis of unsaturated fatty acids	K00507;K00507;K00507;K00507;K00507;K00507	GO:0005730//nucleolus;GO:0005783//endoplasmic reticulum;GO:0005789//endoplasmic reticulum membrane;GO:0016020//membrane;GO:0043231//intracellular membrane-bounded organelle	GO:0004768//stearoyl-CoA 9-desaturase activity;GO:0005506//iron ion binding;GO:0016215//acyl-CoA desaturase activity;GO:0016491//oxidoreductase activity;GO:0016717//oxidoreductase activity, acting on paired donors, with oxidation of a pair of donors resulting in the reduction of molecular oxygen to two molecules of water;GO:0032896//palmitoyl-CoA 9-desaturase activity;GO:0046872//metal ion binding	GO:0006629//lipid metabolic process;GO:0006631//fatty acid metabolic process;GO:0006633//fatty acid biosynthetic process;GO:0006636//unsaturated fatty acid biosynthetic process;GO:0006641//triglyceride metabolic process;GO:0007584//response to nutrient;GO:0008610//lipid biosynthetic process;GO:0009617//response to bacterium;GO:0042632//cholesterol homeostasis;GO:0048733//sebaceous gland developme…	--
ENSMUSG00000025203	162	211	388	209	61	155	200	217	3.212	3.721	7.679	4.329	1.11	2.869	4.241	5.027	4.73525	3.31175	-0.515847	0.0947523	0.313386	Scd2	stearoyl-Coenzyme A desaturase 2 [Source:MGI Symbol;Acc:MGI:98240]	Metabolism;Human Diseases;Environmental Information Processing;Organismal Systems;Metabolism;Metabolism	Global and overview maps;Endocrine and metabolic disease;Signal transduction;Endocrine system;Global and overview maps;Lipid metabolism	ko01100//Metabolic pathways;ko04936//Alcoholic liver disease;ko04152//AMPK signaling pathway;ko03320//PPAR signaling pathway;ko01212//Fatty acid metabolism;ko01040//Biosynthesis of unsaturated fatty acids	K00507;K00507;K00507;K00507;K00507;K00507	GO:0005730//nucleolus;GO:0005783//endoplasmic reticulum;GO:0005789//endoplasmic reticulum membrane;GO:0016020//membrane;GO:0043231//intracellular membrane-bounded organelle	GO:0004768//stearoyl-CoA 9-desaturase activity;GO:0005506//iron ion binding;GO:0016215//acyl-CoA desaturase activity;GO:0016491//oxidoreductase activity;GO:0016717//oxidoreductase activity, acting on paired donors, with oxidation of a pair of donors resulting in the reduction of molecular oxygen to two molecules of water;GO:0032896//palmitoyl-CoA 9-desaturase activity;GO:0046872//metal ion binding	GO:0006629//lipid metabolic process;GO:0006631//fatty acid metabolic process;GO:0006633//fatty acid biosynthetic process;GO:0006636//unsaturated fatty acid biosynthetic process;GO:0070542//response to fatty acid;GO:1903966//monounsaturated fatty acid biosynthetic process	--
ENSMUSG00000054422	32346	46514	30182	34158	98135	93958	76400	80261	6325.69	8091.62	5892.69	6979.57	17600.2	17153.9	15982	18342.3	6822.39	17269.6	1.33988	5.05e-14	1.94e-11	Fabp1	fatty acid binding protein 1, liver [Source:MGI Symbol;Acc:MGI:95479]	Human Diseases;Organismal Systems;Organismal Systems	Endocrine and metabolic disease;Endocrine system;Digestive system	ko04936//Alcoholic liver disease;ko03320//PPAR signaling pathway;ko04975//Fat digestion and absorption	K08750;K08750;K08750	GO:0005634//nucleus;GO:0005654//nucleoplasm;GO:0005737//cytoplasm;GO:0005782//peroxisomal matrix;GO:0005829//cytosol;GO:0032991//protein-containing complex;GO:0045179//apical cortex	GO:0003682//chromatin binding;GO:0005324//long-chain fatty acid transporter activity;GO:0005504//fatty acid binding;GO:0005543//phospholipid binding;GO:0008289//lipid binding;GO:0016209//antioxidant activity;GO:0032052//bile acid binding;GO:0070538//oleic acid binding;GO:1901363//heterocyclic compound binding	GO:0015908//fatty acid transport;GO:0015909//long-chain fatty acid transport;GO:0032000//positive regulation of fatty acid beta-oxidation;GO:0043066//negative regulation of apoptotic process;GO:0050892//intestinal absorption;GO:0070301//cellular response to hydrogen peroxide;GO:0071456//cellular response to hypoxia;GO:0098869//cellular oxidant detoxification	--
ENSMUSG00000019577	1443	1476	738	3653	3309	2226	2212	3314	45.522	40.755	22.87	118.477	95.182	64.506	73.446	120.212	56.906	88.3365	0.634429	0.227422	0.518429	Pdk4	pyruvate dehydrogenase kinase, isoenzyme 4 [Source:MGI Symbol;Acc:MGI:1351481]	Human Diseases	Cardiovascular disease	ko05415//Diabetic cardiomyopathy	K00898	GO:0005739//mitochondrion;GO:0005743//mitochondrial inner membrane;GO:0005759//mitochondrial matrix	GO:0000166//nucleotide binding;GO:0004672//protein kinase activity;GO:0004712//protein serine/threonine/tyrosine kinase activity;GO:0004740//pyruvate dehydrogenase (acetyl-transferring) kinase activity;GO:0005524//ATP binding;GO:0016301//kinase activity;GO:0016740//transferase activity	GO:0005975//carbohydrate metabolic process;GO:0006006//glucose metabolic process;GO:0006885//regulation of pH;GO:0008286//insulin receptor signaling pathway;GO:0009267//cellular response to starvation;GO:0010510//regulation of acetyl-CoA biosynthetic process from pyruvate;GO:0010565//regulation of cellular ketone metabolic process;GO:0010906//regulation of glucose metabolic process;GO:0016310//ph…	--
ENSMUSG00000074195	61984	47475	50314	51472	32404	30647	40894	37489	2236.7	1523.89	1812.56	1940.64	1072.35	1032.43	1578.48	1580.84	1878.45	1316.03	-0.513354	8.21e-05	0.00235023	Clca4b	chloride channel accessory 4B [Source:MGI Symbol;Acc:MGI:2139790]	Organismal Systems;Organismal Systems	Digestive system;Endocrine system	ko04972//Pancreatic secretion;ko04924//Renin secretion	K05030;K05030	GO:0005886//plasma membrane;GO:0016020//membrane	GO:0005229//intracellular calcium activated chloride channel activity;GO:0008233//peptidase activity;GO:0008237//metallopeptidase activity;GO:0016787//hydrolase activity	GO:0006508//proteolysis;GO:0006821//chloride transport;GO:1902476//chloride transmembrane transport	--
ENSMUSG00000067229	3738	2975	3195	1763	1233	483	1072	769	238.899	168.511	202.243	116.846	71.938	28.608	73.286	57.528	181.625	57.84	-1.65082	3.53e-09	5.62e-07	Cyp2c66	cytochrome P450, family 2, subfamily c, polypeptide 66 [Source:MGI Symbol;Acc:MGI:1917138]	Metabolism;Organismal Systems;Organismal Systems;Metabolism;Metabolism;Metabolism;Human Diseases;Metabolism	Global and overview maps;Nervous system;Sensory system;Metabolism of cofactors and vitamins;Lipid metabolism;Lipid metabolism;Cancer: overview;Lipid metabolism	ko01100//Metabolic pathways;ko04726//Serotonergic synapse;ko04750//Inflammatory mediator regulation of TRP channels;ko00830//Retinol metabolism;ko00140//Steroid hormone biosynthesis;ko00590//Arachidonic acid metabolism;ko05204//Chemical carcinogenesis - DNA adducts;ko00591//Linoleic acid metabolism	K07413;K07413;K07413;K07413;K07413;K07413;K07413;K07413	GO:0005737//cytoplasm;GO:0005886//plasma membrane;GO:0043231//intracellular membrane-bounded organelle	GO:0004497//monooxygenase activity;GO:0005506//iron ion binding;GO:0008392//arachidonic acid epoxygenase activity;GO:0008395//steroid hydroxylase activity;GO:0008401//retinoic acid 4-hydroxylase activity;GO:0016491//oxidoreductase activity;GO:0016705//oxidoreductase activity, acting on paired donors, with incorporation or reduction of molecular oxygen;GO:0016712//oxidoreductase activity, acting o…	GO:0002244//hematopoietic progenitor cell differentiation;GO:0006805//xenobiotic metabolic process;GO:0019373//epoxygenase P450 pathway	--
ENSMUSG00000037145	5072	10306	7320	4141	3736	3359	3447	3974	625.706	1131.24	900.995	533.96	422.701	387.018	454.938	572.745	797.975	459.351	-0.796749	0.000386307	0.00768281	Lypd8l	LY6/PLAUR domain containing 8 like [Source:MGI Symbol;Acc:MGI:1925604]	-	-	-	-	GO:0005575//cellular_component	GO:0003674//molecular_function	GO:0009617//response to bacterium	--
ENSMUSG00000002289	656	684	582	2045	1168	1170	1227	1277	32.519	29.835	29.133	104.965	52.978	53.282	65.553	72.291	49.113	61.026	0.313319	0.399857	0.69975	Angptl4	angiopoietin-like 4 [Source:MGI Symbol;Acc:MGI:1888999]	Organismal Systems;Organismal Systems	Endocrine system;Digestive system	ko03320//PPAR signaling pathway;ko04979//Cholesterol metabolism	K08767;K08767	GO:0005576//extracellular region;GO:0005615//extracellular space;GO:0062023//collagen-containing extracellular matrix	GO:0004857//enzyme inhibitor activity;GO:0042802//identical protein binding	GO:0001525//angiogenesis;GO:0001666//response to hypoxia;GO:0006629//lipid metabolic process;GO:0009267//cellular response to starvation;GO:0043066//negative regulation of apoptotic process;GO:0043335//protein unfolding;GO:0045834//positive regulation of lipid metabolic process;GO:0051005//negative regulation of lipoprotein lipase activity;GO:0070328//triglyceride homeostasis;GO:0072577//endothel…	--
ENSMUSG00000003053	679	759	986	513	142	27	100	71	41.184	40.921	59.646	32.333	7.899	1.529	6.488	5.032	43.521	5.237	-3.0549	3.07e-17	1.87e-14	Cyp2c29	cytochrome P450, family 2, subfamily c, polypeptide 29 [Source:MGI Symbol;Acc:MGI:103238]	Metabolism;Organismal Systems;Organismal Systems;Metabolism;Metabolism;Metabolism;Human Diseases;Metabolism	Global and overview maps;Nervous system;Sensory system;Metabolism of cofactors and vitamins;Lipid metabolism;Lipid metabolism;Cancer: overview;Lipid metabolism	ko01100//Metabolic pathways;ko04726//Serotonergic synapse;ko04750//Inflammatory mediator regulation of TRP channels;ko00830//Retinol metabolism;ko00140//Steroid hormone biosynthesis;ko00590//Arachidonic acid metabolism;ko05204//Chemical carcinogenesis - DNA adducts;ko00591//Linoleic acid metabolism	K07413;K07413;K07413;K07413;K07413;K07413;K07413;K07413	GO:0005737//cytoplasm;GO:0005783//endoplasmic reticulum;GO:0005789//endoplasmic reticulum membrane;GO:0005886//plasma membrane;GO:0016020//membrane;GO:0043231//intracellular membrane-bounded organelle	GO:0004497//monooxygenase activity;GO:0005506//iron ion binding;GO:0008392//arachidonic acid epoxygenase activity;GO:0008395//steroid hydroxylase activity;GO:0008401//retinoic acid 4-hydroxylase activity;GO:0008404//arachidonic acid 14,15-epoxygenase activity;GO:0016491//oxidoreductase activity;GO:0016705//oxidoreductase activity, acting on paired donors, with incorporation or reduction of molecu…	GO:0006629//lipid metabolic process;GO:0006805//xenobiotic metabolic process;GO:0019369//arachidonic acid metabolic process;GO:0019373//epoxygenase P450 pathway	--
ENSMUSG00000047501	1178	1278	1626	1269	2230	2233	1383	1506	70.152	67.701	96.671	78.96	121.789	124.144	88.099	104.805	78.371	109.709	0.485293	0.0222317	0.126579	Cldn4	claudin 4 [Source:MGI Symbol;Acc:MGI:1313314]	Cellular Processes;Environmental Information Processing;Human Diseases;Organismal Systems	Cellular community - eukaryotes;Signaling molecules and interaction;Infectious disease: viral;Immune system	ko04530//Tight junction;ko04514//Cell adhesion molecules;ko05160//Hepatitis C;ko04670//Leukocyte transendothelial migration	K06087;K06087;K06087;K06087	GO:0005886//plasma membrane;GO:0005911//cell-cell junction;GO:0005923//bicellular tight junction;GO:0009925//basal plasma membrane;GO:0016020//membrane;GO:0016324//apical plasma membrane;GO:0016327//apicolateral plasma membrane;GO:0016328//lateral plasma membrane;GO:0034707//chloride channel complex;GO:0070160//tight junction;GO:0070161//anchoring junction	GO:0005198//structural molecule activity;GO:0005254//chloride channel activity;GO:0005515//protein binding;GO:0042802//identical protein binding	GO:0006811//ion transport;GO:0006821//chloride transport;GO:0007155//cell adhesion;GO:0007565//female pregnancy;GO:0007623//circadian rhythm;GO:0016338//calcium-independent cell-cell adhesion via plasma membrane cell-adhesion molecules;GO:0022604//regulation of cell morphogenesis;GO:0030335//positive regulation of cell migration;GO:0032570//response to progesterone;GO:0034220//ion transmembrane t…	--
ENSMUSG00000031538	7	4	20	12	3	7	9	1	0.3	0.152	0.855	0.537	0.118	0.28	0.412	0.05	0.461	0.215	-1.10043	0.165309	0.433289	Plat	plasminogen activator, tissue [Source:MGI Symbol;Acc:MGI:97610]	Human Diseases;Human Diseases;Environmental Information Processing;Human Diseases;Organismal Systems	Cancer: overview;Cardiovascular disease;Signal transduction;Cancer: specific types;Immune system	ko05202//Transcriptional misregulation in cancer;ko05418//Fluid shear stress and atherosclerosis;ko04371//Apelin signaling pathway;ko05215//Prostate cancer;ko04610//Complement and coagulation cascades	K01343;K01343;K01343;K01343;K01343	GO:0005576//extracellular region;GO:0005615//extracellular space;GO:0005737//cytoplasm;GO:0009986//cell surface;GO:0030141//secretory granule;GO:0045177//apical part of cell;GO:0097180//serine protease inhibitor complex;GO:0098685//Schaffer collateral - CA1 synapse;GO:0098794//postsynapse;GO:0098978//glutamatergic synapse;GO:0098992//neuronal dense core vesicle;GO:0099544//perisynaptic space;GO:0…	GO:0004252//serine-type endopeptidase activity;GO:0005102//signaling receptor binding;GO:0008233//peptidase activity;GO:0008236//serine-type peptidase activity;GO:0016787//hydrolase activity;GO:0051219//phosphoprotein binding	GO:0001666//response to hypoxia;GO:0006508//proteolysis;GO:0010757//negative regulation of plasminogen activation;GO:0014909//smooth muscle cell migration;GO:0031639//plasminogen activation;GO:0035249//synaptic transmission, glutamatergic;GO:0045861//negative regulation of proteolysis;GO:0048008//platelet-derived growth factor receptor signaling pathway;GO:0051918//negative regulation of fibrinol…	--
ENSMUSG00000030483	8202	7182	6624	8196	6441	4115	4733	4515	462.967	360.601	373.275	483.382	333.432	216.858	285.791	297.825	420.056	283.476	-0.567353	0.000313971	0.00659068	Cyp2b10	cytochrome P450, family 2, subfamily b, polypeptide 10 [Source:MGI Symbol;Acc:MGI:88598]	Metabolism;Human Diseases;Metabolism;Metabolism;Metabolism	Global and overview maps;Cancer: overview;Metabolism of cofactors and vitamins;Lipid metabolism;Lipid metabolism	ko01100//Metabolic pathways;ko05207//Chemical carcinogenesis - receptor activation;ko00830//Retinol metabolism;ko00140//Steroid hormone biosynthesis;ko00590//Arachidonic acid metabolism	K07412;K07412;K07412;K07412;K07412	GO:0005783//endoplasmic reticulum;GO:0005789//endoplasmic reticulum membrane;GO:0043231//intracellular membrane-bounded organelle	GO:0004497//monooxygenase activity;GO:0005506//iron ion binding;GO:0016491//oxidoreductase activity;GO:0016705//oxidoreductase activity, acting on paired donors, with incorporation or reduction of molecular oxygen;GO:0016712//oxidoreductase activity, acting on paired donors, with incorporation or reduction of molecular oxygen, reduced flavin or flavoprotein as one donor, and incorporation of one …	-	--
ENSMUSG00000022026	1918	1393	1010	3245	752	576	246	1038	74.054	47.843	38.931	130.907	26.627	20.762	10.16	46.834	72.9338	26.0957	-1.48277	0.00327649	0.0358247	Olfm4	olfactomedin 4 [Source:MGI Symbol;Acc:MGI:2685142]	-	-	-	-	GO:0005576//extracellular region;GO:0005615//extracellular space;GO:0005654//nucleoplasm;GO:0005739//mitochondrion;GO:0005829//cytosol;GO:0005886//plasma membrane;GO:0032991//protein-containing complex;GO:0042581//specific granule;GO:0045171//intercellular bridge;GO:0048471//perinuclear region of cytoplasm	GO:0005198//structural molecule activity;GO:0005515//protein binding;GO:0045296//cadherin binding	GO:0006955//immune response;GO:0007155//cell adhesion;GO:0007165//signal transduction;GO:0043124//negative regulation of I-kappaB kinase/NF-kappaB signaling;GO:0050777//negative regulation of immune response;GO:1900026//positive regulation of substrate adhesion-dependent cell spreading	--
ENSMUSG00000029630	15024	10895	9685	10390	8322	4829	7845	7599	815.374	526.242	525.436	589.048	413.816	244.694	455.17	481.541	614.025	398.805	-0.622613	0.000911868	0.0144272	Cyp3a25	cytochrome P450, family 3, subfamily a, polypeptide 25 [Source:MGI Symbol;Acc:MGI:1930638]	Metabolism;Human Diseases;Metabolism;Metabolism;Human Diseases;Metabolism	Global and overview maps;Cancer: overview;Metabolism of cofactors and vitamins;Lipid metabolism;Cancer: overview;Lipid metabolism	ko01100//Metabolic pathways;ko05207//Chemical carcinogenesis - receptor activation;ko00830//Retinol metabolism;ko00140//Steroid hormone biosynthesis;ko05204//Chemical carcinogenesis - DNA adducts;ko00591//Linoleic acid metabolism	K07424;K07424;K07424;K07424;K07424;K07424	GO:0005783//endoplasmic reticulum;GO:0005789//endoplasmic reticulum membrane;GO:0016020//membrane;GO:0043231//intracellular membrane-bounded organelle	GO:0004497//monooxygenase activity;GO:0005506//iron ion binding;GO:0008390//testosterone 16-alpha-hydroxylase activity;GO:0008395//steroid hydroxylase activity;GO:0008401//retinoic acid 4-hydroxylase activity;GO:0016491//oxidoreductase activity;GO:0016705//oxidoreductase activity, acting on paired donors, with incorporation or reduction of molecular oxygen;GO:0016712//oxidoreductase activity, act…	GO:0008202//steroid metabolic process;GO:0009617//response to bacterium;GO:0070989//oxidative demethylation	--
ENSMUSG00000032418	222	282	357	316	3182	1877	2373	3272	7.302	8.251	11.723	10.86	95.981	57.635	83.489	125.764	9.534	90.7173	3.25022	3e-48	5.1e-44	Me1	malic enzyme 1, NADP(+)-dependent, cytosolic [Source:MGI Symbol;Acc:MGI:97043]	Metabolism;Metabolism;Organismal Systems;Metabolism	Global and overview maps;Global and overview maps;Endocrine system;Carbohydrate metabolism	ko01100//Metabolic pathways;ko01200//Carbon metabolism;ko03320//PPAR signaling pathway;ko00620//Pyruvate metabolism	K00029;K00029;K00029;K00029	GO:0005737//cytoplasm;GO:0005739//mitochondrion;GO:0005829//cytosol	GO:0000287//magnesium ion binding;GO:0004470//malic enzyme activity;GO:0004471//malate dehydrogenase (decarboxylating) (NAD+) activity;GO:0004473//malate dehydrogenase (decarboxylating) (NADP+) activity;GO:0005515//protein binding;GO:0008948//oxaloacetate decarboxylase activity;GO:0016491//oxidoreductase activity;GO:0016616//oxidoreductase activity, acting on the CH-OH group of donors, NAD or NAD…	GO:0006090//pyruvate metabolic process;GO:0006108//malate metabolic process;GO:0006734//NADH metabolic process;GO:0006739//NADP metabolic process;GO:0009725//response to hormone;GO:0051289//protein homotetramerization;GO:1902031//regulation of NADP metabolic process	--
ENSMUSG00000067235	41	66	47	52	336	293	431	499	3.016	4.31	3.373	3.997	22.59	20.059	33.824	42.635	3.674	29.777	3.01877	3.63e-33	2.06e-29	H2-Q10	histocompatibility 2, Q region locus 10 [Source:MGI Symbol;Acc:MGI:95929]	Human Diseases;Human Diseases;Cellular Processes;Human Diseases;Human Diseases;Human Diseases;Human Diseases;Human Diseases;Human Diseases;Cellular Processes;Cellular Processes;Environmental Information Processing;Organismal Systems;Human Diseases;Human Diseases;Human Diseases;Human Diseases;Human Diseases	Infectious disease: viral;Infectious disease: viral;Transport and catabolism;Infectious disease: viral;Infectious disease: viral;Infectious disease: viral;Infectious disease: viral;Cancer: overview;Infectious disease: viral;Cell growth and death;Transport and catabolism;Signaling molecules and interaction;Immune system;Cardiovascular disease;Immune disease;Endocrine and metabolic disease;Immune d…	ko05168//Herpes simplex virus 1 infection;ko05165//Human papillomavirus infection;ko04144//Endocytosis;ko05163//Human cytomegalovirus infection;ko05166//Human T-cell leukemia virus 1 infection;ko05170//Human immunodeficiency virus 1 infection;ko05169//Epstein-Barr virus infection;ko05203//Viral carcinogenesis;ko05167//Kaposi sarcoma-associated herpesvirus infection;ko04218//Cellular senescence;ko…	K06751;K06751;K06751;K06751;K06751;K06751;K06751;K06751;K06751;K06751;K06751;K06751;K06751;K06751;K06751;K06751;K06751;K06751	GO:0000139//Golgi membrane;GO:0005615//extracellular space;GO:0005765//lysosomal membrane;GO:0005769//early endosome;GO:0005783//endoplasmic reticulum;GO:0005794//Golgi apparatus;GO:0005797//Golgi medial cisterna;GO:0005886//plasma membrane;GO:0009897//external side of plasma membrane;GO:0009986//cell surface;GO:0016020//membrane;GO:0030670//phagocytic vesicle membrane;GO:0031901//early endosome …	GO:0005102//signaling receptor binding;GO:0030881//beta-2-microglobulin binding;GO:0042277//peptide binding;GO:0042288//MHC class I protein binding;GO:0042605//peptide antigen binding;GO:0042608//T cell receptor binding;GO:0042610//CD8 receptor binding;GO:0042802//identical protein binding;GO:0042803//protein homodimerization activity;GO:0044877//protein-containing complex binding;GO:0046703//nat…	GO:0001815//positive regulation of antibody-dependent cellular cytotoxicity;GO:0001916//positive regulation of T cell mediated cytotoxicity;GO:0002250//adaptive immune response;GO:0002376//immune system process;GO:0002474//antigen processing and presentation of peptide antigen via MHC class I;GO:0002476//antigen processing and presentation of endogenous peptide antigen via MHC class Ib;GO:0002477…	--
ENSMUSG00000029762	28	53	46	61	105	214	52	99	2.23	3.755	3.657	5.076	7.668	15.91	4.43	9.213	3.6795	9.30525	1.33854	0.00114928	0.0170134	Akr1b8	aldo-keto reductase family 1, member B8 [Source:MGI Symbol;Acc:MGI:107673]	Metabolism;Metabolism;Metabolism;Metabolism;Metabolism;Metabolism	Global and overview maps;Lipid metabolism;Carbohydrate metabolism;Carbohydrate metabolism;Carbohydrate metabolism;Metabolism of cofactors and vitamins	ko01100//Metabolic pathways;ko00561//Glycerolipid metabolism;ko00051//Fructose and mannose metabolism;ko00040//Pentose and glucuronate interconversions;ko00052//Galactose metabolism;ko00790//Folate biosynthesis	K00011;K00011;K00011;K00011;K00011;K00011	GO:0005576//extracellular region;GO:0005737//cytoplasm;GO:0005739//mitochondrion;GO:0005764//lysosome;GO:0005829//cytosol	GO:0001758//retinal dehydrogenase activity;GO:0004032//alditol:NADP+ 1-oxidoreductase activity;GO:0004303//estradiol 17-beta-dehydrogenase activity;GO:0008106//alcohol dehydrogenase (NADP+) activity;GO:0016491//oxidoreductase activity;GO:0016616//oxidoreductase activity, acting on the CH-OH group of donors, NAD or NADP as acceptor;GO:0016918//retinal binding;GO:0045550//geranylgeranyl reductase a…	GO:0019751//polyol metabolic process;GO:0042572//retinol metabolic process;GO:0042574//retinal metabolic process	--
ENSMUSG00000033898	1	1	6	0	2	3	5	2	0.067	0.081	0.391	0	0.123	0.188	0.327	0.157	0.13475	0.19875	0.56067	0.633059	0.865843	Cfhr2	complement factor H-related 2 [Source:MGI Symbol;Acc:MGI:3611575]	Organismal Systems	Immune system	ko04610//Complement and coagulation cascades	K23815	GO:0005615//extracellular space	GO:0001851//complement component C3b binding;GO:0008201//heparin binding	GO:0006956//complement activation	--
ENSMUSG00000028763	63	51	105	79	27	41	33	23	0.481	0.346	0.799	0.629	0.189	0.292	0.269	0.205	0.56375	0.23875	-1.23955	0.000139739	0.0034984	Hspg2	perlecan (heparan sulfate proteoglycan 2) [Source:MGI Symbol;Acc:MGI:96257]	Human Diseases;Human Diseases;Environmental Information Processing	Cancer: overview;Infectious disease: viral;Signaling molecules and interaction	ko05205//Proteoglycans in cancer;ko05161//Hepatitis B;ko04512//ECM-receptor interaction	K06255;K06255;K06255	GO:0005576//extracellular region;GO:0005604//basement membrane;GO:0062023//collagen-containing extracellular matrix	GO:0005509//calcium ion binding;GO:0005515//protein binding;GO:0070052//collagen V binding	GO:0001666//response to hypoxia;GO:0001938//positive regulation of endothelial cell proliferation;GO:0007162//negative regulation of cell adhesion;GO:0007224//smoothened signaling pathway;GO:0007566//embryo implantation;GO:0008285//negative regulation of cell population proliferation;GO:0009410//response to xenobiotic stimulus;GO:0030154//cell differentiation;GO:0031100//animal organ regeneration…	--
ENSMUSG00000035041	9481	9386	9438	9363	13216	13221	13707	12206	446.964	393.608	444.198	461.193	571.38	581.868	691.212	672.44	436.491	629.225	0.527625	3.22e-07	2.68e-05	Creb3l3	cAMP responsive element binding protein 3-like 3 [Source:MGI Symbol;Acc:MGI:2384786]	Environmental Information Processing;Human Diseases;Human Diseases;Human Diseases;Human Diseases;Human Diseases;Organismal Systems;Human Diseases;Environmental Information Processing;Human Diseases;Human Diseases;Environmental Information Processing;Human Diseases;Human Diseases;Organismal Systems;Organismal Systems;Organismal Systems;Organismal Systems;Environmental Information Processing;Organi…	Signal transduction;Infectious disease: viral;Neurodegenerative disease;Neurodegenerative disease;Infectious disease: viral;Infectious disease: viral;Environmental adaptation;Cancer: overview;Signal transduction;Cancer: overview;Substance dependence;Signal transduction;Infectious disease: viral;Endocrine and metabolic disease;Circulatory system;Endocrine system;Nervous system;Endocrine system;Sig…	ko04151//PI3K-Akt signaling pathway;ko05165//Human papillomavirus infection;ko05016//Huntington disease;ko05020//Prion disease;ko05163//Human cytomegalovirus infection;ko05166//Human T-cell leukemia virus 1 infection;ko04714//Thermogenesis;ko05203//Viral carcinogenesis;ko04024//cAMP signaling pathway;ko05207//Chemical carcinogenesis - receptor activation;ko05034//Alcoholism;ko04022//cGMP-PKG sign…	K09048;K09048;K09048;K09048;K09048;K09048;K09048;K09048;K09048;K09048;K09048;K09048;K09048;K09048;K09048;K09048;K09048;K09048;K09048;K09048;K09048;K09048;K09048;K09048;K09048;K09048;K09048;K09048;K09048;K09048;K09048;K09048;K09048;K09048;K09048	GO:0005634//nucleus;GO:0005654//nucleoplasm;GO:0005783//endoplasmic reticulum;GO:0005789//endoplasmic reticulum membrane;GO:0005829//cytosol;GO:0016020//membrane	GO:0000976//transcription cis-regulatory region binding;GO:0000977//RNA polymerase II transcription regulatory region sequence-specific DNA binding;GO:0000978//RNA polymerase II cis-regulatory region sequence-specific DNA binding;GO:0000981//DNA-binding transcription factor activity, RNA polymerase II-specific;GO:0001228//DNA-binding transcription activator activity, RNA polymerase II-specific;GO…	GO:0006355//regulation of transcription, DNA-templated;GO:0006357//regulation of transcription by RNA polymerase II;GO:0006986//response to unfolded protein;GO:0045944//positive regulation of transcription by RNA polymerase II;GO:1990440//positive regulation of transcription from RNA polymerase II promoter in response to endoplasmic reticulum stress	TF_bZIP
ENSMUSG00000032808	46	49	36	17	47	1	37	18	1.734	1.643	1.355	0.67	1.625	0.035	1.492	0.793	1.3505	0.98625	-0.453468	0.436933	0.731042	Cyp2c38	cytochrome P450, family 2, subfamily c, polypeptide 38 [Source:MGI Symbol;Acc:MGI:1306819]	Metabolism;Organismal Systems;Organismal Systems;Metabolism;Metabolism;Metabolism;Human Diseases;Metabolism	Global and overview maps;Nervous system;Sensory system;Metabolism of cofactors and vitamins;Lipid metabolism;Lipid metabolism;Cancer: overview;Lipid metabolism	ko01100//Metabolic pathways;ko04726//Serotonergic synapse;ko04750//Inflammatory mediator regulation of TRP channels;ko00830//Retinol metabolism;ko00140//Steroid hormone biosynthesis;ko00590//Arachidonic acid metabolism;ko05204//Chemical carcinogenesis - DNA adducts;ko00591//Linoleic acid metabolism	K07413;K07413;K07413;K07413;K07413;K07413;K07413;K07413	GO:0005737//cytoplasm;GO:0005783//endoplasmic reticulum;GO:0005789//endoplasmic reticulum membrane;GO:0005886//plasma membrane;GO:0016020//membrane;GO:0043231//intracellular membrane-bounded organelle	GO:0004497//monooxygenase activity;GO:0005506//iron ion binding;GO:0008392//arachidonic acid epoxygenase activity;GO:0008395//steroid hydroxylase activity;GO:0008401//retinoic acid 4-hydroxylase activity;GO:0008404//arachidonic acid 14,15-epoxygenase activity;GO:0008405//arachidonic acid 11,12-epoxygenase activity;GO:0016491//oxidoreductase activity;GO:0016705//oxidoreductase activity, acting on …	GO:0006629//lipid metabolic process;GO:0006805//xenobiotic metabolic process;GO:0019369//arachidonic acid metabolic process;GO:0019373//epoxygenase P450 pathway	--
ENSMUSG00000066438	3	6	1	0	7	2	9	6	0.092	0.163	0.031	0	0.196	0.057	0.295	0.215	0.0715	0.19075	1.41567	0.215386	0.502913	Plekhd1	pleckstrin homology domain containing, family D (with coiled-coil domains) member 1 [Source:MGI Symbol;Acc:MGI:3036228]	-	-	-	-	GO:0005575//cellular_component	GO:0003674//molecular_function	GO:0008150//biological_process	--
ENSMUSG00000002992	11660	18386	11774	13777	46361	69865	42705	36493	1998.04	2802.93	2014.45	2467.1	7286.59	11178.1	7828.76	7308.48	2320.63	8400.47	1.85595	9.78e-16	5.37e-13	Apoc2	apolipoprotein C2 [Source:MGI Symbol;Acc:MGI:88054]	Organismal Systems	Digestive system	ko04979//Cholesterol metabolism	K22287	GO:0005576//extracellular region;GO:0005615//extracellular space;GO:0005829//cytosol;GO:0034361//very-low-density lipoprotein particle;GO:0034362//low-density lipoprotein particle;GO:0034363//intermediate-density lipoprotein particle;GO:0034364//high-density lipoprotein particle;GO:0034366//spherical high-density lipoprotein particle;GO:0042627//chylomicron	GO:0008047//enzyme activator activity;GO:0008289//lipid binding;GO:0016004//phospholipase activator activity;GO:0042802//identical protein binding;GO:0043274//phospholipase binding;GO:0055102//lipase inhibitor activity;GO:0060230//lipoprotein lipase activator activity;GO:0140677//molecular function activator activity	GO:0006629//lipid metabolic process;GO:0006869//lipid transport;GO:0010898//positive regulation of triglyceride catabolic process;GO:0010916//negative regulation of very-low-density lipoprotein particle clearance;GO:0016042//lipid catabolic process;GO:0032375//negative regulation of cholesterol transport;GO:0033344//cholesterol efflux;GO:0033700//phospholipid efflux;GO:0034382//chylomicron remnan…	--
ENSMUSG00000046733	1177	1251	1553	1123	1686	2535	1250	1673	61.108	57.776	80.496	60.919	80.276	122.869	69.42	101.503	65.0747	93.517	0.523131	0.0253286	0.13815	Gprc5a	G protein-coupled receptor, family C, group 5, member A [Source:MGI Symbol;Acc:MGI:1891250]	-	-	-	-	GO:0005730//nucleolus;GO:0005886//plasma membrane;GO:0016020//membrane;GO:0031982//vesicle;GO:0043231//intracellular membrane-bounded organelle	GO:0004930//G protein-coupled receptor activity	GO:0007165//signal transduction;GO:0007186//G protein-coupled receptor signaling pathway	--
ENSMUSG00000042129	95	48	78	78	54	29	45	44	1.59	0.915	1.304	1.364	1.005	0.453	1.131	0.861	1.29325	0.8625	-0.584405	0.0101735	0.0762527	Rassf4	Ras association (RalGDS/AF-6) domain family member 4 [Source:MGI Symbol;Acc:MGI:2386853]	Environmental Information Processing	Signal transduction	ko04392//Hippo signaling pathway - multiple species	K09851	GO:0005575//cellular_component	GO:0003674//molecular_function	GO:0007049//cell cycle;GO:0007165//signal transduction	--
ENSMUSG00000040808	37	99	270	8	436	23	71	42	8.336	19.841	60.731	1.883	90.087	4.838	17.111	11.058	22.6977	30.7735	0.439139	0.698871	0.888078	S100g	S100 calcium binding protein G [Source:MGI Symbol;Acc:MGI:104528]	Organismal Systems	Digestive system	ko04978//Mineral absorption	K14734	GO:0005615//extracellular space;GO:0005737//cytoplasm;GO:0016323//basolateral plasma membrane;GO:0016324//apical plasma membrane	GO:0005499//vitamin D binding;GO:0005509//calcium ion binding;GO:0046872//metal ion binding;GO:0046914//transition metal ion binding;GO:0048306//calcium-dependent protein binding	-	--
ENSMUSG00000018774	28	23	48	8	18	14	11	13	2.462	1.799	4.213	0.735	1.451	1.149	1.035	1.336	2.30225	1.24275	-0.889508	0.0814115	0.286827	Cd68	CD68 antigen [Source:MGI Symbol;Acc:MGI:88342]	Cellular Processes	Transport and catabolism	ko04142//Lysosome	K06501	GO:0005764//lysosome;GO:0005765//lysosomal membrane;GO:0005768//endosome;GO:0005886//plasma membrane;GO:0010008//endosome membrane;GO:0016020//membrane;GO:0031902//late endosome membrane	-	GO:0002437//inflammatory response to antigenic stimulus;GO:0002605//negative regulation of dendritic cell antigen processing and presentation;GO:0031669//cellular response to nutrient levels;GO:0035425//autocrine signaling;GO:0071222//cellular response to lipopolysaccharide;GO:0071310//cellular response to organic substance;GO:0072594//establishment of protein localization to organelle;GO:0140052…	--
ENSMUSG00000025528	17987	14030	14252	15230	11953	9478	10981	9442	1546.88	1073.33	1223.67	1368.56	942.745	760.846	1010.13	948.799	1303.11	915.631	-0.509121	8.73e-05	0.00246868	2010106E10Rik	RIKEN cDNA 2010106E10 gene [Source:MGI Symbol;Acc:MGI:1914965]	-	-	-	-	GO:0005575//cellular_component;GO:0016020//membrane	GO:0003674//molecular_function	GO:0008150//biological_process	--
ENSMUSG00000070594	0	0	0	0	0	0	0	0	0	0	0	0	0	0	0	0	0.001	0.001	0	1	1	Cfhr4	complement factor H-related 4 [Source:MGI Symbol;Acc:MGI:3646434]	-	-	-	-	GO:0005615//extracellular space;GO:0106139//symbiont cell surface;GO:1905370//serine-type endopeptidase complex	GO:0001851//complement component C3b binding;GO:0008201//heparin binding;GO:0042802//identical protein binding;GO:0043395//heparan sulfate proteoglycan binding	GO:0006508//proteolysis;GO:0006956//complement activation;GO:0030449//regulation of complement activation;GO:0030451//regulation of complement activation, alternative pathway	--
ENSMUSG00000050359	13	158	69	24	58	79	51	123	1.744	18.858	9.243	3.365	7.137	9.896	7.32	19.286	8.3025	10.9098	0.394	0.687606	0.882525	Sprr1a	small proline-rich protein 1A [Source:MGI Symbol;Acc:MGI:106660]	-	-	-	-	GO:0001533//cornified envelope;GO:0005737//cytoplasm;GO:0071944//cell periphery	GO:0030280//structural constituent of skin epidermis	GO:0030216//keratinocyte differentiation;GO:0031424//keratinization	--
ENSMUSG00000068270	0	2	0	4	1	0	1	0	0	0.023	0	0.055	0.012	0	0.014	0	0.0195	0.0065	-1.58496	0.460829	0.750229	Shroom4	shroom family member 4 [Source:MGI Symbol;Acc:MGI:2685570]	-	-	-	-	GO:0001725//stress fiber;GO:0005654//nucleoplasm;GO:0005737//cytoplasm;GO:0005856//cytoskeleton;GO:0005884//actin filament;GO:0005912//adherens junction;GO:0005925//focal adhesion;GO:0009898//cytoplasmic side of plasma membrane;GO:0009925//basal plasma membrane;GO:0015629//actin cytoskeleton;GO:0016324//apical plasma membrane;GO:0030864//cortical actin cytoskeleton;GO:0043231//intracellular membr…	GO:0003779//actin binding;GO:0005515//protein binding;GO:0045159//myosin II binding;GO:0051015//actin filament binding	GO:0007015//actin filament organization;GO:0007420//brain development;GO:0050890//cognition	--
ENSMUSG00000048489	0	2	11	3	0	1	0	1	0	0.146	0.902	0.257	0	0.077	0	0.094	0.32625	0.04275	-2.93198	0.0750956	0.273636	Depp1	DEPP1 autophagy regulator [Source:MGI Symbol;Acc:MGI:1918730]	-	-	-	-	GO:0005737//cytoplasm;GO:0005739//mitochondrion;GO:0005777//peroxisome;GO:0043231//intracellular membrane-bounded organelle	GO:0003674//molecular_function	GO:0006914//autophagy;GO:0010506//regulation of autophagy	--
ENSMUSG00000079494	1524	1073	1169	1444	1931	639	964	760	167.139	104.679	128.001	165.477	194.195	65.43	113.096	97.399	141.324	117.53	-0.265977	0.35612	0.659504	Nat8f5	N-acetyltransferase 8 (GCN5-related) family member 5 [Source:MGI Symbol;Acc:MGI:1916299]	Metabolism;Metabolism	Global and overview maps;Metabolism of other amino acids	ko01100//Metabolic pathways;ko00480//Glutathione metabolism	K20838;K20838	GO:0005783//endoplasmic reticulum;GO:0005789//endoplasmic reticulum membrane;GO:0005793//endoplasmic reticulum-Golgi intermediate compartment;GO:0005794//Golgi apparatus;GO:0016020//membrane;GO:0033116//endoplasmic reticulum-Golgi intermediate compartment membrane	GO:0004468//lysine N-acetyltransferase activity, acting on acetyl phosphate as donor;GO:0008080//N-acetyltransferase activity;GO:0016740//transferase activity;GO:0016746//acyltransferase activity;GO:0016747//acyltransferase activity, transferring groups other than amino-acyl groups;GO:0047198//cysteine-S-conjugate N-acetyltransferase activity	GO:0001702//gastrulation with mouth forming second;GO:0007162//negative regulation of cell adhesion;GO:0007368//determination of left/right symmetry;GO:0007369//gastrulation;GO:0007507//heart development	--
ENSMUSG00000026205	7	17	14	8	13	14	9	4	0.368	0.794	0.734	0.439	0.626	0.686	0.506	0.246	0.58375	0.516	-0.17798	0.738118	0.914735	Slc23a3	solute carrier family 23 (nucleobase transporters), member 3 [Source:MGI Symbol;Acc:MGI:104516]	-	-	-	-	GO:0016020//membrane;GO:0098590//plasma membrane region	GO:0015229//L-ascorbic acid transmembrane transporter activity;GO:0022857//transmembrane transporter activity	GO:0015882//L-ascorbic acid transmembrane transport;GO:0035344//hypoxanthine transport;GO:0055085//transmembrane transport	--
ENSMUSG00000066072	35	37	42	21	846	205	755	864	1.795	1.674	2.15	1.125	39.782	9.814	41.428	51.793	1.686	35.7043	4.40442	9.01e-29	3.83e-25	Cyp4a10	cytochrome P450, family 4, subfamily a, polypeptide 10 [Source:MGI Symbol;Acc:MGI:88611]	Metabolism;Organismal Systems;Organismal Systems;Metabolism;Organismal Systems;Metabolism;Metabolism	Global and overview maps;Circulatory system;Sensory system;Metabolism of cofactors and vitamins;Endocrine system;Lipid metabolism;Lipid metabolism	ko01100//Metabolic pathways;ko04270//Vascular smooth muscle contraction;ko04750//Inflammatory mediator regulation of TRP channels;ko00830//Retinol metabolism;ko03320//PPAR signaling pathway;ko00590//Arachidonic acid metabolism;ko00071//Fatty acid degradation	K07425;K07425;K07425;K07425;K07425;K07425;K07425	GO:0005737//cytoplasm;GO:0005783//endoplasmic reticulum;GO:0005789//endoplasmic reticulum membrane;GO:0016020//membrane;GO:0016324//apical plasma membrane;GO:0043231//intracellular membrane-bounded organelle	GO:0004497//monooxygenase activity;GO:0005506//iron ion binding;GO:0008391//arachidonic acid monooxygenase activity;GO:0008392//arachidonic acid epoxygenase activity;GO:0016491//oxidoreductase activity;GO:0016705//oxidoreductase activity, acting on paired donors, with incorporation or reduction of molecular oxygen;GO:0018685//alkane 1-monooxygenase activity;GO:0020037//heme binding;GO:0046872//me…	GO:0001822//kidney development;GO:0006629//lipid metabolic process;GO:0006631//fatty acid metabolic process;GO:0019369//arachidonic acid metabolic process;GO:0036101//leukotriene B4 catabolic process;GO:0043651//linoleic acid metabolic process;GO:0046456//icosanoid biosynthetic process;GO:0048252//lauric acid metabolic process	--
ENSMUSG00000021367	14	26	24	51	3	8	1	1	0.708	1.169	1.211	2.694	0.139	0.378	0.054	0.059	1.4455	0.1575	-3.19814	9.18e-06	0.000415514	Edn1	endothelin 1 [Source:MGI Symbol;Acc:MGI:95283]	Human Diseases;Environmental Information Processing;Environmental Information Processing;Human Diseases;Organismal Systems;Organismal Systems;Environmental Information Processing;Environmental Information Processing;Human Diseases;Organismal Systems;Human Diseases;Organismal Systems	Cancer: overview;Signaling molecules and interaction;Signal transduction;Cardiovascular disease;Circulatory system;Endocrine system;Signal transduction;Signal transduction;Endocrine and metabolic disease;Endocrine system;Cardiovascular disease;Endocrine system	ko05200//Pathways in cancer;ko04080//Neuroactive ligand-receptor interaction;ko04024//cAMP signaling pathway;ko05418//Fluid shear stress and atherosclerosis;ko04270//Vascular smooth muscle contraction;ko04926//Relaxin signaling pathway;ko04066//HIF-1 signaling pathway;ko04668//TNF signaling pathway;ko04933//AGE-RAGE signaling pathway in diabetic complications;ko04916//Melanogenesis;ko05410//Hyper…	K16366;K16366;K16366;K16366;K16366;K16366;K16366;K16366;K16366;K16366;K16366;K16366	GO:0005576//extracellular region;GO:0005615//extracellular space;GO:0005737//cytoplasm;GO:0033093//Weibel-Palade body;GO:0045178//basal part of cell;GO:0048237//rough endoplasmic reticulum lumen	GO:0005102//signaling receptor binding;GO:0005125//cytokine activity;GO:0005179//hormone activity;GO:0005515//protein binding;GO:0031707//endothelin A receptor binding;GO:0031708//endothelin B receptor binding	GO:0000122//negative regulation of transcription by RNA polymerase II;GO:0000165//MAPK cascade;GO:0001501//skeletal system development;GO:0001516//prostaglandin biosynthetic process;GO:0001569//branching involved in blood vessel morphogenesis;GO:0001666//response to hypoxia;GO:0001701//in utero embryonic development;GO:0001821//histamine secretion;GO:0001975//response to amphetamine;GO:0003015//h…	--
ENSMUSG00000046223	29	39	54	28	17	14	12	18	2.083	2.491	3.871	2.101	1.12	1.081	0.922	1.511	2.6365	1.1585	-1.18637	0.00109015	0.0163657	Plaur	plasminogen activator, urokinase receptor [Source:MGI Symbol;Acc:MGI:97612]	Human Diseases;Organismal Systems	Cancer: overview;Immune system	ko05205//Proteoglycans in cancer;ko04610//Complement and coagulation cascades	K03985;K03985	GO:0005576//extracellular region;GO:0005886//plasma membrane;GO:0009897//external side of plasma membrane;GO:0009986//cell surface;GO:0016020//membrane;GO:0098552//side of membrane;GO:0098637//protein complex involved in cell-matrix adhesion;GO:1905370//serine-type endopeptidase complex	GO:0005102//signaling receptor binding;GO:0005515//protein binding;GO:0019899//enzyme binding;GO:0019904//protein domain specific binding	GO:0001934//positive regulation of protein phosphorylation;GO:0010755//regulation of plasminogen activation;GO:0030155//regulation of cell adhesion;GO:0034112//positive regulation of homotypic cell-cell adhesion;GO:0038195//urokinase plasminogen activator signaling pathway;GO:0043066//negative regulation of apoptotic process;GO:0045742//positive regulation of epidermal growth factor receptor sign…	--
ENSMUSG00000029664	44	57	25	28	46	42	35	51	6.055	5.295	2.611	3.018	3.711	4.88	5.289	6.712	4.24475	5.148	0.278332	0.613603	0.852316	Tfpi2	tissue factor pathway inhibitor 2 [Source:MGI Symbol;Acc:MGI:108543]	-	-	-	-	GO:0005576//extracellular region;GO:0005615//extracellular space	GO:0004867//serine-type endopeptidase inhibitor activity;GO:0030414//peptidase inhibitor activity	GO:0007596//blood coagulation;GO:0007599//hemostasis;GO:0010466//negative regulation of peptidase activity;GO:0071498//cellular response to fluid shear stress	--
ENSMUSG00000044165	230	353	589	658	789	894	484	633	26.762	35.376	65.09	78.66	82.565	101.282	59.862	83.837	51.472	81.8865	0.669838	0.0466974	0.204259	Bcl2l15	BCLl2-like 15 [Source:MGI Symbol;Acc:MGI:2685412]	-	-	-	-	GO:0005634//nucleus;GO:0005829//cytosol	GO:0003674//molecular_function	GO:0008150//biological_process;GO:0042981//regulation of apoptotic process	--
ENSMUSG00000034634	52	63	109	18	15	18	20	4	7.559	8.146	15.818	2.734	2	2.443	3.11	0.679	8.56425	2.058	-2.05708	0.000179343	0.0042881	Ly6d	lymphocyte antigen 6 complex, locus D [Source:MGI Symbol;Acc:MGI:96881]	-	-	-	-	GO:0005886//plasma membrane;GO:0009986//cell surface;GO:0016020//membrane;GO:0098552//side of membrane	-	GO:0030098//lymphocyte differentiation;GO:0035634//response to stilbenoid	--
ENSMUSG00000074446	3163	3609	3904	7148	2401	2591	500	1949	832.233	844.832	1025.59	1965.21	579.5	636.438	140.731	599.195	1166.97	488.966	-1.25496	0.0196135	0.116994	Defa23	defensin, alpha, 23 [Source:MGI Symbol;Acc:MGI:3630381]	Human Diseases;Organismal Systems;Human Diseases	Cancer: overview;Immune system;Infectious disease: bacterial	ko05202//Transcriptional misregulation in cancer;ko04621//NOD-like receptor signaling pathway;ko05150//Staphylococcus aureus infection	K05230;K05230;K05230	GO:0005576//extracellular region;GO:0005615//extracellular space;GO:0030141//secretory granule;GO:0030496//midbody;GO:0043231//intracellular membrane-bounded organelle	GO:0042803//protein homodimerization activity	GO:0002227//innate immune response in mucosa;GO:0006952//defense response;GO:0019731//antibacterial humoral response;GO:0042742//defense response to bacterium;GO:0050829//defense response to Gram-negative bacterium;GO:0050830//defense response to Gram-positive bacterium;GO:0051673//membrane disruption in other organism;GO:0061844//antimicrobial humoral immune response mediated by antimicrobial pe…	--
ENSMUSG00000015243	2390	836	1153	1436	1453	463	1300	1069	25.187	7.837	12.131	15.812	14.043	4.555	14.655	13.165	15.2417	11.6045	-0.393344	0.208324	0.493119	Abca1	ATP-binding cassette, sub-family A (ABC1), member 1 [Source:MGI Symbol;Acc:MGI:99607]	Human Diseases;Environmental Information Processing;Organismal Systems;Organismal Systems	Cardiovascular disease;Membrane transport;Digestive system;Digestive system	ko05417//Lipid and atherosclerosis;ko02010//ABC transporters;ko04979//Cholesterol metabolism;ko04975//Fat digestion and absorption	K05641;K05641;K05641;K05641	GO:0005768//endosome;GO:0005794//Golgi apparatus;GO:0005886//plasma membrane;GO:0009897//external side of plasma membrane;GO:0009986//cell surface;GO:0016020//membrane;GO:0016323//basolateral plasma membrane;GO:0030139//endocytic vesicle;GO:0043231//intracellular membrane-bounded organelle;GO:0045121//membrane raft;GO:0045335//phagocytic vesicle;GO:0048471//perinuclear region of cytoplasm;GO:0097…	GO:0000166//nucleotide binding;GO:0005102//signaling receptor binding;GO:0005515//protein binding;GO:0005524//ATP binding;GO:0005548//phospholipid transporter activity;GO:0008035//high-density lipoprotein particle binding;GO:0008320//protein transmembrane transporter activity;GO:0016887//ATP hydrolysis activity;GO:0019905//syntaxin binding;GO:0031210//phosphatidylcholine binding;GO:0031267//small…	GO:0002790//peptide secretion;GO:0006911//phagocytosis, engulfment;GO:0007040//lysosome organization;GO:0007186//G protein-coupled receptor signaling pathway;GO:0007189//adenylate cyclase-activating G protein-coupled receptor signaling pathway;GO:0007584//response to nutrient;GO:0008203//cholesterol metabolic process;GO:0009306//protein secretion;GO:0009410//response to xenobiotic stimulus;GO:001…	--
ENSMUSG00000023828	7	4	13	8	39	18	17	44	0.216	0.085	0.401	0.258	1.104	0.519	0.561	1.553	0.24	0.93425	1.96077	0.000563219	0.0101629	Slc22a3	solute carrier family 22 (organic cation transporter), member 3 [Source:MGI Symbol;Acc:MGI:1333817]	Human Diseases	Cancer: overview	ko05231//Choline metabolism in cancer	K08200	GO:0005634//nucleus;GO:0005640//nuclear outer membrane;GO:0005739//mitochondrion;GO:0005886//plasma membrane;GO:0012505//endomembrane system;GO:0016020//membrane;GO:0016323//basolateral plasma membrane;GO:0016324//apical plasma membrane;GO:0031965//nuclear membrane;GO:0031966//mitochondrial membrane;GO:0043025//neuronal cell body;GO:0098793//presynapse	GO:0005326//neurotransmitter transmembrane transporter activity;GO:0005330//dopamine:sodium symporter activity;GO:0008504//monoamine transmembrane transporter activity;GO:0008514//organic anion transmembrane transporter activity;GO:0015101//organic cation transmembrane transporter activity;GO:0015606//spermidine transmembrane transporter activity;GO:0015651//quaternary ammonium group transmembran…	GO:0006811//ion transport;GO:0006836//neurotransmitter transport;GO:0006837//serotonin transport;GO:0015695//organic cation transport;GO:0015697//quaternary ammonium group transport;GO:0015711//organic anion transport;GO:0015718//monocarboxylic acid transport;GO:0015844//monoamine transport;GO:0015848//spermidine transport;GO:0015850//organic hydroxy compound transport;GO:0015872//dopamine transp…	--
ENSMUSG00000021228	0	2	0	0	71	20	34	69	0	0.115	0	0	3.332	0.947	1.859	4.331	0.02875	2.61725	6.50835	7.98e-09	1.13e-06	Acot3	acyl-CoA thioesterase 3 [Source:MGI Symbol;Acc:MGI:2159619]	Metabolism;Organismal Systems;Metabolism;Metabolism	Global and overview maps;Endocrine system;Lipid metabolism;Lipid metabolism	ko01100//Metabolic pathways;ko04913//Ovarian steroidogenesis;ko01040//Biosynthesis of unsaturated fatty acids;ko00062//Fatty acid elongation	K01068;K01068;K01068;K01068	GO:0005777//peroxisome;GO:0005829//cytosol	GO:0016290//palmitoyl-CoA hydrolase activity;GO:0016787//hydrolase activity;GO:0016790//thiolester hydrolase activity;GO:0047617//acyl-CoA hydrolase activity;GO:0052689//carboxylic ester hydrolase activity;GO:0102991//myristoyl-CoA hydrolase activity	GO:0000038//very long-chain fatty acid metabolic process;GO:0001676//long-chain fatty acid metabolic process;GO:0006629//lipid metabolic process;GO:0006631//fatty acid metabolic process;GO:0006637//acyl-CoA metabolic process;GO:0032788//saturated monocarboxylic acid metabolic process;GO:0032789//unsaturated monocarboxylic acid metabolic process	--
ENSMUSG00000001435	63	41	76	45	35	36	32	15	1.826	0.779	1.602	1.388	0.686	0.724	0.7	0.535	1.39875	0.66125	-1.08087	0.0108043	0.0788391	Col18a1	collagen, type XVIII, alpha 1 [Source:MGI Symbol;Acc:MGI:88451]	Organismal Systems	Digestive system	ko04974//Protein digestion and absorption	K06823	GO:0005576//extracellular region;GO:0005581//collagen trimer;GO:0005604//basement membrane;GO:0005615//extracellular space;GO:0062023//collagen-containing extracellular matrix	GO:0005515//protein binding;GO:0030020//extracellular matrix structural constituent conferring tensile strength;GO:0042802//identical protein binding;GO:0046872//metal ion binding	GO:0001501//skeletal system development;GO:0001525//angiogenesis;GO:0001886//endothelial cell morphogenesis;GO:0007155//cell adhesion;GO:0009410//response to xenobiotic stimulus;GO:0030198//extracellular matrix organization;GO:0030199//collagen fibril organization;GO:0030903//notochord development;GO:0043534//blood vessel endothelial cell migration;GO:0043536//positive regulation of blood vessel …	--
ENSMUSG00000049709	2	0	5	0	0	0	3	0	0.048	0	0.12	0	0	0	0.077	0	0.042	0.01925	-1.12553	0.589287	0.836142	Nlrp10	NLR family, pyrin domain containing 10 [Source:MGI Symbol;Acc:MGI:2444084]	-	-	-	-	GO:0005654//nucleoplasm;GO:0005737//cytoplasm;GO:0005829//cytosol;GO:0005886//plasma membrane;GO:0009898//cytoplasmic side of plasma membrane;GO:0016020//membrane;GO:0031965//nuclear membrane	GO:0000166//nucleotide binding;GO:0003924//GTPase activity;GO:0005524//ATP binding;GO:0016887//ATP hydrolysis activity	GO:0002218//activation of innate immune response;GO:0002250//adaptive immune response;GO:0002376//immune system process;GO:0002827//positive regulation of T-helper 1 type immune response;GO:0006952//defense response;GO:0006954//inflammatory response;GO:0032730//positive regulation of interleukin-1 alpha production;GO:0032755//positive regulation of interleukin-6 production;GO:0032757//positive re…	--
ENSMUSG00000063522	5220	4427	7549	7742	3163	6653	1810	2213	299.641	226.051	432.612	464.337	166.509	356.525	111.137	148.448	355.66	195.655	-0.86219	0.0842175	0.292774	Ly6m	lymphocyte antigen 6 complex, locus M [Source:MGI Symbol;Acc:MGI:1914288]	-	-	-	-	GO:0005886//plasma membrane;GO:0016020//membrane;GO:0098552//side of membrane	-	-	--
ENSMUSG00000021765	1	1	4	3	4	2	3	2	0.058	0.034	0.194	0.189	0.14	0.071	0.194	0.089	0.11875	0.1235	0.0565835	0.78735	0.924616	Fst	follistatin [Source:MGI Symbol;Acc:MGI:95586]	Environmental Information Processing	Signal transduction	ko04350//TGF-beta signaling pathway	K04661	GO:0005576//extracellular region;GO:0005615//extracellular space;GO:0005634//nucleus;GO:0005737//cytoplasm	GO:0005515//protein binding;GO:0038102//activin receptor antagonist activity;GO:0043395//heparan sulfate proteoglycan binding;GO:0048185//activin binding	GO:0000122//negative regulation of transcription by RNA polymerase II;GO:0001501//skeletal system development;GO:0002244//hematopoietic progenitor cell differentiation;GO:0007276//gamete generation;GO:0007389//pattern specification process;GO:0008585//female gonad development;GO:0014070//response to organic cyclic compound;GO:0030154//cell differentiation;GO:0030509//BMP signaling pathway;GO:0030…	--
ENSMUSG00000072235	159	177	302	143	157	228	192	115	9.559	9.423	18.083	8.976	8.622	12.772	12.35	8.067	11.5102	10.4527	-0.139037	0.547977	0.814668	Tuba1a	tubulin, alpha 1A [Source:MGI Symbol;Acc:MGI:98869]	Human Diseases;Human Diseases;Human Diseases;Human Diseases;Human Diseases;Human Diseases;Human Diseases;Cellular Processes;Cellular Processes;Cellular Processes;Cellular Processes	Neurodegenerative disease;Neurodegenerative disease;Neurodegenerative disease;Neurodegenerative disease;Neurodegenerative disease;Neurodegenerative disease;Infectious disease: bacterial;Transport and catabolism;Cellular community - eukaryotes;Cell growth and death;Cellular community - eukaryotes	ko05022//Pathways of neurodegeneration - multiple diseases;ko05010//Alzheimer disease;ko05014//Amyotrophic lateral sclerosis;ko05016//Huntington disease;ko05020//Prion disease;ko05012//Parkinson disease;ko05132//Salmonella infection;ko04145//Phagosome;ko04530//Tight junction;ko04210//Apoptosis;ko04540//Gap junction	K07374;K07374;K07374;K07374;K07374;K07374;K07374;K07374;K07374;K07374;K07374	GO:0000793//condensed chromosome;GO:0005737//cytoplasm;GO:0005829//cytosol;GO:0005856//cytoskeleton;GO:0005874//microtubule;GO:0005879//axonemal microtubule;GO:0005881//cytoplasmic microtubule;GO:0005886//plasma membrane;GO:0015630//microtubule cytoskeleton;GO:0031594//neuromuscular junction;GO:0036464//cytoplasmic ribonucleoprotein granule;GO:0043209//myelin sheath;GO:0045121//membrane raft;GO:0…	GO:0000166//nucleotide binding;GO:0005200//structural constituent of cytoskeleton;GO:0005515//protein binding;GO:0005525//GTP binding;GO:0016787//hydrolase activity;GO:0019904//protein domain specific binding;GO:0042802//identical protein binding;GO:0044877//protein-containing complex binding;GO:0046872//metal ion binding;GO:0046982//protein heterodimerization activity	GO:0000226//microtubule cytoskeleton organization;GO:0000278//mitotic cell cycle;GO:0001764//neuron migration;GO:0001964//startle response;GO:0006886//intracellular protein transport;GO:0007017//microtubule-based process;GO:0007098//centrosome cycle;GO:0007224//smoothened signaling pathway;GO:0007613//memory;GO:0007626//locomotory behavior;GO:0008344//adult locomotory behavior;GO:0008542//visual …	--
ENSMUSG00000038729	28	11	74	19	17	20	35	32	0.455	0.159	1.343	0.808	0.674	0.387	0.761	1.335	0.69125	0.78925	0.191275	0.535704	0.805923	Pakap	paralemmin A kinase anchor protein [Source:MGI Symbol;Acc:MGI:5141924]	-	-	-	-	GO:0005886//plasma membrane;GO:0016020//membrane;GO:0016324//apical plasma membrane;GO:0032991//protein-containing complex;GO:0098552//side of membrane	GO:0005515//protein binding;GO:0019904//protein domain specific binding;GO:0044877//protein-containing complex binding;GO:0051018//protein kinase A binding	GO:0007015//actin filament organization;GO:0007178//transmembrane receptor protein serine/threonine kinase signaling pathway;GO:0008104//protein localization	--
ENSMUSG00000027075	1	2	13	3	2	3	5	1	0.043	0.077	0.564	0.11	0.08	0.122	0.187	0.051	0.1985	0.11	-0.851635	0.460414	0.750229	Slc43a1	solute carrier family 43, member 1 [Source:MGI Symbol;Acc:MGI:1931352]	-	-	-	-	GO:0005783//endoplasmic reticulum;GO:0005789//endoplasmic reticulum membrane;GO:0005886//plasma membrane;GO:0016020//membrane;GO:0016324//apical plasma membrane;GO:0098846//podocyte foot	GO:0005304//L-valine transmembrane transporter activity;GO:0015175//neutral amino acid transmembrane transporter activity;GO:0015179//L-amino acid transmembrane transporter activity;GO:0015188//L-isoleucine transmembrane transporter activity;GO:0015190//L-leucine transmembrane transporter activity;GO:0022857//transmembrane transporter activity	GO:0006865//amino acid transport;GO:0015804//neutral amino acid transport;GO:0015807//L-amino acid transport;GO:0015818//isoleucine transport;GO:0015820//leucine transport;GO:0051956//negative regulation of amino acid transport;GO:0055085//transmembrane transport;GO:0060358//negative regulation of leucine import;GO:1903785//L-valine transmembrane transport	--
ENSMUSG00000050447	19	13	12	5	6	5	6	8	0.588	0.358	0.371	0.162	0.17	0.144	0.199	0.289	0.36975	0.2005	-0.882948	0.120506	0.362595	Lypd6	LY6/PLAUR domain containing 6 [Source:MGI Symbol;Acc:MGI:2443848]	Environmental Information Processing	Signaling molecules and interaction	ko04080//Neuroactive ligand-receptor interaction	K25367	GO:0005575//cellular_component;GO:0005576//extracellular region;GO:0005737//cytoplasm;GO:0005886//plasma membrane;GO:0016020//membrane;GO:0030425//dendrite;GO:0042995//cell projection;GO:0043005//neuron projection;GO:0043204//perikaryon;GO:0045121//membrane raft;GO:0045202//synapse;GO:0098552//side of membrane	GO:0030548//acetylcholine receptor regulator activity;GO:0030550//acetylcholine receptor inhibitor activity	GO:0090263//positive regulation of canonical Wnt signaling pathway	--
ENSMUSG00000029195	2	4	3	2	5	3	11	3	0.061	0.153	0.091	0.064	0.161	0.155	0.437	0.107	0.09225	0.215	1.22072	0.266399	0.565341	Klb	klotho beta [Source:MGI Symbol;Acc:MGI:1932466]	Organismal Systems	Environmental adaptation	ko04714//Thermogenesis	K22404	GO:0005886//plasma membrane;GO:0016020//membrane	GO:0004553//hydrolase activity, hydrolyzing O-glycosyl compounds;GO:0005104//fibroblast growth factor receptor binding;GO:0005515//protein binding;GO:0017134//fibroblast growth factor binding	GO:0005975//carbohydrate metabolic process;GO:0008284//positive regulation of cell population proliferation;GO:0008543//fibroblast growth factor receptor signaling pathway;GO:0090080//positive regulation of MAPKKK cascade by fibroblast growth factor receptor signaling pathway	--
ENSMUSG00000074733	560	356	429	328	324	178	364	486	20.475	12.59	33.65	12.821	11.278	7.888	14.357	20.196	19.884	13.4298	-0.566176	0.281412	0.582899	Zfp950	zinc finger protein 950 [Source:MGI Symbol;Acc:MGI:2652824]	Human Diseases	Infectious disease: viral	ko05168//Herpes simplex virus 1 infection	K09228	GO:0005634//nucleus;GO:0005654//nucleoplasm	GO:0000978//RNA polymerase II cis-regulatory region sequence-specific DNA binding;GO:0000981//DNA-binding transcription factor activity, RNA polymerase II-specific;GO:0001227//DNA-binding transcription repressor activity, RNA polymerase II-specific;GO:0046872//metal ion binding	GO:0000122//negative regulation of transcription by RNA polymerase II;GO:0001570//vasculogenesis;GO:0001822//kidney development;GO:0006355//regulation of transcription, DNA-templated;GO:0006357//regulation of transcription by RNA polymerase II;GO:0006807//nitrogen compound metabolic process;GO:0009791//post-embryonic development;GO:0014909//smooth muscle cell migration;GO:0030097//hemopoiesis;GO:…	zf-C2H2
ENSMUSG00000078532	3	8	7	8	7	5	4	4	0.27	0.64	0.684	0.752	0.675	0.42	0.385	0.421	0.5865	0.47525	-0.303444	0.600724	0.843998	Nkain1	Na+/K+ transporting ATPase interacting 1 [Source:MGI Symbol;Acc:MGI:1914399]	-	-	-	-	GO:0005886//plasma membrane;GO:0016020//membrane	GO:0051117//ATPase binding	GO:0002028//regulation of sodium ion transport	--
ENSMUSG00000024818	3958	4664	3969	3392	4254	4601	4539	4542	225.108	234.962	225.506	204.718	221.407	242.03	275.003	299.837	222.573	259.569	0.221838	0.200031	0.481182	Slc25a45	solute carrier family 25, member 45 [Source:MGI Symbol;Acc:MGI:2147731]	-	-	-	-	GO:0005739//mitochondrion;GO:0005743//mitochondrial inner membrane;GO:0016020//membrane	GO:0022857//transmembrane transporter activity	GO:0055085//transmembrane transport	--
ENSMUSG00000032766	49	53	49	37	41	96	50	55	5.766	5.548	5.757	4.549	4.425	10.547	6.294	7.563	5.405	7.20725	0.415154	0.268652	0.567718	Gng11	guanine nucleotide binding protein (G protein), gamma 11 [Source:MGI Symbol;Acc:MGI:1913316]	Human Diseases;Environmental Information Processing;Human Diseases;Human Diseases;Environmental Information Processing;Human Diseases;Human Diseases;Organismal Systems;Organismal Systems;Environmental Information Processing;Organismal Systems;Organismal Systems;Organismal Systems;Organismal Systems;Organismal Systems;Organismal Systems;Human Diseases;Organismal Systems	Cancer: overview;Signal transduction;Infectious disease: viral;Infectious disease: viral;Signal transduction;Infectious disease: viral;Substance dependence;Immune system;Nervous system;Signal transduction;Nervous system;Nervous system;Endocrine system;Nervous system;Nervous system;Environmental adaptation;Substance dependence;Nervous system	ko05200//Pathways in cancer;ko04151//PI3K-Akt signaling pathway;ko05163//Human cytomegalovirus infection;ko05170//Human immunodeficiency virus 1 infection;ko04014//Ras signaling pathway;ko05167//Kaposi sarcoma-associated herpesvirus infection;ko05034//Alcoholism;ko04062//Chemokine signaling pathway;ko04723//Retrograde endocannabinoid signaling;ko04371//Apelin signaling pathway;ko04728//Dopaminerg…	K04546;K04546;K04546;K04546;K04546;K04546;K04546;K04546;K04546;K04546;K04546;K04546;K04546;K04546;K04546;K04546;K04546;K04546	GO:0005834//heterotrimeric G-protein complex;GO:0005886//plasma membrane;GO:0016020//membrane	GO:0031681//G-protein beta-subunit binding	GO:0007165//signal transduction;GO:0007186//G protein-coupled receptor signaling pathway	--
ENSMUSG00000037411	5	1	5	1	7	1	13	2	0.18	0.032	0.179	0.038	0.231	0.034	0.499	0.084	0.10725	0.212	0.983087	0.368958	0.669495	Serpine1	serine (or cysteine) peptidase inhibitor, clade E, member 1 [Source:MGI Symbol;Acc:MGI:97608]	Cellular Processes;Environmental Information Processing;Environmental Information Processing;Environmental Information Processing;Human Diseases;Human Diseases;Organismal Systems;Cellular Processes	Cell growth and death;Signal transduction;Signal transduction;Signal transduction;Infectious disease: parasitic;Endocrine and metabolic disease;Immune system;Cell growth and death	ko04218//Cellular senescence;ko04390//Hippo signaling pathway;ko04371//Apelin signaling pathway;ko04066//HIF-1 signaling pathway;ko05142//Chagas disease;ko04933//AGE-RAGE signaling pathway in diabetic complications;ko04610//Complement and coagulation cascades;ko04115//p53 signaling pathway	K03982;K03982;K03982;K03982;K03982;K03982;K03982;K03982	GO:0005576//extracellular region;GO:0005615//extracellular space;GO:0062023//collagen-containing extracellular matrix;GO:0070062//extracellular exosome;GO:0097180//serine protease inhibitor complex;GO:1904090//peptidase inhibitor complex	GO:0002020//protease binding;GO:0004867//serine-type endopeptidase inhibitor activity;GO:0005102//signaling receptor binding	GO:0001525//angiogenesis;GO:0010757//negative regulation of plasminogen activation;GO:0014912//negative regulation of smooth muscle cell migration;GO:0030194//positive regulation of blood coagulation;GO:0030336//negative regulation of cell migration;GO:0032757//positive regulation of interleukin-8 production;GO:0033629//negative regulation of cell adhesion mediated by integrin;GO:0035491//positiv…	--
ENSMUSG00000019997	5	1	12	5	2	5	1	4	0.225	0.04	0.54	0.236	0.083	0.211	0.048	0.211	0.26025	0.13825	-0.912619	0.32994	0.63531	Ccn2	cellular communication network factor 2 [Source:MGI Symbol;Acc:MGI:95537]	Environmental Information Processing;Environmental Information Processing	Signal transduction;Signal transduction	ko04390//Hippo signaling pathway;ko04371//Apelin signaling pathway	K06827;K06827	GO:0005576//extracellular region;GO:0005615//extracellular space;GO:0005794//Golgi apparatus;GO:0005938//cell cortex;GO:0031012//extracellular matrix;GO:0043231//intracellular membrane-bounded organelle;GO:0048471//perinuclear region of cytoplasm	GO:0001968//fibronectin binding;GO:0005178//integrin binding;GO:0005515//protein binding;GO:0008083//growth factor activity;GO:0008201//heparin binding	GO:0001502//cartilage condensation;GO:0001503//ossification;GO:0001525//angiogenesis;GO:0001894//tissue homeostasis;GO:0001934//positive regulation of protein phosphorylation;GO:0002062//chondrocyte differentiation;GO:0007019//microtubule depolymerization;GO:0007155//cell adhesion;GO:0007160//cell-matrix adhesion;GO:0007165//signal transduction;GO:0007229//integrin-mediated signaling pathway;GO:0…	--
ENSMUSG00000028037	84	81	101	57	75	56	61	26	3.122	2.678	3.747	2.213	2.556	1.943	2.425	1.129	2.94	2.01325	-0.54629	0.0923775	0.308722	Ifi44	interferon-induced protein 44 [Source:MGI Symbol;Acc:MGI:2443016]	-	-	-	-	GO:0005737//cytoplasm	GO:0003674//molecular_function	GO:0006955//immune response;GO:0009617//response to bacterium	--
ENSMUSG00000025265	1	3	2	3	3	9	5	11	0.04	0.079	0.067	0.089	0.092	0.28	0.142	0.345	0.06875	0.21475	1.64323	0.0650681	0.250276	Fgd1	FYVE, RhoGEF and PH domain containing 1 [Source:MGI Symbol;Acc:MGI:104566]	Cellular Processes	Cell motility	ko04810//Regulation of actin cytoskeleton	K05720	GO:0001726//ruffle;GO:0005737//cytoplasm;GO:0005794//Golgi apparatus;GO:0005856//cytoskeleton;GO:0030027//lamellipodium;GO:0042995//cell projection	GO:0005085//guanyl-nucleotide exchange factor activity;GO:0005515//protein binding;GO:0031267//small GTPase binding;GO:0046872//metal ion binding	GO:0007010//cytoskeleton organization;GO:0008360//regulation of cell shape;GO:0030036//actin cytoskeleton organization;GO:0046847//filopodium assembly	--
ENSMUSG00000054932	423	637	313	538	433	216	406	448	22.174	29.704	16.381	29.468	21.889	10.571	22.766	27.444	24.4318	20.6675	-0.241393	0.20471	0.488504	Afp	alpha fetoprotein [Source:MGI Symbol;Acc:MGI:87951]	Environmental Information Processing	Signal transduction	ko04390//Hippo signaling pathway	K16144	GO:0005576//extracellular region;GO:0005615//extracellular space;GO:0005737//cytoplasm	GO:0046872//metal ion binding	GO:0001542//ovulation from ovarian follicle;GO:0019953//sexual reproduction;GO:0042448//progesterone metabolic process;GO:0060395//SMAD protein signal transduction	--
ENSMUSG00000074443	257	284	956	1115	199	515	15	35	66.436	65.242	246.329	300.695	47.123	123.992	4.1	10.599	169.675	46.4535	-1.86892	0.0976856	0.318888	Defa22	defensin, alpha, 22 [Source:MGI Symbol;Acc:MGI:3639039]	Human Diseases;Organismal Systems;Human Diseases	Cancer: overview;Immune system;Infectious disease: bacterial	ko05202//Transcriptional misregulation in cancer;ko04621//NOD-like receptor signaling pathway;ko05150//Staphylococcus aureus infection	K05230;K05230;K05230	GO:0005576//extracellular region;GO:0005615//extracellular space	-	GO:0006952//defense response;GO:0042742//defense response to bacterium	--
ENSMUSG00000026166	97	36	71	24	25	9	36	9	12.509	4.181	9.449	3.374	2.799	1.162	5.077	1.457	7.37825	2.62375	-1.49165	0.00526031	0.0499036	Ccl20	chemokine (C-C motif) ligand 20 [Source:MGI Symbol;Acc:MGI:1329031]	Environmental Information Processing;Organismal Systems;Environmental Information Processing;Environmental Information Processing;Organismal Systems;Human Diseases	Signaling molecules and interaction;Immune system;Signal transduction;Signaling molecules and interaction;Immune system;Immune disease	ko04060//Cytokine-cytokine receptor interaction;ko04062//Chemokine signaling pathway;ko04668//TNF signaling pathway;ko04061//Viral protein interaction with cytokine and cytokine receptor;ko04657//IL-17 signaling pathway;ko05323//Rheumatoid arthritis	K14625;K14625;K14625;K14625;K14625;K14625	GO:0005576//extracellular region;GO:0005615//extracellular space	GO:0005125//cytokine activity;GO:0005515//protein binding;GO:0008009//chemokine activity;GO:0031731//CCR6 chemokine receptor binding;GO:0042379//chemokine receptor binding;GO:0048020//CCR chemokine receptor binding	GO:0002548//monocyte chemotaxis;GO:0006935//chemotaxis;GO:0006954//inflammatory response;GO:0006955//immune response;GO:0007165//signal transduction;GO:0007186//G protein-coupled receptor signaling pathway;GO:0016477//cell migration;GO:0030593//neutrophil chemotaxis;GO:0031640//killing of cells of other organism;GO:0032730//positive regulation of interleukin-1 alpha production;GO:0035584//calcium…	--
ENSMUSG00000032661	1097	839	728	723	682	509	665	463	25.833	17.564	17.735	17.308	15.021	11.126	16.811	12.69	19.61	13.912	-0.49526	0.00601085	0.0538856	Oas3	2'-5' oligoadenylate synthetase 3 [Source:MGI Symbol;Acc:MGI:2180850]	Human Diseases;Human Diseases;Human Diseases;Organismal Systems;Human Diseases;Human Diseases;Human Diseases	Infectious disease: viral;Infectious disease: viral;Infectious disease: viral;Immune system;Infectious disease: viral;Infectious disease: viral;Infectious disease: viral	ko05168//Herpes simplex virus 1 infection;ko05171//Coronavirus disease - COVID-19;ko05169//Epstein-Barr virus infection;ko04621//NOD-like receptor signaling pathway;ko05164//Influenza A;ko05160//Hepatitis C;ko05162//Measles	K14216;K14216;K14216;K14216;K14216;K14216;K14216	GO:0005634//nucleus;GO:0005654//nucleoplasm;GO:0005737//cytoplasm;GO:0005829//cytosol;GO:0005886//plasma membrane;GO:0016020//membrane	GO:0000166//nucleotide binding;GO:0001730//2'-5'-oligoadenylate synthetase activity;GO:0003723//RNA binding;GO:0003725//double-stranded RNA binding;GO:0005524//ATP binding;GO:0016740//transferase activity;GO:0016779//nucleotidyltransferase activity;GO:0046872//metal ion binding	GO:0002376//immune system process;GO:0009615//response to virus;GO:0032728//positive regulation of interferon-beta production;GO:0032760//positive regulation of tumor necrosis factor production;GO:0035395//negative regulation of chemokine (C-X-C motif) ligand 9 production;GO:0039529//RIG-I signaling pathway;GO:0039530//MDA-5 signaling pathway;GO:0042742//defense response to bacterium;GO:0045071//…	--
ENSMUSG00000067818	108	43	2901	762	142	619	522	64	10.354	3.667	277.67	76.332	12.485	55.403	53.533	7.17	92.0058	32.1478	-1.51701	0.231852	0.524254	Myl9	myosin, light polypeptide 9, regulatory [Source:MGI Symbol;Acc:MGI:2138915]	Human Diseases;Environmental Information Processing;Cellular Processes;Cellular Processes;Organismal Systems;Environmental Information Processing;Cellular Processes;Organismal Systems;Organismal Systems;Organismal Systems	Infectious disease: bacterial;Signal transduction;Cell motility;Cellular community - eukaryotes;Development and regeneration;Signal transduction;Cellular community - eukaryotes;Endocrine system;Circulatory system;Immune system	ko05132//Salmonella infection;ko04024//cAMP signaling pathway;ko04810//Regulation of actin cytoskeleton;ko04510//Focal adhesion;ko04360//Axon guidance;ko04022//cGMP-PKG signaling pathway;ko04530//Tight junction;ko04921//Oxytocin signaling pathway;ko04270//Vascular smooth muscle contraction;ko04670//Leukocyte transendothelial migration	K12755;K12755;K12755;K12755;K12755;K12755;K12755;K12755;K12755;K12755	GO:0001725//stress fiber;GO:0005737//cytoplasm;GO:0005856//cytoskeleton;GO:0005938//cell cortex;GO:0016459//myosin complex;GO:0016460//myosin II complex;GO:0030016//myofibril;GO:0030018//Z disc	GO:0005509//calcium ion binding;GO:0032036//myosin heavy chain binding;GO:0046872//metal ion binding	GO:0030239//myofibril assembly	--
ENSMUSG00000051043	61	52	36	42	41	24	48	29	1.874	1.496	1.177	1.336	1.143	0.718	1.759	1.172	1.47075	1.198	-0.295924	0.207176	0.491563	Gprc5c	G protein-coupled receptor, family C, group 5, member C [Source:MGI Symbol;Acc:MGI:1917605]	-	-	-	-	GO:0005886//plasma membrane;GO:0016020//membrane;GO:0043235//receptor complex	GO:0004930//G protein-coupled receptor activity	GO:0007165//signal transduction;GO:0007186//G protein-coupled receptor signaling pathway	--
ENSMUSG00000033763	4	5	35	18	11	10	16	3	0.103	0.102	0.801	0.431	0.231	0.214	0.392	0.179	0.35925	0.254	-0.50016	0.403826	0.703873	Mtss2	MTSS I-BAR domain containing 2 [Source:MGI Symbol;Acc:MGI:3039591]	-	-	-	-	GO:0001726//ruffle;GO:0005737//cytoplasm;GO:0005886//plasma membrane;GO:0015629//actin cytoskeleton;GO:0030027//lamellipodium;GO:0030864//cortical actin cytoskeleton;GO:0032587//ruffle membrane;GO:0042995//cell projection	GO:0003779//actin binding;GO:0003785//actin monomer binding;GO:0005096//GTPase activator activity;GO:0005543//phospholipid binding;GO:0005546//phosphatidylinositol-4,5-bisphosphate binding;GO:0031267//small GTPase binding	GO:0007009//plasma membrane organization;GO:0030031//cell projection assembly;GO:0036120//cellular response to platelet-derived growth factor stimulus;GO:0061024//membrane organization;GO:0097581//lamellipodium organization	--
ENSMUSG00000066009	3	3	4	3	6	6	1	0	0.116	0.103	0.154	0.121	0.213	0.216	0.041	0	0.1235	0.1175	-0.0718503	0.999999	1	Zfp987	zinc finger protein 987 [Source:MGI Symbol;Acc:MGI:3702694]	Human Diseases	Infectious disease: viral	ko05168//Herpes simplex virus 1 infection	K09228	GO:0005634//nucleus	GO:0000978//RNA polymerase II cis-regulatory region sequence-specific DNA binding;GO:0000981//DNA-binding transcription factor activity, RNA polymerase II-specific;GO:0046872//metal ion binding	GO:0006355//regulation of transcription, DNA-templated;GO:0006357//regulation of transcription by RNA polymerase II	zf-C2H2
ENSMUSG00000030004	1462	1459	1290	1232	1693	1082	1214	936	140.793	124.983	123.988	123.946	149.519	97.275	125.055	105.334	128.428	119.296	-0.106412	0.454609	0.746962	Nat8	N-acetyltransferase 8 (GCN5-related) [Source:MGI Symbol;Acc:MGI:1915646]	Metabolism;Metabolism	Global and overview maps;Metabolism of other amino acids	ko01100//Metabolic pathways;ko00480//Glutathione metabolism	K20838;K20838	GO:0005783//endoplasmic reticulum;GO:0005789//endoplasmic reticulum membrane;GO:0005793//endoplasmic reticulum-Golgi intermediate compartment;GO:0005794//Golgi apparatus;GO:0016020//membrane;GO:0033116//endoplasmic reticulum-Golgi intermediate compartment membrane	GO:0004468//lysine N-acetyltransferase activity, acting on acetyl phosphate as donor;GO:0008080//N-acetyltransferase activity;GO:0016740//transferase activity;GO:0016746//acyltransferase activity;GO:0016747//acyltransferase activity, transferring groups other than amino-acyl groups;GO:0047198//cysteine-S-conjugate N-acetyltransferase activity	GO:0001702//gastrulation with mouth forming second;GO:0006749//glutathione metabolic process;GO:0007162//negative regulation of cell adhesion;GO:0010628//positive regulation of gene expression;GO:0018003//peptidyl-lysine N6-acetylation	--
ENSMUSG00000062661	1	0	13	8	1	7	5	1	0.023	0	0.302	0.38	0.021	0.152	0.124	0.027	0.17625	0.081	-1.12163	0.582198	0.832411	Ncs1	neuronal calcium sensor 1 [Source:MGI Symbol;Acc:MGI:109166]	-	-	-	-	GO:0005737//cytoplasm;GO:0005794//Golgi apparatus;GO:0005886//plasma membrane;GO:0014069//postsynaptic density;GO:0016020//membrane;GO:0030424//axon;GO:0030425//dendrite;GO:0031045//dense core granule;GO:0043231//intracellular membrane-bounded organelle;GO:0044305//calyx of Held;GO:0045202//synapse;GO:0048471//perinuclear region of cytoplasm;GO:0098794//postsynapse;GO:0098978//glutamatergic synap…	GO:0000287//magnesium ion binding;GO:0005245//voltage-gated calcium channel activity;GO:0005509//calcium ion binding;GO:0008048//calcium sensitive guanylate cyclase activator activity;GO:0019901//protein kinase binding;GO:0046872//metal ion binding	GO:0010975//regulation of neuron projection development;GO:0045921//positive regulation of exocytosis;GO:0050806//positive regulation of synaptic transmission;GO:0050850//positive regulation of calcium-mediated signaling;GO:0070588//calcium ion transmembrane transport;GO:0099509//regulation of presynaptic cytosolic calcium ion concentration;GO:2000300//regulation of synaptic vesicle exocytosis	--
ENSMUSG00000042179	5	12	17	6	63	12	119	10	0.334	0.78	1.134	0.638	3.859	1.114	8.503	0.781	0.7215	3.56425	2.30453	0.00121207	0.0176512	Pnliprp1	pancreatic lipase related protein 1 [Source:MGI Symbol;Acc:MGI:97723]	Metabolism;Organismal Systems;Metabolism;Organismal Systems	Global and overview maps;Digestive system;Lipid metabolism;Digestive system	ko01100//Metabolic pathways;ko04972//Pancreatic secretion;ko00561//Glycerolipid metabolism;ko04975//Fat digestion and absorption	K14074;K14074;K14074;K14074	GO:0005576//extracellular region;GO:0005615//extracellular space	GO:0004806//triglyceride lipase activity;GO:0005509//calcium ion binding;GO:0005515//protein binding;GO:0016298//lipase activity;GO:0046872//metal ion binding;GO:0052689//carboxylic ester hydrolase activity	GO:0006629//lipid metabolic process	--
ENSMUSG00000066191	15	9	9	14	16	13	10	6	0.472	0.233	0.274	0.454	0.449	0.366	0.306	0.213	0.35825	0.3335	-0.10328	0.908165	0.96148	Anks6	ankyrin repeat and sterile alpha motif domain containing 6 [Source:MGI Symbol;Acc:MGI:1922941]	-	-	-	-	GO:0005737//cytoplasm;GO:0005929//cilium;GO:0042995//cell projection;GO:0097543//ciliary inversin compartment	GO:0005515//protein binding;GO:0042802//identical protein binding	GO:0001701//in utero embryonic development;GO:0001822//kidney development;GO:0007368//determination of left/right symmetry;GO:0007507//heart development	--
ENSMUSG00000021509	1	3	7	2	1	0	0	0	0.032	0.086	0.224	0.067	0.029	0	0	0	0.10225	0.00725	-3.81798	0.0380316	0.180272	Slc25a48	solute carrier family 25, member 48 [Source:MGI Symbol;Acc:MGI:2145373]	-	-	-	-	GO:0005739//mitochondrion;GO:0005743//mitochondrial inner membrane;GO:0016020//membrane	GO:0022857//transmembrane transporter activity	GO:0055085//transmembrane transport	--
ENSMUSG00000027399	2	5	1	0	1	0	0	0	0.11	0.244	0.055	0	0.05	0	0	0	0.10225	0.0125	-3.0321	0.180563	0.453378	Il1a	interleukin 1 alpha [Source:MGI Symbol;Acc:MGI:96542]	Human Diseases;Human Diseases;Environmental Information Processing;Environmental Information Processing;Human Diseases;Human Diseases;Cellular Processes;Cellular Processes;Human Diseases;Human Diseases;Human Diseases;Human Diseases;Organismal Systems;Human Diseases;Organismal Systems;Human Diseases;Human Diseases;Human Diseases;Human Diseases;Human Diseases;Human Diseases	Neurodegenerative disease;Neurodegenerative disease;Signal transduction;Signaling molecules and interaction;Neurodegenerative disease;Infectious disease: bacterial;Cell growth and death;Cell growth and death;Infectious disease: viral;Endocrine and metabolic disease;Cardiovascular disease;Infectious disease: viral;Development and regeneration;Endocrine and metabolic disease;Immune system;Immune di…	ko05022//Pathways of neurodegeneration - multiple diseases;ko05010//Alzheimer disease;ko04010//MAPK signaling pathway;ko04060//Cytokine-cytokine receptor interaction;ko05020//Prion disease;ko05152//Tuberculosis;ko04218//Cellular senescence;ko04217//Necroptosis;ko05164//Influenza A;ko04932//Non-alcoholic fatty liver disease;ko05418//Fluid shear stress and atherosclerosis;ko05162//Measles;ko04380//…	K04383;K04383;K04383;K04383;K04383;K04383;K04383;K04383;K04383;K04383;K04383;K04383;K04383;K04383;K04383;K04383;K04383;K04383;K04383;K04383;K04383	GO:0005576//extracellular region;GO:0005615//extracellular space;GO:0005634//nucleus;GO:0005737//cytoplasm;GO:0005829//cytosol;GO:0009986//cell surface	GO:0005125//cytokine activity;GO:0005149//interleukin-1 receptor binding;GO:0005507//copper ion binding	GO:0001660//fever generation;GO:0001666//response to hypoxia;GO:0001819//positive regulation of cytokine production;GO:0002248//connective tissue replacement involved in inflammatory response wound healing;GO:0006883//cellular sodium ion homeostasis;GO:0006954//inflammatory response;GO:0006955//immune response;GO:0007283//spermatogenesis;GO:0007507//heart development;GO:0008285//negative regulati…	--
ENSMUSG00000026344	5	32	148	47	24	59	58	28	0.081	1.835	11.08	3.638	1.502	4.131	4.636	2.273	4.1585	3.1355	-0.407368	0.496075	0.777355	Lypd1	Ly6/Plaur domain containing 1 [Source:MGI Symbol;Acc:MGI:1919835]	-	-	-	-	GO:0005886//plasma membrane;GO:0016020//membrane;GO:0045202//synapse;GO:0098552//side of membrane	GO:0005515//protein binding;GO:0030550//acetylcholine receptor inhibitor activity;GO:0033130//acetylcholine receptor binding	GO:0001662//behavioral fear response;GO:0007271//synaptic transmission, cholinergic;GO:0035094//response to nicotine;GO:0072659//protein localization to plasma membrane;GO:0095500//acetylcholine receptor signaling pathway;GO:1903077//negative regulation of protein localization to plasma membrane	--
ENSMUSG00000036459	7	12	21	18	4	8	10	11	0.386	0.588	1.231	1.037	0.202	0.412	0.59	0.709	0.8105	0.47825	-0.761047	0.166365	0.434901	Wtip	WT1 interacting protein [Source:MGI Symbol;Acc:MGI:2141920]	Environmental Information Processing;Environmental Information Processing	Signal transduction;Signal transduction	ko04390//Hippo signaling pathway;ko04392//Hippo signaling pathway - multiple species	K16682;K16682	GO:0000932//P-body;GO:0005634//nucleus;GO:0005667//transcription regulator complex;GO:0005737//cytoplasm;GO:0005829//cytosol;GO:0005886//plasma membrane;GO:0005912//adherens junction;GO:0005925//focal adhesion;GO:0016020//membrane;GO:0070161//anchoring junction	GO:0003714//transcription corepressor activity;GO:0005515//protein binding;GO:0046872//metal ion binding	GO:0001666//response to hypoxia;GO:0006355//regulation of transcription, DNA-templated;GO:0007010//cytoskeleton organization;GO:0022604//regulation of cell morphogenesis;GO:0030030//cell projection organization;GO:0031047//gene silencing by RNA;GO:0035195//gene silencing by miRNA;GO:0035278//miRNA mediated inhibition of translation;GO:0035331//negative regulation of hippo signaling;GO:0045892//ne…	--
ENSMUSG00000113262	19	17	10	12	23	12	12	4	1.152	0.948	0.585	0.79	1.299	0.713	0.765	0.308	0.86875	0.77125	-0.171742	0.747385	0.919925	Gm48551	predicted gene, 48551 [Source:MGI Symbol;Acc:MGI:6098103]	-	-	-	-	GO:0005575//cellular_component;GO:0016020//membrane	GO:0004497//monooxygenase activity;GO:0005506//iron ion binding;GO:0016491//oxidoreductase activity;GO:0019135//deoxyhypusine monooxygenase activity;GO:0046872//metal ion binding	GO:0008612//peptidyl-lysine modification to peptidyl-hypusine	--
ENSMUSG00000107023	247	197	366	233	137	109	94	97	2.1	2.447	10.235	5.429	1.067	2.631	0.859	0.961	5.05275	1.3795	-1.87292	2e-07	1.85e-05	Gm42715	predicted gene 42715 [Source:MGI Symbol;Acc:MGI:5662852]	-	-	-	-	-	GO:0000166//nucleotide binding;GO:0003677//DNA binding;GO:0005524//ATP binding;GO:0140658//ATP-dependent chromatin remodeler activity	GO:0006338//chromatin remodeling	--
ENSMUSG00000094081	34	52	32	14	41	6	29	29	0.81	1.094	0.747	0.355	0.875	0.128	0.726	0.797	0.7515	0.6315	-0.25099	0.543226	0.81134	Gm20826	predicted gene, 20826 [Source:MGI Symbol;Acc:MGI:5434182]	-	-	-	-	GO:0005654//nucleoplasm;GO:0005829//cytosol	GO:0035064//methylated histone binding	GO:0006355//regulation of transcription, DNA-templated;GO:0007276//gamete generation	--
ENSMUSG00000006411	0	1	0	1	0	0	0	0	0	0.03	0	0.035	0	0	0	0	0.01625	0.001	-4.02237	0.683089	0.879385	Nectin4	nectin cell adhesion molecule 4 [Source:MGI Symbol;Acc:MGI:1918990]	Cellular Processes	Cellular community - eukaryotes	ko04520//Adherens junction	K06593	GO:0005886//plasma membrane;GO:0005912//adherens junction;GO:0016020//membrane;GO:0070161//anchoring junction	GO:0042802//identical protein binding	GO:0007155//cell adhesion;GO:0007156//homophilic cell adhesion via plasma membrane adhesion molecules;GO:0007157//heterophilic cell-cell adhesion via plasma membrane cell adhesion molecules;GO:0046718//viral entry into host cell;GO:0098609//cell-cell adhesion	--
ENSMUSG00000024349	67	34	61	47	14	20	26	14	6.234	1.651	2.865	2.31	1.755	0.905	1.789	1.376	3.265	1.45625	-1.16482	6.94e-05	0.00208502	Sting1	stimulator of interferon response cGAMP interactor 1 [Source:MGI Symbol;Acc:MGI:1919762]	Human Diseases;Human Diseases;Human Diseases;Human Diseases;Organismal Systems;Organismal Systems;Organismal Systems	Infectious disease: viral;Infectious disease: viral;Infectious disease: viral;Infectious disease: viral;Immune system;Immune system;Immune system	ko05168//Herpes simplex virus 1 infection;ko05163//Human cytomegalovirus infection;ko05170//Human immunodeficiency virus 1 infection;ko05171//Coronavirus disease - COVID-19;ko04621//NOD-like receptor signaling pathway;ko04622//RIG-I-like receptor signaling pathway;ko04623//Cytosolic DNA-sensing pathway	K12654;K12654;K12654;K12654;K12654;K12654;K12654	GO:0000139//Golgi membrane;GO:0000421//autophagosome membrane;GO:0005654//nucleoplasm;GO:0005737//cytoplasm;GO:0005739//mitochondrion;GO:0005741//mitochondrial outer membrane;GO:0005768//endosome;GO:0005776//autophagosome;GO:0005777//peroxisome;GO:0005783//endoplasmic reticulum;GO:0005789//endoplasmic reticulum membrane;GO:0005794//Golgi apparatus;GO:0005829//cytosol;GO:0005886//plasma membrane;G…	GO:0000166//nucleotide binding;GO:0005515//protein binding;GO:0009055//electron transfer activity;GO:0016491//oxidoreductase activity;GO:0016625//oxidoreductase activity, acting on the aldehyde or oxo group of donors, iron-sulfur protein as acceptor;GO:0019901//protein kinase binding;GO:0031625//ubiquitin protein ligase binding;GO:0035438//cyclic-di-GMP binding;GO:0035591//signaling adaptor activ…	GO:0000045//autophagosome assembly;GO:0002218//activation of innate immune response;GO:0002221//pattern recognition receptor signaling pathway;GO:0002230//positive regulation of defense response to virus by host;GO:0002376//immune system process;GO:0002753//cytoplasmic pattern recognition receptor signaling pathway;GO:0006914//autophagy;GO:0010468//regulation of gene expression;GO:0016239//positi…	--
ENSMUSG00000021838	1	3	45	10	6	6	10	2	0.061	0.081	0.745	0.164	0.087	0.088	0.296	0.037	0.26275	0.127	-1.04886	0.177893	0.449125	Samd4	sterile alpha motif domain containing 4 [Source:MGI Symbol;Acc:MGI:1921730]	-	-	-	-	GO:0000932//P-body;GO:0001650//fibrillar center;GO:0005737//cytoplasm;GO:0005829//cytosol;GO:0030054//cell junction;GO:0030425//dendrite;GO:0042995//cell projection;GO:0043005//neuron projection;GO:0045202//synapse	GO:0003723//RNA binding;GO:0003729//mRNA binding;GO:0005515//protein binding;GO:0030371//translation repressor activity	GO:0000289//nuclear-transcribed mRNA poly(A) tail shortening;GO:0006417//regulation of translation;GO:0017148//negative regulation of translation;GO:0043488//regulation of mRNA stability;GO:0045727//positive regulation of translation	--
ENSMUSG00000072964	9	7	31	12	11	9	21	7	0.346	0.321	1.19	0.482	0.388	0.323	0.864	0.317	0.58475	0.473	-0.30598	0.63639	0.868449	Bhlhb9	basic helix-loop-helix domain containing, class B9 [Source:MGI Symbol;Acc:MGI:1917487]	-	-	-	-	GO:0005634//nucleus;GO:0005737//cytoplasm;GO:0005829//cytosol	GO:0042803//protein homodimerization activity	GO:0007611//learning or memory;GO:0043524//negative regulation of neuron apoptotic process;GO:0050769//positive regulation of neurogenesis;GO:0051965//positive regulation of synapse assembly;GO:0061003//positive regulation of dendritic spine morphogenesis	--
ENSMUSG00000084174	1	12	5	1	20	0	61	7	0.195	2.076	0.971	0.203	3.568	0	12.692	1.591	0.86125	4.46275	2.37343	0.0429081	0.193861	Sycn	syncollin [Source:MGI Symbol;Acc:MGI:1915666]	-	-	-	-	GO:0016020//membrane;GO:0030667//secretory granule membrane;GO:0031410//cytoplasmic vesicle;GO:0042589//zymogen granule membrane	-	GO:0006887//exocytosis	--
